# Supplementary material for: Profiling Cullin4-E3 Ligases Interactomes and Their Rewiring in Influenza A Virus Infection
Source: Mol Cell Proteomics. 2024 Oct 9;23(11):100856. doi: 10.1016/j.mcpro.2024.100856 (PMC11609542; doi:10.1016/j.mcpro.2024.100856)
Supplement: Supplemental Table S1 — Affinity Purification-Mass Spectrometry: identified proteins and statistical analysis. [file mmc6.xlsx]

## Sheet: Description
Table S1: Affinity Purification-Mass Spectrometry: identified proteins and statistical analysis.
NI : Non infected condition
INF : Infected condition

## Sheet: summary
		Nb of proteins quantified in AP-MS and not in Cherry	Nb of proteins significantly higher in AP-MS than Cherry when using statistical tests	Total number of differentially abundant proteins
	DDB1-NI>Cherry-NI	115	4	119
	DDB1-Inf>Cherry-Inf	68	2	70
	DCAF11-NI>Cherry-NI	126	51	177
	DCAF11-Inf>Cherry-Inf	106	30	136
	DCAF12L1-NI>Cherry-NI	256	138	394
	DCAF12L1-Inf>Cherry-Inf	319	171	490
		Nb of proteins quantified in Inputs
	cherry-NI	4 322
	cherry-Inf	4 371
	DDB1-NI	4 452
	DDB1-Inf	3 367
	DCAF11-NI	3 787
	DCAF11-Inf	4 076
	DCAF12L1-NI	4 440
	DCAF12L1-Inf	4 063

## Sheet: list_of_diff_abundant_proteins
		DDB1-NI>Cherry-NI			DDB1-Inf>Cherry-Inf			DCAF11-NI>Cherry-NI			DCAF11-Inf>Cherry-Inf			DCAF12L1-NI>Cherry-NI			DCAF12L1-Inf>Cherry-Inf
Majority.protein.IDs	Gene names	log2(./Cherry)	p-value	Adjuted p-value	log2(./Cherry)	p-value	Adjuted p-value	log2(./Cherry)	p-value	Adjuted p-value	log2(./Cherry)	p-value	Adjuted p-value	log2(./Cherry)	p-value	Adjuted p-value	log2(./Cherry)	p-value	Adjuted p-value
L0R819	ASDURF	Quantified in DDB1-NI and not in Cherry-NI	Quantified in DDB1-NI and not in Cherry-NI	Quantified in DDB1-NI and not in Cherry-NI	not significantly more abundant	not significantly more abundant	not significantly more abundant	Quantified in DCAF11-NI and not in Cherry-NI	Quantified in DCAF11-NI and not in Cherry-NI	Quantified in DCAF11-NI and not in Cherry-NI	not significantly more abundant	not significantly more abundant	not significantly more abundant	Quantified in DCAF12L1-NI and not in Cherry-NI	Quantified in DCAF12L1-NI and not in Cherry-NI	Quantified in DCAF12L1-NI and not in Cherry-NI	Quantified in DCAF12L1-Inf and not in Cherry-Inf	Quantified in DCAF12L1-Inf and not in Cherry-Inf	Quantified in DCAF12L1-Inf and not in Cherry-Inf
O00264	PGRMC1 HPR6.6 PGRMC	Quantified in DDB1-NI and not in Cherry-NI	Quantified in DDB1-NI and not in Cherry-NI	Quantified in DDB1-NI and not in Cherry-NI	not significantly more abundant	not significantly more abundant	not significantly more abundant	not significantly more abundant	not significantly more abundant	not significantly more abundant	not significantly more abundant	not significantly more abundant	not significantly more abundant	Quantified in DCAF12L1-NI and not in Cherry-NI	Quantified in DCAF12L1-NI and not in Cherry-NI	Quantified in DCAF12L1-NI and not in Cherry-NI	Quantified in DCAF12L1-Inf and not in Cherry-Inf	Quantified in DCAF12L1-Inf and not in Cherry-Inf	Quantified in DCAF12L1-Inf and not in Cherry-Inf
O00425	IGF2BP3 IMP3 KOC1 VICKZ3	Quantified in DDB1-NI and not in Cherry-NI	Quantified in DDB1-NI and not in Cherry-NI	Quantified in DDB1-NI and not in Cherry-NI	not significantly more abundant	not significantly more abundant	not significantly more abundant	Quantified in DCAF11-NI and not in Cherry-NI	Quantified in DCAF11-NI and not in Cherry-NI	Quantified in DCAF11-NI and not in Cherry-NI	Quantified in DCAF11-Inf and not in Cherry-Inf	Quantified in DCAF11-Inf and not in Cherry-Inf	Quantified in DCAF11-Inf and not in Cherry-Inf	Quantified in DCAF12L1-NI and not in Cherry-NI	Quantified in DCAF12L1-NI and not in Cherry-NI	Quantified in DCAF12L1-NI and not in Cherry-NI	Quantified in DCAF12L1-Inf and not in Cherry-Inf	Quantified in DCAF12L1-Inf and not in Cherry-Inf	Quantified in DCAF12L1-Inf and not in Cherry-Inf
O00743	PPP6C PPP6	Quantified in DDB1-NI and not in Cherry-NI	Quantified in DDB1-NI and not in Cherry-NI	Quantified in DDB1-NI and not in Cherry-NI	not significantly more abundant	not significantly more abundant	not significantly more abundant	not significantly more abundant	not significantly more abundant	not significantly more abundant	not significantly more abundant	not significantly more abundant	not significantly more abundant	not significantly more abundant	not significantly more abundant	not significantly more abundant	not significantly more abundant	not significantly more abundant	not significantly more abundant
O14545	TRAFD1 FLN29	Quantified in DDB1-NI and not in Cherry-NI	Quantified in DDB1-NI and not in Cherry-NI	Quantified in DDB1-NI and not in Cherry-NI	not significantly more abundant	not significantly more abundant	not significantly more abundant	Quantified in DCAF11-NI and not in Cherry-NI	Quantified in DCAF11-NI and not in Cherry-NI	Quantified in DCAF11-NI and not in Cherry-NI	not significantly more abundant	not significantly more abundant	not significantly more abundant	Quantified in DCAF12L1-NI and not in Cherry-NI	Quantified in DCAF12L1-NI and not in Cherry-NI	Quantified in DCAF12L1-NI and not in Cherry-NI	2.02439	0.00949697	0.000862881
O14818;Q8TAA3	PSMA7 HSPC	Quantified in DDB1-NI and not in Cherry-NI	Quantified in DDB1-NI and not in Cherry-NI	Quantified in DDB1-NI and not in Cherry-NI	not significantly more abundant	not significantly more abundant	not significantly more abundant	not significantly more abundant	not significantly more abundant	not significantly more abundant	not significantly more abundant	not significantly more abundant	not significantly more abundant	Quantified in DCAF12L1-NI and not in Cherry-NI	Quantified in DCAF12L1-NI and not in Cherry-NI	Quantified in DCAF12L1-NI and not in Cherry-NI	not significantly more abundant	not significantly more abundant	not significantly more abundant
O43399	TPD52L2	Quantified in DDB1-NI and not in Cherry-NI	Quantified in DDB1-NI and not in Cherry-NI	Quantified in DDB1-NI and not in Cherry-NI	Quantified in DDB1-Inf and not in Cherry-Inf	Quantified in DDB1-Inf and not in Cherry-Inf	Quantified in DDB1-Inf and not in Cherry-Inf	Quantified in DCAF11-NI and not in Cherry-NI	Quantified in DCAF11-NI and not in Cherry-NI	Quantified in DCAF11-NI and not in Cherry-NI	Quantified in DCAF11-Inf and not in Cherry-Inf	Quantified in DCAF11-Inf and not in Cherry-Inf	Quantified in DCAF11-Inf and not in Cherry-Inf	Quantified in DCAF12L1-NI and not in Cherry-NI	Quantified in DCAF12L1-NI and not in Cherry-NI	Quantified in DCAF12L1-NI and not in Cherry-NI	Quantified in DCAF12L1-Inf and not in Cherry-Inf	Quantified in DCAF12L1-Inf and not in Cherry-Inf	Quantified in DCAF12L1-Inf and not in Cherry-Inf
O60884	DNAJA2 CPR3 HIRIP4	Quantified in DDB1-NI and not in Cherry-NI	Quantified in DDB1-NI and not in Cherry-NI	Quantified in DDB1-NI and not in Cherry-NI	not significantly more abundant	not significantly more abundant	not significantly more abundant	Quantified in DCAF11-NI and not in Cherry-NI	Quantified in DCAF11-NI and not in Cherry-NI	Quantified in DCAF11-NI and not in Cherry-NI	Quantified in DCAF11-Inf and not in Cherry-Inf	Quantified in DCAF11-Inf and not in Cherry-Inf	Quantified in DCAF11-Inf and not in Cherry-Inf	Quantified in DCAF12L1-NI and not in Cherry-NI	Quantified in DCAF12L1-NI and not in Cherry-NI	Quantified in DCAF12L1-NI and not in Cherry-NI	Quantified in DCAF12L1-Inf and not in Cherry-Inf	Quantified in DCAF12L1-Inf and not in Cherry-Inf	Quantified in DCAF12L1-Inf and not in Cherry-Inf
O75821	EIF3G EIF3S4	Quantified in DDB1-NI and not in Cherry-NI	Quantified in DDB1-NI and not in Cherry-NI	Quantified in DDB1-NI and not in Cherry-NI	not significantly more abundant	not significantly more abundant	not significantly more abundant	Quantified in DCAF11-NI and not in Cherry-NI	Quantified in DCAF11-NI and not in Cherry-NI	Quantified in DCAF11-NI and not in Cherry-NI	not significantly more abundant	not significantly more abundant	not significantly more abundant	Quantified in DCAF12L1-NI and not in Cherry-NI	Quantified in DCAF12L1-NI and not in Cherry-NI	Quantified in DCAF12L1-NI and not in Cherry-NI	not significantly more abundant	not significantly more abundant	not significantly more abundant
O95816	BAG2	Quantified in DDB1-NI and not in Cherry-NI	Quantified in DDB1-NI and not in Cherry-NI	Quantified in DDB1-NI and not in Cherry-NI	not significantly more abundant	not significantly more abundant	not significantly more abundant	Quantified in DCAF11-NI and not in Cherry-NI	Quantified in DCAF11-NI and not in Cherry-NI	Quantified in DCAF11-NI and not in Cherry-NI	Quantified in DCAF11-Inf and not in Cherry-Inf	Quantified in DCAF11-Inf and not in Cherry-Inf	Quantified in DCAF11-Inf and not in Cherry-Inf	Quantified in DCAF12L1-NI and not in Cherry-NI	Quantified in DCAF12L1-NI and not in Cherry-NI	Quantified in DCAF12L1-NI and not in Cherry-NI	Quantified in DCAF12L1-Inf and not in Cherry-Inf	Quantified in DCAF12L1-Inf and not in Cherry-Inf	Quantified in DCAF12L1-Inf and not in Cherry-Inf
O95881	TXNDC12 TLP19 UNQ713/PRO1376	Quantified in DDB1-NI and not in Cherry-NI	Quantified in DDB1-NI and not in Cherry-NI	Quantified in DDB1-NI and not in Cherry-NI	not significantly more abundant	not significantly more abundant	not significantly more abundant	not significantly more abundant	not significantly more abundant	not significantly more abundant	not significantly more abundant	not significantly more abundant	not significantly more abundant	not significantly more abundant	not significantly more abundant	not significantly more abundant	not significantly more abundant	not significantly more abundant	not significantly more abundant
P02545	LMNA LMN1	Quantified in DDB1-NI and not in Cherry-NI	Quantified in DDB1-NI and not in Cherry-NI	Quantified in DDB1-NI and not in Cherry-NI	Quantified in DDB1-Inf and not in Cherry-Inf	Quantified in DDB1-Inf and not in Cherry-Inf	Quantified in DDB1-Inf and not in Cherry-Inf	not significantly more abundant	not significantly more abundant	not significantly more abundant	not significantly more abundant	not significantly more abundant	not significantly more abundant	not significantly more abundant	not significantly more abundant	not significantly more abundant	Quantified in DCAF12L1-Inf and not in Cherry-Inf	Quantified in DCAF12L1-Inf and not in Cherry-Inf	Quantified in DCAF12L1-Inf and not in Cherry-Inf
P07237	P4HB ERBA2L PDI PDIA1 PO4DB	Quantified in DDB1-NI and not in Cherry-NI	Quantified in DDB1-NI and not in Cherry-NI	Quantified in DDB1-NI and not in Cherry-NI	not significantly more abundant	not significantly more abundant	not significantly more abundant	Quantified in DCAF11-NI and not in Cherry-NI	Quantified in DCAF11-NI and not in Cherry-NI	Quantified in DCAF11-NI and not in Cherry-NI	not significantly more abundant	not significantly more abundant	not significantly more abundant	Quantified in DCAF12L1-NI and not in Cherry-NI	Quantified in DCAF12L1-NI and not in Cherry-NI	Quantified in DCAF12L1-NI and not in Cherry-NI	not significantly more abundant	not significantly more abundant	not significantly more abundant
P07900	HSP90AA1 HSP90A HSPC1 HSPCA	Quantified in DDB1-NI and not in Cherry-NI	Quantified in DDB1-NI and not in Cherry-NI	Quantified in DDB1-NI and not in Cherry-NI	not significantly more abundant	not significantly more abundant	not significantly more abundant	Quantified in DCAF11-NI and not in Cherry-NI	Quantified in DCAF11-NI and not in Cherry-NI	Quantified in DCAF11-NI and not in Cherry-NI	Quantified in DCAF11-Inf and not in Cherry-Inf	Quantified in DCAF11-Inf and not in Cherry-Inf	Quantified in DCAF11-Inf and not in Cherry-Inf	Quantified in DCAF12L1-NI and not in Cherry-NI	Quantified in DCAF12L1-NI and not in Cherry-NI	Quantified in DCAF12L1-NI and not in Cherry-NI	Quantified in DCAF12L1-Inf and not in Cherry-Inf	Quantified in DCAF12L1-Inf and not in Cherry-Inf	Quantified in DCAF12L1-Inf and not in Cherry-Inf
P08621	SNRNP70 RNPU1Z RPU1 SNRP70 U1AP1	Quantified in DDB1-NI and not in Cherry-NI	Quantified in DDB1-NI and not in Cherry-NI	Quantified in DDB1-NI and not in Cherry-NI	not significantly more abundant	not significantly more abundant	not significantly more abundant	Quantified in DCAF11-NI and not in Cherry-NI	Quantified in DCAF11-NI and not in Cherry-NI	Quantified in DCAF11-NI and not in Cherry-NI	not significantly more abundant	not significantly more abundant	not significantly more abundant	Quantified in DCAF12L1-NI and not in Cherry-NI	Quantified in DCAF12L1-NI and not in Cherry-NI	Quantified in DCAF12L1-NI and not in Cherry-NI	Quantified in DCAF12L1-Inf and not in Cherry-Inf	Quantified in DCAF12L1-Inf and not in Cherry-Inf	Quantified in DCAF12L1-Inf and not in Cherry-Inf
P08708	RPS17 RPS17L	Quantified in DDB1-NI and not in Cherry-NI	Quantified in DDB1-NI and not in Cherry-NI	Quantified in DDB1-NI and not in Cherry-NI	not significantly more abundant	not significantly more abundant	not significantly more abundant	Quantified in DCAF11-NI and not in Cherry-NI	Quantified in DCAF11-NI and not in Cherry-NI	Quantified in DCAF11-NI and not in Cherry-NI	Quantified in DCAF11-Inf and not in Cherry-Inf	Quantified in DCAF11-Inf and not in Cherry-Inf	Quantified in DCAF11-Inf and not in Cherry-Inf	Quantified in DCAF12L1-NI and not in Cherry-NI	Quantified in DCAF12L1-NI and not in Cherry-NI	Quantified in DCAF12L1-NI and not in Cherry-NI	Quantified in DCAF12L1-Inf and not in Cherry-Inf	Quantified in DCAF12L1-Inf and not in Cherry-Inf	Quantified in DCAF12L1-Inf and not in Cherry-Inf
P12270	TPR	Quantified in DDB1-NI and not in Cherry-NI	Quantified in DDB1-NI and not in Cherry-NI	Quantified in DDB1-NI and not in Cherry-NI	Quantified in DDB1-Inf and not in Cherry-Inf	Quantified in DDB1-Inf and not in Cherry-Inf	Quantified in DDB1-Inf and not in Cherry-Inf	not significantly more abundant	not significantly more abundant	not significantly more abundant	not significantly more abundant	not significantly more abundant	not significantly more abundant	not significantly more abundant	not significantly more abundant	not significantly more abundant	not significantly more abundant	not significantly more abundant	not significantly more abundant
P13010	XRCC5 G22P2	Quantified in DDB1-NI and not in Cherry-NI	Quantified in DDB1-NI and not in Cherry-NI	Quantified in DDB1-NI and not in Cherry-NI	not significantly more abundant	not significantly more abundant	not significantly more abundant	not significantly more abundant	not significantly more abundant	not significantly more abundant	not significantly more abundant	not significantly more abundant	not significantly more abundant	Quantified in DCAF12L1-NI and not in Cherry-NI	Quantified in DCAF12L1-NI and not in Cherry-NI	Quantified in DCAF12L1-NI and not in Cherry-NI	1.09161	0.0396294	0.00302199
P13073	COX4I1 COX4	Quantified in DDB1-NI and not in Cherry-NI	Quantified in DDB1-NI and not in Cherry-NI	Quantified in DDB1-NI and not in Cherry-NI	not significantly more abundant	not significantly more abundant	not significantly more abundant	not significantly more abundant	not significantly more abundant	not significantly more abundant	not significantly more abundant	not significantly more abundant	not significantly more abundant	not significantly more abundant	not significantly more abundant	not significantly more abundant	not significantly more abundant	not significantly more abundant	not significantly more abundant
P16615	ATP2A2 ATP2B	Quantified in DDB1-NI and not in Cherry-NI	Quantified in DDB1-NI and not in Cherry-NI	Quantified in DDB1-NI and not in Cherry-NI	not significantly more abundant	not significantly more abundant	not significantly more abundant	not significantly more abundant	not significantly more abundant	not significantly more abundant	not significantly more abundant	not significantly more abundant	not significantly more abundant	not significantly more abundant	not significantly more abundant	not significantly more abundant	not significantly more abundant	not significantly more abundant	not significantly more abundant
P17980	PSMC3 TBP1	Quantified in DDB1-NI and not in Cherry-NI	Quantified in DDB1-NI and not in Cherry-NI	Quantified in DDB1-NI and not in Cherry-NI	not significantly more abundant	not significantly more abundant	not significantly more abundant	Quantified in DCAF11-NI and not in Cherry-NI	Quantified in DCAF11-NI and not in Cherry-NI	Quantified in DCAF11-NI and not in Cherry-NI	Quantified in DCAF11-Inf and not in Cherry-Inf	Quantified in DCAF11-Inf and not in Cherry-Inf	Quantified in DCAF11-Inf and not in Cherry-Inf	Quantified in DCAF12L1-NI and not in Cherry-NI	Quantified in DCAF12L1-NI and not in Cherry-NI	Quantified in DCAF12L1-NI and not in Cherry-NI	Quantified in DCAF12L1-Inf and not in Cherry-Inf	Quantified in DCAF12L1-Inf and not in Cherry-Inf	Quantified in DCAF12L1-Inf and not in Cherry-Inf
P17987	TCP1 CCT1 CCTA	Quantified in DDB1-NI and not in Cherry-NI	Quantified in DDB1-NI and not in Cherry-NI	Quantified in DDB1-NI and not in Cherry-NI	not significantly more abundant	not significantly more abundant	not significantly more abundant	Quantified in DCAF11-NI and not in Cherry-NI	Quantified in DCAF11-NI and not in Cherry-NI	Quantified in DCAF11-NI and not in Cherry-NI	Quantified in DCAF11-Inf and not in Cherry-Inf	Quantified in DCAF11-Inf and not in Cherry-Inf	Quantified in DCAF11-Inf and not in Cherry-Inf	Quantified in DCAF12L1-NI and not in Cherry-NI	Quantified in DCAF12L1-NI and not in Cherry-NI	Quantified in DCAF12L1-NI and not in Cherry-NI	Quantified in DCAF12L1-Inf and not in Cherry-Inf	Quantified in DCAF12L1-Inf and not in Cherry-Inf	Quantified in DCAF12L1-Inf and not in Cherry-Inf
P18077	RPL35A GIG33	Quantified in DDB1-NI and not in Cherry-NI	Quantified in DDB1-NI and not in Cherry-NI	Quantified in DDB1-NI and not in Cherry-NI	not significantly more abundant	not significantly more abundant	not significantly more abundant	Quantified in DCAF11-NI and not in Cherry-NI	Quantified in DCAF11-NI and not in Cherry-NI	Quantified in DCAF11-NI and not in Cherry-NI	Quantified in DCAF11-Inf and not in Cherry-Inf	Quantified in DCAF11-Inf and not in Cherry-Inf	Quantified in DCAF11-Inf and not in Cherry-Inf	Quantified in DCAF12L1-NI and not in Cherry-NI	Quantified in DCAF12L1-NI and not in Cherry-NI	Quantified in DCAF12L1-NI and not in Cherry-NI	Quantified in DCAF12L1-Inf and not in Cherry-Inf	Quantified in DCAF12L1-Inf and not in Cherry-Inf	Quantified in DCAF12L1-Inf and not in Cherry-Inf
P18859	ATP5PF ATP5A ATP5J ATPM	Quantified in DDB1-NI and not in Cherry-NI	Quantified in DDB1-NI and not in Cherry-NI	Quantified in DDB1-NI and not in Cherry-NI	Quantified in DDB1-Inf and not in Cherry-Inf	Quantified in DDB1-Inf and not in Cherry-Inf	Quantified in DDB1-Inf and not in Cherry-Inf	Quantified in DCAF11-NI and not in Cherry-NI	Quantified in DCAF11-NI and not in Cherry-NI	Quantified in DCAF11-NI and not in Cherry-NI	not significantly more abundant	not significantly more abundant	not significantly more abundant	Quantified in DCAF12L1-NI and not in Cherry-NI	Quantified in DCAF12L1-NI and not in Cherry-NI	Quantified in DCAF12L1-NI and not in Cherry-NI	Quantified in DCAF12L1-Inf and not in Cherry-Inf	Quantified in DCAF12L1-Inf and not in Cherry-Inf	Quantified in DCAF12L1-Inf and not in Cherry-Inf
P23588	EIF4B	Quantified in DDB1-NI and not in Cherry-NI	Quantified in DDB1-NI and not in Cherry-NI	Quantified in DDB1-NI and not in Cherry-NI	not significantly more abundant	not significantly more abundant	not significantly more abundant	not significantly more abundant	not significantly more abundant	not significantly more abundant	not significantly more abundant	not significantly more abundant	not significantly more abundant	not significantly more abundant	not significantly more abundant	not significantly more abundant	not significantly more abundant	not significantly more abundant	not significantly more abundant
P26368	U2AF2 U2AF65	Quantified in DDB1-NI and not in Cherry-NI	Quantified in DDB1-NI and not in Cherry-NI	Quantified in DDB1-NI and not in Cherry-NI	not significantly more abundant	not significantly more abundant	not significantly more abundant	Quantified in DCAF11-NI and not in Cherry-NI	Quantified in DCAF11-NI and not in Cherry-NI	Quantified in DCAF11-NI and not in Cherry-NI	not significantly more abundant	not significantly more abundant	not significantly more abundant	Quantified in DCAF12L1-NI and not in Cherry-NI	Quantified in DCAF12L1-NI and not in Cherry-NI	Quantified in DCAF12L1-NI and not in Cherry-NI	Quantified in DCAF12L1-Inf and not in Cherry-Inf	Quantified in DCAF12L1-Inf and not in Cherry-Inf	Quantified in DCAF12L1-Inf and not in Cherry-Inf
P27708	CAD	Quantified in DDB1-NI and not in Cherry-NI	Quantified in DDB1-NI and not in Cherry-NI	Quantified in DDB1-NI and not in Cherry-NI	not significantly more abundant	not significantly more abundant	not significantly more abundant	Quantified in DCAF11-NI and not in Cherry-NI	Quantified in DCAF11-NI and not in Cherry-NI	Quantified in DCAF11-NI and not in Cherry-NI	Quantified in DCAF11-Inf and not in Cherry-Inf	Quantified in DCAF11-Inf and not in Cherry-Inf	Quantified in DCAF11-Inf and not in Cherry-Inf	Quantified in DCAF12L1-NI and not in Cherry-NI	Quantified in DCAF12L1-NI and not in Cherry-NI	Quantified in DCAF12L1-NI and not in Cherry-NI	Quantified in DCAF12L1-Inf and not in Cherry-Inf	Quantified in DCAF12L1-Inf and not in Cherry-Inf	Quantified in DCAF12L1-Inf and not in Cherry-Inf
P39656	DDOST KIAA0115 OST48 OK/SW-cl.45	Quantified in DDB1-NI and not in Cherry-NI	Quantified in DDB1-NI and not in Cherry-NI	Quantified in DDB1-NI and not in Cherry-NI	not significantly more abundant	not significantly more abundant	not significantly more abundant	not significantly more abundant	not significantly more abundant	not significantly more abundant	not significantly more abundant	not significantly more abundant	not significantly more abundant	not significantly more abundant	not significantly more abundant	not significantly more abundant	Quantified in DCAF12L1-Inf and not in Cherry-Inf	Quantified in DCAF12L1-Inf and not in Cherry-Inf	Quantified in DCAF12L1-Inf and not in Cherry-Inf
P40227	CCT6A CCT6 CCTZ	Quantified in DDB1-NI and not in Cherry-NI	Quantified in DDB1-NI and not in Cherry-NI	Quantified in DDB1-NI and not in Cherry-NI	Quantified in DDB1-Inf and not in Cherry-Inf	Quantified in DDB1-Inf and not in Cherry-Inf	Quantified in DDB1-Inf and not in Cherry-Inf	Quantified in DCAF11-NI and not in Cherry-NI	Quantified in DCAF11-NI and not in Cherry-NI	Quantified in DCAF11-NI and not in Cherry-NI	Quantified in DCAF11-Inf and not in Cherry-Inf	Quantified in DCAF11-Inf and not in Cherry-Inf	Quantified in DCAF11-Inf and not in Cherry-Inf	Quantified in DCAF12L1-NI and not in Cherry-NI	Quantified in DCAF12L1-NI and not in Cherry-NI	Quantified in DCAF12L1-NI and not in Cherry-NI	Quantified in DCAF12L1-Inf and not in Cherry-Inf	Quantified in DCAF12L1-Inf and not in Cherry-Inf	Quantified in DCAF12L1-Inf and not in Cherry-Inf
P40939	HADHA HADH	Quantified in DDB1-NI and not in Cherry-NI	Quantified in DDB1-NI and not in Cherry-NI	Quantified in DDB1-NI and not in Cherry-NI	not significantly more abundant	not significantly more abundant	not significantly more abundant	Quantified in DCAF11-NI and not in Cherry-NI	Quantified in DCAF11-NI and not in Cherry-NI	Quantified in DCAF11-NI and not in Cherry-NI	Quantified in DCAF11-Inf and not in Cherry-Inf	Quantified in DCAF11-Inf and not in Cherry-Inf	Quantified in DCAF11-Inf and not in Cherry-Inf	Quantified in DCAF12L1-NI and not in Cherry-NI	Quantified in DCAF12L1-NI and not in Cherry-NI	Quantified in DCAF12L1-NI and not in Cherry-NI	Quantified in DCAF12L1-Inf and not in Cherry-Inf	Quantified in DCAF12L1-Inf and not in Cherry-Inf	Quantified in DCAF12L1-Inf and not in Cherry-Inf
P41091;Q2VIR3	EIF2S3 EIF2G	Quantified in DDB1-NI and not in Cherry-NI	Quantified in DDB1-NI and not in Cherry-NI	Quantified in DDB1-NI and not in Cherry-NI	not significantly more abundant	not significantly more abundant	not significantly more abundant	not significantly more abundant	not significantly more abundant	not significantly more abundant	not significantly more abundant	not significantly more abundant	not significantly more abundant	Quantified in DCAF12L1-NI and not in Cherry-NI	Quantified in DCAF12L1-NI and not in Cherry-NI	Quantified in DCAF12L1-NI and not in Cherry-NI	not significantly more abundant	not significantly more abundant	not significantly more abundant
P42677;Q71UM5	RPS27 MPS1	Quantified in DDB1-NI and not in Cherry-NI	Quantified in DDB1-NI and not in Cherry-NI	Quantified in DDB1-NI and not in Cherry-NI	not significantly more abundant	not significantly more abundant	not significantly more abundant	not significantly more abundant	not significantly more abundant	not significantly more abundant	Quantified in DCAF11-Inf and not in Cherry-Inf	Quantified in DCAF11-Inf and not in Cherry-Inf	Quantified in DCAF11-Inf and not in Cherry-Inf	Quantified in DCAF12L1-NI and not in Cherry-NI	Quantified in DCAF12L1-NI and not in Cherry-NI	Quantified in DCAF12L1-NI and not in Cherry-NI	Quantified in DCAF12L1-Inf and not in Cherry-Inf	Quantified in DCAF12L1-Inf and not in Cherry-Inf	Quantified in DCAF12L1-Inf and not in Cherry-Inf
P42694	HELZ DRHC KIAA0054	Quantified in DDB1-NI and not in Cherry-NI	Quantified in DDB1-NI and not in Cherry-NI	Quantified in DDB1-NI and not in Cherry-NI	not significantly more abundant	not significantly more abundant	not significantly more abundant	Quantified in DCAF11-NI and not in Cherry-NI	Quantified in DCAF11-NI and not in Cherry-NI	Quantified in DCAF11-NI and not in Cherry-NI	Quantified in DCAF11-Inf and not in Cherry-Inf	Quantified in DCAF11-Inf and not in Cherry-Inf	Quantified in DCAF11-Inf and not in Cherry-Inf	not significantly more abundant	not significantly more abundant	not significantly more abundant	Quantified in DCAF12L1-Inf and not in Cherry-Inf	Quantified in DCAF12L1-Inf and not in Cherry-Inf	Quantified in DCAF12L1-Inf and not in Cherry-Inf
P43686	PSMC4 MIP224 TBP7	Quantified in DDB1-NI and not in Cherry-NI	Quantified in DDB1-NI and not in Cherry-NI	Quantified in DDB1-NI and not in Cherry-NI	not significantly more abundant	not significantly more abundant	not significantly more abundant	not significantly more abundant	not significantly more abundant	not significantly more abundant	not significantly more abundant	not significantly more abundant	not significantly more abundant	Quantified in DCAF12L1-NI and not in Cherry-NI	Quantified in DCAF12L1-NI and not in Cherry-NI	Quantified in DCAF12L1-NI and not in Cherry-NI	Quantified in DCAF12L1-Inf and not in Cherry-Inf	Quantified in DCAF12L1-Inf and not in Cherry-Inf	Quantified in DCAF12L1-Inf and not in Cherry-Inf
P46778	RPL21	Quantified in DDB1-NI and not in Cherry-NI	Quantified in DDB1-NI and not in Cherry-NI	Quantified in DDB1-NI and not in Cherry-NI	not significantly more abundant	not significantly more abundant	not significantly more abundant	Quantified in DCAF11-NI and not in Cherry-NI	Quantified in DCAF11-NI and not in Cherry-NI	Quantified in DCAF11-NI and not in Cherry-NI	1.2308	0.0130615	0.00319509	Quantified in DCAF12L1-NI and not in Cherry-NI	Quantified in DCAF12L1-NI and not in Cherry-NI	Quantified in DCAF12L1-NI and not in Cherry-NI	4.34231	3.97308e-05	1.30511e-05
P47929	LGALS7 PIG1; LGALS7B	Quantified in DDB1-NI and not in Cherry-NI	Quantified in DDB1-NI and not in Cherry-NI	Quantified in DDB1-NI and not in Cherry-NI	not significantly more abundant	not significantly more abundant	not significantly more abundant	Quantified in DCAF11-NI and not in Cherry-NI	Quantified in DCAF11-NI and not in Cherry-NI	Quantified in DCAF11-NI and not in Cherry-NI	not significantly more abundant	not significantly more abundant	not significantly more abundant	Quantified in DCAF12L1-NI and not in Cherry-NI	Quantified in DCAF12L1-NI and not in Cherry-NI	Quantified in DCAF12L1-NI and not in Cherry-NI	Quantified in DCAF12L1-Inf and not in Cherry-Inf	Quantified in DCAF12L1-Inf and not in Cherry-Inf	Quantified in DCAF12L1-Inf and not in Cherry-Inf
P48643	CCT5 CCTE KIAA0098	Quantified in DDB1-NI and not in Cherry-NI	Quantified in DDB1-NI and not in Cherry-NI	Quantified in DDB1-NI and not in Cherry-NI	not significantly more abundant	not significantly more abundant	not significantly more abundant	Quantified in DCAF11-NI and not in Cherry-NI	Quantified in DCAF11-NI and not in Cherry-NI	Quantified in DCAF11-NI and not in Cherry-NI	Quantified in DCAF11-Inf and not in Cherry-Inf	Quantified in DCAF11-Inf and not in Cherry-Inf	Quantified in DCAF11-Inf and not in Cherry-Inf	Quantified in DCAF12L1-NI and not in Cherry-NI	Quantified in DCAF12L1-NI and not in Cherry-NI	Quantified in DCAF12L1-NI and not in Cherry-NI	Quantified in DCAF12L1-Inf and not in Cherry-Inf	Quantified in DCAF12L1-Inf and not in Cherry-Inf	Quantified in DCAF12L1-Inf and not in Cherry-Inf
P49354	FNTA	Quantified in DDB1-NI and not in Cherry-NI	Quantified in DDB1-NI and not in Cherry-NI	Quantified in DDB1-NI and not in Cherry-NI	not significantly more abundant	not significantly more abundant	not significantly more abundant	not significantly more abundant	not significantly more abundant	not significantly more abundant	not significantly more abundant	not significantly more abundant	not significantly more abundant	not significantly more abundant	not significantly more abundant	not significantly more abundant	not significantly more abundant	not significantly more abundant	not significantly more abundant
P49411	TUFM	Quantified in DDB1-NI and not in Cherry-NI	Quantified in DDB1-NI and not in Cherry-NI	Quantified in DDB1-NI and not in Cherry-NI	not significantly more abundant	not significantly more abundant	not significantly more abundant	Quantified in DCAF11-NI and not in Cherry-NI	Quantified in DCAF11-NI and not in Cherry-NI	Quantified in DCAF11-NI and not in Cherry-NI	not significantly more abundant	not significantly more abundant	not significantly more abundant	Quantified in DCAF12L1-NI and not in Cherry-NI	Quantified in DCAF12L1-NI and not in Cherry-NI	Quantified in DCAF12L1-NI and not in Cherry-NI	not significantly more abundant	not significantly more abundant	not significantly more abundant
P50402	EMD EDMD STA	Quantified in DDB1-NI and not in Cherry-NI	Quantified in DDB1-NI and not in Cherry-NI	Quantified in DDB1-NI and not in Cherry-NI	not significantly more abundant	not significantly more abundant	not significantly more abundant	Quantified in DCAF11-NI and not in Cherry-NI	Quantified in DCAF11-NI and not in Cherry-NI	Quantified in DCAF11-NI and not in Cherry-NI	Quantified in DCAF11-Inf and not in Cherry-Inf	Quantified in DCAF11-Inf and not in Cherry-Inf	Quantified in DCAF11-Inf and not in Cherry-Inf	Quantified in DCAF12L1-NI and not in Cherry-NI	Quantified in DCAF12L1-NI and not in Cherry-NI	Quantified in DCAF12L1-NI and not in Cherry-NI	Quantified in DCAF12L1-Inf and not in Cherry-Inf	Quantified in DCAF12L1-Inf and not in Cherry-Inf	Quantified in DCAF12L1-Inf and not in Cherry-Inf
P50990	CCT8 C21orf112 CCTQ KIAA0002	Quantified in DDB1-NI and not in Cherry-NI	Quantified in DDB1-NI and not in Cherry-NI	Quantified in DDB1-NI and not in Cherry-NI	Quantified in DDB1-Inf and not in Cherry-Inf	Quantified in DDB1-Inf and not in Cherry-Inf	Quantified in DDB1-Inf and not in Cherry-Inf	Quantified in DCAF11-NI and not in Cherry-NI	Quantified in DCAF11-NI and not in Cherry-NI	Quantified in DCAF11-NI and not in Cherry-NI	Quantified in DCAF11-Inf and not in Cherry-Inf	Quantified in DCAF11-Inf and not in Cherry-Inf	Quantified in DCAF11-Inf and not in Cherry-Inf	Quantified in DCAF12L1-NI and not in Cherry-NI	Quantified in DCAF12L1-NI and not in Cherry-NI	Quantified in DCAF12L1-NI and not in Cherry-NI	Quantified in DCAF12L1-Inf and not in Cherry-Inf	Quantified in DCAF12L1-Inf and not in Cherry-Inf	Quantified in DCAF12L1-Inf and not in Cherry-Inf
P55036	PSMD4 MCB1	Quantified in DDB1-NI and not in Cherry-NI	Quantified in DDB1-NI and not in Cherry-NI	Quantified in DDB1-NI and not in Cherry-NI	not significantly more abundant	not significantly more abundant	not significantly more abundant	not significantly more abundant	not significantly more abundant	not significantly more abundant	Quantified in DCAF11-Inf and not in Cherry-Inf	Quantified in DCAF11-Inf and not in Cherry-Inf	Quantified in DCAF11-Inf and not in Cherry-Inf	Quantified in DCAF12L1-NI and not in Cherry-NI	Quantified in DCAF12L1-NI and not in Cherry-NI	Quantified in DCAF12L1-NI and not in Cherry-NI	Quantified in DCAF12L1-Inf and not in Cherry-Inf	Quantified in DCAF12L1-Inf and not in Cherry-Inf	Quantified in DCAF12L1-Inf and not in Cherry-Inf
Q5VTU8;P56381	ATP5F1EP2 ATP5EP2	Quantified in DDB1-NI and not in Cherry-NI	Quantified in DDB1-NI and not in Cherry-NI	Quantified in DDB1-NI and not in Cherry-NI	not significantly more abundant	not significantly more abundant	not significantly more abundant	Quantified in DCAF11-NI and not in Cherry-NI	Quantified in DCAF11-NI and not in Cherry-NI	Quantified in DCAF11-NI and not in Cherry-NI	not significantly more abundant	not significantly more abundant	not significantly more abundant	Quantified in DCAF12L1-NI and not in Cherry-NI	Quantified in DCAF12L1-NI and not in Cherry-NI	Quantified in DCAF12L1-NI and not in Cherry-NI	Quantified in DCAF12L1-Inf and not in Cherry-Inf	Quantified in DCAF12L1-Inf and not in Cherry-Inf	Quantified in DCAF12L1-Inf and not in Cherry-Inf
P60900	PSMA6 PROS27	Quantified in DDB1-NI and not in Cherry-NI	Quantified in DDB1-NI and not in Cherry-NI	Quantified in DDB1-NI and not in Cherry-NI	not significantly more abundant	not significantly more abundant	not significantly more abundant	not significantly more abundant	not significantly more abundant	not significantly more abundant	not significantly more abundant	not significantly more abundant	not significantly more abundant	Quantified in DCAF12L1-NI and not in Cherry-NI	Quantified in DCAF12L1-NI and not in Cherry-NI	Quantified in DCAF12L1-NI and not in Cherry-NI	not significantly more abundant	not significantly more abundant	not significantly more abundant
P61201	COPS2 CSN2 TRIP15	Quantified in DDB1-NI and not in Cherry-NI	Quantified in DDB1-NI and not in Cherry-NI	Quantified in DDB1-NI and not in Cherry-NI	Quantified in DDB1-Inf and not in Cherry-Inf	Quantified in DDB1-Inf and not in Cherry-Inf	Quantified in DDB1-Inf and not in Cherry-Inf	Quantified in DCAF11-NI and not in Cherry-NI	Quantified in DCAF11-NI and not in Cherry-NI	Quantified in DCAF11-NI and not in Cherry-NI	Quantified in DCAF11-Inf and not in Cherry-Inf	Quantified in DCAF11-Inf and not in Cherry-Inf	Quantified in DCAF11-Inf and not in Cherry-Inf	not significantly more abundant	not significantly more abundant	not significantly more abundant	not significantly more abundant	not significantly more abundant	not significantly more abundant
P61604	HSPE1	Quantified in DDB1-NI and not in Cherry-NI	Quantified in DDB1-NI and not in Cherry-NI	Quantified in DDB1-NI and not in Cherry-NI	Quantified in DDB1-Inf and not in Cherry-Inf	Quantified in DDB1-Inf and not in Cherry-Inf	Quantified in DDB1-Inf and not in Cherry-Inf	Quantified in DCAF11-NI and not in Cherry-NI	Quantified in DCAF11-NI and not in Cherry-NI	Quantified in DCAF11-NI and not in Cherry-NI	Quantified in DCAF11-Inf and not in Cherry-Inf	Quantified in DCAF11-Inf and not in Cherry-Inf	Quantified in DCAF11-Inf and not in Cherry-Inf	not significantly more abundant	not significantly more abundant	not significantly more abundant	Quantified in DCAF12L1-Inf and not in Cherry-Inf	Quantified in DCAF12L1-Inf and not in Cherry-Inf	Quantified in DCAF12L1-Inf and not in Cherry-Inf
P61962	DCAF7 HAN11 WDR68	Quantified in DDB1-NI and not in Cherry-NI	Quantified in DDB1-NI and not in Cherry-NI	Quantified in DDB1-NI and not in Cherry-NI	not significantly more abundant	not significantly more abundant	not significantly more abundant	not significantly more abundant	not significantly more abundant	not significantly more abundant	not significantly more abundant	not significantly more abundant	not significantly more abundant	not significantly more abundant	not significantly more abundant	not significantly more abundant	not significantly more abundant	not significantly more abundant	not significantly more abundant
P62273	RPS29	Quantified in DDB1-NI and not in Cherry-NI	Quantified in DDB1-NI and not in Cherry-NI	Quantified in DDB1-NI and not in Cherry-NI	not significantly more abundant	not significantly more abundant	not significantly more abundant	not significantly more abundant	not significantly more abundant	not significantly more abundant	not significantly more abundant	not significantly more abundant	not significantly more abundant	Quantified in DCAF12L1-NI and not in Cherry-NI	Quantified in DCAF12L1-NI and not in Cherry-NI	Quantified in DCAF12L1-NI and not in Cherry-NI	Quantified in DCAF12L1-Inf and not in Cherry-Inf	Quantified in DCAF12L1-Inf and not in Cherry-Inf	Quantified in DCAF12L1-Inf and not in Cherry-Inf
P62877	RBX1 RNF75 ROC1	Quantified in DDB1-NI and not in Cherry-NI	Quantified in DDB1-NI and not in Cherry-NI	Quantified in DDB1-NI and not in Cherry-NI	Quantified in DDB1-Inf and not in Cherry-Inf	Quantified in DDB1-Inf and not in Cherry-Inf	Quantified in DDB1-Inf and not in Cherry-Inf	Quantified in DCAF11-NI and not in Cherry-NI	Quantified in DCAF11-NI and not in Cherry-NI	Quantified in DCAF11-NI and not in Cherry-NI	Quantified in DCAF11-Inf and not in Cherry-Inf	Quantified in DCAF11-Inf and not in Cherry-Inf	Quantified in DCAF11-Inf and not in Cherry-Inf	not significantly more abundant	not significantly more abundant	not significantly more abundant	Quantified in DCAF12L1-Inf and not in Cherry-Inf	Quantified in DCAF12L1-Inf and not in Cherry-Inf	Quantified in DCAF12L1-Inf and not in Cherry-Inf
P62937	PPIA CYPA	Quantified in DDB1-NI and not in Cherry-NI	Quantified in DDB1-NI and not in Cherry-NI	Quantified in DDB1-NI and not in Cherry-NI	not significantly more abundant	not significantly more abundant	not significantly more abundant	not significantly more abundant	not significantly more abundant	not significantly more abundant	not significantly more abundant	not significantly more abundant	not significantly more abundant	not significantly more abundant	not significantly more abundant	not significantly more abundant	not significantly more abundant	not significantly more abundant	not significantly more abundant
P63167;Q96FJ2	DYNLL1 DLC1 DNCL1 DNCLC1 HDLC1	Quantified in DDB1-NI and not in Cherry-NI	Quantified in DDB1-NI and not in Cherry-NI	Quantified in DDB1-NI and not in Cherry-NI	Quantified in DDB1-Inf and not in Cherry-Inf	Quantified in DDB1-Inf and not in Cherry-Inf	Quantified in DDB1-Inf and not in Cherry-Inf	not significantly more abundant	not significantly more abundant	not significantly more abundant	Quantified in DCAF11-Inf and not in Cherry-Inf	Quantified in DCAF11-Inf and not in Cherry-Inf	Quantified in DCAF11-Inf and not in Cherry-Inf	Quantified in DCAF12L1-NI and not in Cherry-NI	Quantified in DCAF12L1-NI and not in Cherry-NI	Quantified in DCAF12L1-NI and not in Cherry-NI	Quantified in DCAF12L1-Inf and not in Cherry-Inf	Quantified in DCAF12L1-Inf and not in Cherry-Inf	Quantified in DCAF12L1-Inf and not in Cherry-Inf
P82979	SARNP HCC1 HSPC316	Quantified in DDB1-NI and not in Cherry-NI	Quantified in DDB1-NI and not in Cherry-NI	Quantified in DDB1-NI and not in Cherry-NI	not significantly more abundant	not significantly more abundant	not significantly more abundant	Quantified in DCAF11-NI and not in Cherry-NI	Quantified in DCAF11-NI and not in Cherry-NI	Quantified in DCAF11-NI and not in Cherry-NI	not significantly more abundant	not significantly more abundant	not significantly more abundant	Quantified in DCAF12L1-NI and not in Cherry-NI	Quantified in DCAF12L1-NI and not in Cherry-NI	Quantified in DCAF12L1-NI and not in Cherry-NI	2.13827	0.0460928	0.00347352
Q00325	SLC25A3 PHC OK/SW-cl.48	Quantified in DDB1-NI and not in Cherry-NI	Quantified in DDB1-NI and not in Cherry-NI	Quantified in DDB1-NI and not in Cherry-NI	not significantly more abundant	not significantly more abundant	not significantly more abundant	not significantly more abundant	not significantly more abundant	not significantly more abundant	not significantly more abundant	not significantly more abundant	not significantly more abundant	not significantly more abundant	not significantly more abundant	not significantly more abundant	1.01504	0.0475273	0.00353997
Q02878	RPL6 TXREB1	Quantified in DDB1-NI and not in Cherry-NI	Quantified in DDB1-NI and not in Cherry-NI	Quantified in DDB1-NI and not in Cherry-NI	not significantly more abundant	not significantly more abundant	not significantly more abundant	not significantly more abundant	not significantly more abundant	not significantly more abundant	not significantly more abundant	not significantly more abundant	not significantly more abundant	Quantified in DCAF12L1-NI and not in Cherry-NI	Quantified in DCAF12L1-NI and not in Cherry-NI	Quantified in DCAF12L1-NI and not in Cherry-NI	1.65729	0.0275963	0.00219589
Q06830	PRDX1 PAGA PAGB TDPX2	Quantified in DDB1-NI and not in Cherry-NI	Quantified in DDB1-NI and not in Cherry-NI	Quantified in DDB1-NI and not in Cherry-NI	not significantly more abundant	not significantly more abundant	not significantly more abundant	Quantified in DCAF11-NI and not in Cherry-NI	Quantified in DCAF11-NI and not in Cherry-NI	Quantified in DCAF11-NI and not in Cherry-NI	not significantly more abundant	not significantly more abundant	not significantly more abundant	Quantified in DCAF12L1-NI and not in Cherry-NI	Quantified in DCAF12L1-NI and not in Cherry-NI	Quantified in DCAF12L1-NI and not in Cherry-NI	not significantly more abundant	not significantly more abundant	not significantly more abundant
Q12931	TRAP1 HSP75 HSPC5	Quantified in DDB1-NI and not in Cherry-NI	Quantified in DDB1-NI and not in Cherry-NI	Quantified in DDB1-NI and not in Cherry-NI	not significantly more abundant	not significantly more abundant	not significantly more abundant	not significantly more abundant	not significantly more abundant	not significantly more abundant	not significantly more abundant	not significantly more abundant	not significantly more abundant	not significantly more abundant	not significantly more abundant	not significantly more abundant	not significantly more abundant	not significantly more abundant	not significantly more abundant
Q13098	GPS1 COPS1 CSN1	Quantified in DDB1-NI and not in Cherry-NI	Quantified in DDB1-NI and not in Cherry-NI	Quantified in DDB1-NI and not in Cherry-NI	Quantified in DDB1-Inf and not in Cherry-Inf	Quantified in DDB1-Inf and not in Cherry-Inf	Quantified in DDB1-Inf and not in Cherry-Inf	Quantified in DCAF11-NI and not in Cherry-NI	Quantified in DCAF11-NI and not in Cherry-NI	Quantified in DCAF11-NI and not in Cherry-NI	Quantified in DCAF11-Inf and not in Cherry-Inf	Quantified in DCAF11-Inf and not in Cherry-Inf	Quantified in DCAF11-Inf and not in Cherry-Inf	Quantified in DCAF12L1-NI and not in Cherry-NI	Quantified in DCAF12L1-NI and not in Cherry-NI	Quantified in DCAF12L1-NI and not in Cherry-NI	not significantly more abundant	not significantly more abundant	not significantly more abundant
Q13216	ERCC8 CKN1 CSA	Quantified in DDB1-NI and not in Cherry-NI	Quantified in DDB1-NI and not in Cherry-NI	Quantified in DDB1-NI and not in Cherry-NI	Quantified in DDB1-Inf and not in Cherry-Inf	Quantified in DDB1-Inf and not in Cherry-Inf	Quantified in DDB1-Inf and not in Cherry-Inf	not significantly more abundant	not significantly more abundant	not significantly more abundant	not significantly more abundant	not significantly more abundant	not significantly more abundant	not significantly more abundant	not significantly more abundant	not significantly more abundant	not significantly more abundant	not significantly more abundant	not significantly more abundant
Q13263	TRIM28 KAP1 RNF96 TIF1B	Quantified in DDB1-NI and not in Cherry-NI	Quantified in DDB1-NI and not in Cherry-NI	Quantified in DDB1-NI and not in Cherry-NI	Quantified in DDB1-Inf and not in Cherry-Inf	Quantified in DDB1-Inf and not in Cherry-Inf	Quantified in DDB1-Inf and not in Cherry-Inf	Quantified in DCAF11-NI and not in Cherry-NI	Quantified in DCAF11-NI and not in Cherry-NI	Quantified in DCAF11-NI and not in Cherry-NI	not significantly more abundant	not significantly more abundant	not significantly more abundant	Quantified in DCAF12L1-NI and not in Cherry-NI	Quantified in DCAF12L1-NI and not in Cherry-NI	Quantified in DCAF12L1-NI and not in Cherry-NI	Quantified in DCAF12L1-Inf and not in Cherry-Inf	Quantified in DCAF12L1-Inf and not in Cherry-Inf	Quantified in DCAF12L1-Inf and not in Cherry-Inf
Q13619	CUL4A	Quantified in DDB1-NI and not in Cherry-NI	Quantified in DDB1-NI and not in Cherry-NI	Quantified in DDB1-NI and not in Cherry-NI	Quantified in DDB1-Inf and not in Cherry-Inf	Quantified in DDB1-Inf and not in Cherry-Inf	Quantified in DDB1-Inf and not in Cherry-Inf	Quantified in DCAF11-NI and not in Cherry-NI	Quantified in DCAF11-NI and not in Cherry-NI	Quantified in DCAF11-NI and not in Cherry-NI	Quantified in DCAF11-Inf and not in Cherry-Inf	Quantified in DCAF11-Inf and not in Cherry-Inf	Quantified in DCAF11-Inf and not in Cherry-Inf	not significantly more abundant	not significantly more abundant	not significantly more abundant	not significantly more abundant	not significantly more abundant	not significantly more abundant
Q13620	CUL4B KIAA0695	Quantified in DDB1-NI and not in Cherry-NI	Quantified in DDB1-NI and not in Cherry-NI	Quantified in DDB1-NI and not in Cherry-NI	Quantified in DDB1-Inf and not in Cherry-Inf	Quantified in DDB1-Inf and not in Cherry-Inf	Quantified in DDB1-Inf and not in Cherry-Inf	Quantified in DCAF11-NI and not in Cherry-NI	Quantified in DCAF11-NI and not in Cherry-NI	Quantified in DCAF11-NI and not in Cherry-NI	Quantified in DCAF11-Inf and not in Cherry-Inf	Quantified in DCAF11-Inf and not in Cherry-Inf	Quantified in DCAF11-Inf and not in Cherry-Inf	Quantified in DCAF12L1-NI and not in Cherry-NI	Quantified in DCAF12L1-NI and not in Cherry-NI	Quantified in DCAF12L1-NI and not in Cherry-NI	not significantly more abundant	not significantly more abundant	not significantly more abundant
Q15366;P57721	PCBP2	Quantified in DDB1-NI and not in Cherry-NI	Quantified in DDB1-NI and not in Cherry-NI	Quantified in DDB1-NI and not in Cherry-NI	not significantly more abundant	not significantly more abundant	not significantly more abundant	Quantified in DCAF11-NI and not in Cherry-NI	Quantified in DCAF11-NI and not in Cherry-NI	Quantified in DCAF11-NI and not in Cherry-NI	Quantified in DCAF11-Inf and not in Cherry-Inf	Quantified in DCAF11-Inf and not in Cherry-Inf	Quantified in DCAF11-Inf and not in Cherry-Inf	Quantified in DCAF12L1-NI and not in Cherry-NI	Quantified in DCAF12L1-NI and not in Cherry-NI	Quantified in DCAF12L1-NI and not in Cherry-NI	Quantified in DCAF12L1-Inf and not in Cherry-Inf	Quantified in DCAF12L1-Inf and not in Cherry-Inf	Quantified in DCAF12L1-Inf and not in Cherry-Inf
Q15843	NEDD8	Quantified in DDB1-NI and not in Cherry-NI	Quantified in DDB1-NI and not in Cherry-NI	Quantified in DDB1-NI and not in Cherry-NI	Quantified in DDB1-Inf and not in Cherry-Inf	Quantified in DDB1-Inf and not in Cherry-Inf	Quantified in DDB1-Inf and not in Cherry-Inf	Quantified in DCAF11-NI and not in Cherry-NI	Quantified in DCAF11-NI and not in Cherry-NI	Quantified in DCAF11-NI and not in Cherry-NI	Quantified in DCAF11-Inf and not in Cherry-Inf	Quantified in DCAF11-Inf and not in Cherry-Inf	Quantified in DCAF11-Inf and not in Cherry-Inf	Quantified in DCAF12L1-NI and not in Cherry-NI	Quantified in DCAF12L1-NI and not in Cherry-NI	Quantified in DCAF12L1-NI and not in Cherry-NI	Quantified in DCAF12L1-Inf and not in Cherry-Inf	Quantified in DCAF12L1-Inf and not in Cherry-Inf	Quantified in DCAF12L1-Inf and not in Cherry-Inf
Q16718	NDUFA5	Quantified in DDB1-NI and not in Cherry-NI	Quantified in DDB1-NI and not in Cherry-NI	Quantified in DDB1-NI and not in Cherry-NI	not significantly more abundant	not significantly more abundant	not significantly more abundant	Quantified in DCAF11-NI and not in Cherry-NI	Quantified in DCAF11-NI and not in Cherry-NI	Quantified in DCAF11-NI and not in Cherry-NI	Quantified in DCAF11-Inf and not in Cherry-Inf	Quantified in DCAF11-Inf and not in Cherry-Inf	Quantified in DCAF11-Inf and not in Cherry-Inf	Quantified in DCAF12L1-NI and not in Cherry-NI	Quantified in DCAF12L1-NI and not in Cherry-NI	Quantified in DCAF12L1-NI and not in Cherry-NI	Quantified in DCAF12L1-Inf and not in Cherry-Inf	Quantified in DCAF12L1-Inf and not in Cherry-Inf	Quantified in DCAF12L1-Inf and not in Cherry-Inf
Q52LG2	KRTAP13-2 KAP13.2	Quantified in DDB1-NI and not in Cherry-NI	Quantified in DDB1-NI and not in Cherry-NI	Quantified in DDB1-NI and not in Cherry-NI	not significantly more abundant	not significantly more abundant	not significantly more abundant	not significantly more abundant	not significantly more abundant	not significantly more abundant	not significantly more abundant	not significantly more abundant	not significantly more abundant	not significantly more abundant	not significantly more abundant	not significantly more abundant	not significantly more abundant	not significantly more abundant	not significantly more abundant
Q58WW2	DCAF6 IQWD1 MSTP055	Quantified in DDB1-NI and not in Cherry-NI	Quantified in DDB1-NI and not in Cherry-NI	Quantified in DDB1-NI and not in Cherry-NI	Quantified in DDB1-Inf and not in Cherry-Inf	Quantified in DDB1-Inf and not in Cherry-Inf	Quantified in DDB1-Inf and not in Cherry-Inf	not significantly more abundant	not significantly more abundant	not significantly more abundant	not significantly more abundant	not significantly more abundant	not significantly more abundant	not significantly more abundant	not significantly more abundant	not significantly more abundant	not significantly more abundant	not significantly more abundant	not significantly more abundant
Q5QP82	DCAF10 WDR32	Quantified in DDB1-NI and not in Cherry-NI	Quantified in DDB1-NI and not in Cherry-NI	Quantified in DDB1-NI and not in Cherry-NI	Quantified in DDB1-Inf and not in Cherry-Inf	Quantified in DDB1-Inf and not in Cherry-Inf	Quantified in DDB1-Inf and not in Cherry-Inf	not significantly more abundant	not significantly more abundant	not significantly more abundant	not significantly more abundant	not significantly more abundant	not significantly more abundant	not significantly more abundant	not significantly more abundant	not significantly more abundant	not significantly more abundant	not significantly more abundant	not significantly more abundant
Q5T6F0	DCAF12 KIAA1892 TCC52 WDR40A	Quantified in DDB1-NI and not in Cherry-NI	Quantified in DDB1-NI and not in Cherry-NI	Quantified in DDB1-NI and not in Cherry-NI	Quantified in DDB1-Inf and not in Cherry-Inf	Quantified in DDB1-Inf and not in Cherry-Inf	Quantified in DDB1-Inf and not in Cherry-Inf	not significantly more abundant	not significantly more abundant	not significantly more abundant	not significantly more abundant	not significantly more abundant	not significantly more abundant	not significantly more abundant	not significantly more abundant	not significantly more abundant	not significantly more abundant	not significantly more abundant	not significantly more abundant
Q5TAQ9	DCAF8 H326 WDR42A	Quantified in DDB1-NI and not in Cherry-NI	Quantified in DDB1-NI and not in Cherry-NI	Quantified in DDB1-NI and not in Cherry-NI	Quantified in DDB1-Inf and not in Cherry-Inf	Quantified in DDB1-Inf and not in Cherry-Inf	Quantified in DDB1-Inf and not in Cherry-Inf	not significantly more abundant	not significantly more abundant	not significantly more abundant	not significantly more abundant	not significantly more abundant	not significantly more abundant	not significantly more abundant	not significantly more abundant	not significantly more abundant	not significantly more abundant	not significantly more abundant	not significantly more abundant
Q66K64	DCAF15 C19orf72	Quantified in DDB1-NI and not in Cherry-NI	Quantified in DDB1-NI and not in Cherry-NI	Quantified in DDB1-NI and not in Cherry-NI	Quantified in DDB1-Inf and not in Cherry-Inf	Quantified in DDB1-Inf and not in Cherry-Inf	Quantified in DDB1-Inf and not in Cherry-Inf	not significantly more abundant	not significantly more abundant	not significantly more abundant	not significantly more abundant	not significantly more abundant	not significantly more abundant	not significantly more abundant	not significantly more abundant	not significantly more abundant	not significantly more abundant	not significantly more abundant	not significantly more abundant
Q7L5N1	COPS6 CSN6 HVIP	Quantified in DDB1-NI and not in Cherry-NI	Quantified in DDB1-NI and not in Cherry-NI	Quantified in DDB1-NI and not in Cherry-NI	Quantified in DDB1-Inf and not in Cherry-Inf	Quantified in DDB1-Inf and not in Cherry-Inf	Quantified in DDB1-Inf and not in Cherry-Inf	Quantified in DCAF11-NI and not in Cherry-NI	Quantified in DCAF11-NI and not in Cherry-NI	Quantified in DCAF11-NI and not in Cherry-NI	Quantified in DCAF11-Inf and not in Cherry-Inf	Quantified in DCAF11-Inf and not in Cherry-Inf	Quantified in DCAF11-Inf and not in Cherry-Inf	not significantly more abundant	not significantly more abundant	not significantly more abundant	not significantly more abundant	not significantly more abundant	not significantly more abundant
Q7L5Y6	DET1	Quantified in DDB1-NI and not in Cherry-NI	Quantified in DDB1-NI and not in Cherry-NI	Quantified in DDB1-NI and not in Cherry-NI	Quantified in DDB1-Inf and not in Cherry-Inf	Quantified in DDB1-Inf and not in Cherry-Inf	Quantified in DDB1-Inf and not in Cherry-Inf	not significantly more abundant	not significantly more abundant	not significantly more abundant	not significantly more abundant	not significantly more abundant	not significantly more abundant	not significantly more abundant	not significantly more abundant	not significantly more abundant	not significantly more abundant	not significantly more abundant	not significantly more abundant
Q7RTV0	PHF5A	Quantified in DDB1-NI and not in Cherry-NI	Quantified in DDB1-NI and not in Cherry-NI	Quantified in DDB1-NI and not in Cherry-NI	not significantly more abundant	not significantly more abundant	not significantly more abundant	Quantified in DCAF11-NI and not in Cherry-NI	Quantified in DCAF11-NI and not in Cherry-NI	Quantified in DCAF11-NI and not in Cherry-NI	not significantly more abundant	not significantly more abundant	not significantly more abundant	Quantified in DCAF12L1-NI and not in Cherry-NI	Quantified in DCAF12L1-NI and not in Cherry-NI	Quantified in DCAF12L1-NI and not in Cherry-NI	Quantified in DCAF12L1-Inf and not in Cherry-Inf	Quantified in DCAF12L1-Inf and not in Cherry-Inf	Quantified in DCAF12L1-Inf and not in Cherry-Inf
Q7Z417	NUFIP2 KIAA1321 PIG1	Quantified in DDB1-NI and not in Cherry-NI	Quantified in DDB1-NI and not in Cherry-NI	Quantified in DDB1-NI and not in Cherry-NI	not significantly more abundant	not significantly more abundant	not significantly more abundant	Quantified in DCAF11-NI and not in Cherry-NI	Quantified in DCAF11-NI and not in Cherry-NI	Quantified in DCAF11-NI and not in Cherry-NI	2.11341	0.00011535	0.000112867	Quantified in DCAF12L1-NI and not in Cherry-NI	Quantified in DCAF12L1-NI and not in Cherry-NI	Quantified in DCAF12L1-NI and not in Cherry-NI	5.28628	8.3813e-06	6.4228e-06
Q7Z4V5	HDGFL2 HDGF2 HDGFRP2 HRP2 UNQ785/PRO1604	Quantified in DDB1-NI and not in Cherry-NI	Quantified in DDB1-NI and not in Cherry-NI	Quantified in DDB1-NI and not in Cherry-NI	not significantly more abundant	not significantly more abundant	not significantly more abundant	Quantified in DCAF11-NI and not in Cherry-NI	Quantified in DCAF11-NI and not in Cherry-NI	Quantified in DCAF11-NI and not in Cherry-NI	Quantified in DCAF11-Inf and not in Cherry-Inf	Quantified in DCAF11-Inf and not in Cherry-Inf	Quantified in DCAF11-Inf and not in Cherry-Inf	Quantified in DCAF12L1-NI and not in Cherry-NI	Quantified in DCAF12L1-NI and not in Cherry-NI	Quantified in DCAF12L1-NI and not in Cherry-NI	Quantified in DCAF12L1-Inf and not in Cherry-Inf	Quantified in DCAF12L1-Inf and not in Cherry-Inf	Quantified in DCAF12L1-Inf and not in Cherry-Inf
Q8IUC1	KRTAP11-1 KAP11.1 KRTAP11.1	Quantified in DDB1-NI and not in Cherry-NI	Quantified in DDB1-NI and not in Cherry-NI	Quantified in DDB1-NI and not in Cherry-NI	not significantly more abundant	not significantly more abundant	not significantly more abundant	not significantly more abundant	not significantly more abundant	not significantly more abundant	not significantly more abundant	not significantly more abundant	not significantly more abundant	not significantly more abundant	not significantly more abundant	not significantly more abundant	not significantly more abundant	not significantly more abundant	not significantly more abundant
Q8IYB3	SRRM1 SRM160	Quantified in DDB1-NI and not in Cherry-NI	Quantified in DDB1-NI and not in Cherry-NI	Quantified in DDB1-NI and not in Cherry-NI	Quantified in DDB1-Inf and not in Cherry-Inf	Quantified in DDB1-Inf and not in Cherry-Inf	Quantified in DDB1-Inf and not in Cherry-Inf	Quantified in DCAF11-NI and not in Cherry-NI	Quantified in DCAF11-NI and not in Cherry-NI	Quantified in DCAF11-NI and not in Cherry-NI	Quantified in DCAF11-Inf and not in Cherry-Inf	Quantified in DCAF11-Inf and not in Cherry-Inf	Quantified in DCAF11-Inf and not in Cherry-Inf	Quantified in DCAF12L1-NI and not in Cherry-NI	Quantified in DCAF12L1-NI and not in Cherry-NI	Quantified in DCAF12L1-NI and not in Cherry-NI	Quantified in DCAF12L1-Inf and not in Cherry-Inf	Quantified in DCAF12L1-Inf and not in Cherry-Inf	Quantified in DCAF12L1-Inf and not in Cherry-Inf
Q8N5D0	WDTC1 KIAA1037	Quantified in DDB1-NI and not in Cherry-NI	Quantified in DDB1-NI and not in Cherry-NI	Quantified in DDB1-NI and not in Cherry-NI	Quantified in DDB1-Inf and not in Cherry-Inf	Quantified in DDB1-Inf and not in Cherry-Inf	Quantified in DDB1-Inf and not in Cherry-Inf	not significantly more abundant	not significantly more abundant	not significantly more abundant	not significantly more abundant	not significantly more abundant	not significantly more abundant	not significantly more abundant	not significantly more abundant	not significantly more abundant	not significantly more abundant	not significantly more abundant	not significantly more abundant
Q8NHY2	COP1 RFWD2 RNF200	Quantified in DDB1-NI and not in Cherry-NI	Quantified in DDB1-NI and not in Cherry-NI	Quantified in DDB1-NI and not in Cherry-NI	not significantly more abundant	not significantly more abundant	not significantly more abundant	not significantly more abundant	not significantly more abundant	not significantly more abundant	not significantly more abundant	not significantly more abundant	not significantly more abundant	not significantly more abundant	not significantly more abundant	not significantly more abundant	not significantly more abundant	not significantly more abundant	not significantly more abundant
Q8TEB1	DCAF11 WDR23 GL014 PRO2389	Quantified in DDB1-NI and not in Cherry-NI	Quantified in DDB1-NI and not in Cherry-NI	Quantified in DDB1-NI and not in Cherry-NI	Quantified in DDB1-Inf and not in Cherry-Inf	Quantified in DDB1-Inf and not in Cherry-Inf	Quantified in DDB1-Inf and not in Cherry-Inf	Quantified in DCAF11-NI and not in Cherry-NI	Quantified in DCAF11-NI and not in Cherry-NI	Quantified in DCAF11-NI and not in Cherry-NI	Quantified in DCAF11-Inf and not in Cherry-Inf	Quantified in DCAF11-Inf and not in Cherry-Inf	Quantified in DCAF11-Inf and not in Cherry-Inf	not significantly more abundant	not significantly more abundant	not significantly more abundant	not significantly more abundant	not significantly more abundant	not significantly more abundant
Q8WV16	DCAF4 WDR21 WDR21A	Quantified in DDB1-NI and not in Cherry-NI	Quantified in DDB1-NI and not in Cherry-NI	Quantified in DDB1-NI and not in Cherry-NI	not significantly more abundant	not significantly more abundant	not significantly more abundant	not significantly more abundant	not significantly more abundant	not significantly more abundant	not significantly more abundant	not significantly more abundant	not significantly more abundant	not significantly more abundant	not significantly more abundant	not significantly more abundant	not significantly more abundant	not significantly more abundant	not significantly more abundant
Q8WWQ0	PHIP DCAF14 WDR11	Quantified in DDB1-NI and not in Cherry-NI	Quantified in DDB1-NI and not in Cherry-NI	Quantified in DDB1-NI and not in Cherry-NI	Quantified in DDB1-Inf and not in Cherry-Inf	Quantified in DDB1-Inf and not in Cherry-Inf	Quantified in DDB1-Inf and not in Cherry-Inf	not significantly more abundant	not significantly more abundant	not significantly more abundant	not significantly more abundant	not significantly more abundant	not significantly more abundant	not significantly more abundant	not significantly more abundant	not significantly more abundant	not significantly more abundant	not significantly more abundant	not significantly more abundant
Q8WXC6	COPS9 MYEOV2	Quantified in DDB1-NI and not in Cherry-NI	Quantified in DDB1-NI and not in Cherry-NI	Quantified in DDB1-NI and not in Cherry-NI	Quantified in DDB1-Inf and not in Cherry-Inf	Quantified in DDB1-Inf and not in Cherry-Inf	Quantified in DDB1-Inf and not in Cherry-Inf	Quantified in DCAF11-NI and not in Cherry-NI	Quantified in DCAF11-NI and not in Cherry-NI	Quantified in DCAF11-NI and not in Cherry-NI	Quantified in DCAF11-Inf and not in Cherry-Inf	Quantified in DCAF11-Inf and not in Cherry-Inf	Quantified in DCAF11-Inf and not in Cherry-Inf	not significantly more abundant	not significantly more abundant	not significantly more abundant	not significantly more abundant	not significantly more abundant	not significantly more abundant
Q92466	DDB2	Quantified in DDB1-NI and not in Cherry-NI	Quantified in DDB1-NI and not in Cherry-NI	Quantified in DDB1-NI and not in Cherry-NI	Quantified in DDB1-Inf and not in Cherry-Inf	Quantified in DDB1-Inf and not in Cherry-Inf	Quantified in DDB1-Inf and not in Cherry-Inf	not significantly more abundant	not significantly more abundant	not significantly more abundant	not significantly more abundant	not significantly more abundant	not significantly more abundant	not significantly more abundant	not significantly more abundant	not significantly more abundant	not significantly more abundant	not significantly more abundant	not significantly more abundant
Q92905	COPS5 CSN5 JAB1	Quantified in DDB1-NI and not in Cherry-NI	Quantified in DDB1-NI and not in Cherry-NI	Quantified in DDB1-NI and not in Cherry-NI	Quantified in DDB1-Inf and not in Cherry-Inf	Quantified in DDB1-Inf and not in Cherry-Inf	Quantified in DDB1-Inf and not in Cherry-Inf	Quantified in DCAF11-NI and not in Cherry-NI	Quantified in DCAF11-NI and not in Cherry-NI	Quantified in DCAF11-NI and not in Cherry-NI	Quantified in DCAF11-Inf and not in Cherry-Inf	Quantified in DCAF11-Inf and not in Cherry-Inf	Quantified in DCAF11-Inf and not in Cherry-Inf	Quantified in DCAF12L1-NI and not in Cherry-NI	Quantified in DCAF12L1-NI and not in Cherry-NI	Quantified in DCAF12L1-NI and not in Cherry-NI	not significantly more abundant	not significantly more abundant	not significantly more abundant
Q969Q0	RPL36AL	Quantified in DDB1-NI and not in Cherry-NI	Quantified in DDB1-NI and not in Cherry-NI	Quantified in DDB1-NI and not in Cherry-NI	not significantly more abundant	not significantly more abundant	not significantly more abundant	Quantified in DCAF11-NI and not in Cherry-NI	Quantified in DCAF11-NI and not in Cherry-NI	Quantified in DCAF11-NI and not in Cherry-NI	not significantly more abundant	not significantly more abundant	not significantly more abundant	Quantified in DCAF12L1-NI and not in Cherry-NI	Quantified in DCAF12L1-NI and not in Cherry-NI	Quantified in DCAF12L1-NI and not in Cherry-NI	Quantified in DCAF12L1-Inf and not in Cherry-Inf	Quantified in DCAF12L1-Inf and not in Cherry-Inf	Quantified in DCAF12L1-Inf and not in Cherry-Inf
Q96LR5;Q969T4;P51965	UBE2E2 UBCH8	Quantified in DDB1-NI and not in Cherry-NI	Quantified in DDB1-NI and not in Cherry-NI	Quantified in DDB1-NI and not in Cherry-NI	not significantly more abundant	not significantly more abundant	not significantly more abundant	not significantly more abundant	not significantly more abundant	not significantly more abundant	not significantly more abundant	not significantly more abundant	not significantly more abundant	not significantly more abundant	not significantly more abundant	not significantly more abundant	not significantly more abundant	not significantly more abundant	not significantly more abundant
Q96AG4	LRRC59 PRO1855	Quantified in DDB1-NI and not in Cherry-NI	Quantified in DDB1-NI and not in Cherry-NI	Quantified in DDB1-NI and not in Cherry-NI	Quantified in DDB1-Inf and not in Cherry-Inf	Quantified in DDB1-Inf and not in Cherry-Inf	Quantified in DDB1-Inf and not in Cherry-Inf	Quantified in DCAF11-NI and not in Cherry-NI	Quantified in DCAF11-NI and not in Cherry-NI	Quantified in DCAF11-NI and not in Cherry-NI	Quantified in DCAF11-Inf and not in Cherry-Inf	Quantified in DCAF11-Inf and not in Cherry-Inf	Quantified in DCAF11-Inf and not in Cherry-Inf	Quantified in DCAF12L1-NI and not in Cherry-NI	Quantified in DCAF12L1-NI and not in Cherry-NI	Quantified in DCAF12L1-NI and not in Cherry-NI	Quantified in DCAF12L1-Inf and not in Cherry-Inf	Quantified in DCAF12L1-Inf and not in Cherry-Inf	Quantified in DCAF12L1-Inf and not in Cherry-Inf
Q96B36	AKT1S1 PRAS40	Quantified in DDB1-NI and not in Cherry-NI	Quantified in DDB1-NI and not in Cherry-NI	Quantified in DDB1-NI and not in Cherry-NI	Quantified in DDB1-Inf and not in Cherry-Inf	Quantified in DDB1-Inf and not in Cherry-Inf	Quantified in DDB1-Inf and not in Cherry-Inf	not significantly more abundant	not significantly more abundant	not significantly more abundant	not significantly more abundant	not significantly more abundant	not significantly more abundant	not significantly more abundant	not significantly more abundant	not significantly more abundant	not significantly more abundant	not significantly more abundant	not significantly more abundant
Q96CT7	CCDC124	Quantified in DDB1-NI and not in Cherry-NI	Quantified in DDB1-NI and not in Cherry-NI	Quantified in DDB1-NI and not in Cherry-NI	not significantly more abundant	not significantly more abundant	not significantly more abundant	Quantified in DCAF11-NI and not in Cherry-NI	Quantified in DCAF11-NI and not in Cherry-NI	Quantified in DCAF11-NI and not in Cherry-NI	1.5244	0.0215626	0.00464789	Quantified in DCAF12L1-NI and not in Cherry-NI	Quantified in DCAF12L1-NI and not in Cherry-NI	Quantified in DCAF12L1-NI and not in Cherry-NI	3.76878	0.000790677	0.000111312
Q96EV2	RBM33 PRR8	Quantified in DDB1-NI and not in Cherry-NI	Quantified in DDB1-NI and not in Cherry-NI	Quantified in DDB1-NI and not in Cherry-NI	not significantly more abundant	not significantly more abundant	not significantly more abundant	Quantified in DCAF11-NI and not in Cherry-NI	Quantified in DCAF11-NI and not in Cherry-NI	Quantified in DCAF11-NI and not in Cherry-NI	not significantly more abundant	not significantly more abundant	not significantly more abundant	Quantified in DCAF12L1-NI and not in Cherry-NI	Quantified in DCAF12L1-NI and not in Cherry-NI	Quantified in DCAF12L1-NI and not in Cherry-NI	Quantified in DCAF12L1-Inf and not in Cherry-Inf	Quantified in DCAF12L1-Inf and not in Cherry-Inf	Quantified in DCAF12L1-Inf and not in Cherry-Inf
Q96JK2	DCAF5 BCRG2 KIAA1824 WDR22	Quantified in DDB1-NI and not in Cherry-NI	Quantified in DDB1-NI and not in Cherry-NI	Quantified in DDB1-NI and not in Cherry-NI	Quantified in DDB1-Inf and not in Cherry-Inf	Quantified in DDB1-Inf and not in Cherry-Inf	Quantified in DDB1-Inf and not in Cherry-Inf	not significantly more abundant	not significantly more abundant	not significantly more abundant	not significantly more abundant	not significantly more abundant	not significantly more abundant	not significantly more abundant	not significantly more abundant	not significantly more abundant	not significantly more abundant	not significantly more abundant	not significantly more abundant
Q96SW2	CRBN AD-006	Quantified in DDB1-NI and not in Cherry-NI	Quantified in DDB1-NI and not in Cherry-NI	Quantified in DDB1-NI and not in Cherry-NI	Quantified in DDB1-Inf and not in Cherry-Inf	Quantified in DDB1-Inf and not in Cherry-Inf	Quantified in DDB1-Inf and not in Cherry-Inf	not significantly more abundant	not significantly more abundant	not significantly more abundant	not significantly more abundant	not significantly more abundant	not significantly more abundant	not significantly more abundant	not significantly more abundant	not significantly more abundant	not significantly more abundant	not significantly more abundant	not significantly more abundant
Q99627	COPS8 CSN8	Quantified in DDB1-NI and not in Cherry-NI	Quantified in DDB1-NI and not in Cherry-NI	Quantified in DDB1-NI and not in Cherry-NI	Quantified in DDB1-Inf and not in Cherry-Inf	Quantified in DDB1-Inf and not in Cherry-Inf	Quantified in DDB1-Inf and not in Cherry-Inf	Quantified in DCAF11-NI and not in Cherry-NI	Quantified in DCAF11-NI and not in Cherry-NI	Quantified in DCAF11-NI and not in Cherry-NI	Quantified in DCAF11-Inf and not in Cherry-Inf	Quantified in DCAF11-Inf and not in Cherry-Inf	Quantified in DCAF11-Inf and not in Cherry-Inf	Quantified in DCAF12L1-NI and not in Cherry-NI	Quantified in DCAF12L1-NI and not in Cherry-NI	Quantified in DCAF12L1-NI and not in Cherry-NI	Quantified in DCAF12L1-Inf and not in Cherry-Inf	Quantified in DCAF12L1-Inf and not in Cherry-Inf	Quantified in DCAF12L1-Inf and not in Cherry-Inf
Q99832	CCT7 CCTH NIP7-1	Quantified in DDB1-NI and not in Cherry-NI	Quantified in DDB1-NI and not in Cherry-NI	Quantified in DDB1-NI and not in Cherry-NI	not significantly more abundant	not significantly more abundant	not significantly more abundant	Quantified in DCAF11-NI and not in Cherry-NI	Quantified in DCAF11-NI and not in Cherry-NI	Quantified in DCAF11-NI and not in Cherry-NI	Quantified in DCAF11-Inf and not in Cherry-Inf	Quantified in DCAF11-Inf and not in Cherry-Inf	Quantified in DCAF11-Inf and not in Cherry-Inf	Quantified in DCAF12L1-NI and not in Cherry-NI	Quantified in DCAF12L1-NI and not in Cherry-NI	Quantified in DCAF12L1-NI and not in Cherry-NI	Quantified in DCAF12L1-Inf and not in Cherry-Inf	Quantified in DCAF12L1-Inf and not in Cherry-Inf	Quantified in DCAF12L1-Inf and not in Cherry-Inf
Q9BRK5	SDF4 CAB45 PSEC0034	Quantified in DDB1-NI and not in Cherry-NI	Quantified in DDB1-NI and not in Cherry-NI	Quantified in DDB1-NI and not in Cherry-NI	Quantified in DDB1-Inf and not in Cherry-Inf	Quantified in DDB1-Inf and not in Cherry-Inf	Quantified in DDB1-Inf and not in Cherry-Inf	Quantified in DCAF11-NI and not in Cherry-NI	Quantified in DCAF11-NI and not in Cherry-NI	Quantified in DCAF11-NI and not in Cherry-NI	Quantified in DCAF11-Inf and not in Cherry-Inf	Quantified in DCAF11-Inf and not in Cherry-Inf	Quantified in DCAF11-Inf and not in Cherry-Inf	Quantified in DCAF12L1-NI and not in Cherry-NI	Quantified in DCAF12L1-NI and not in Cherry-NI	Quantified in DCAF12L1-NI and not in Cherry-NI	Quantified in DCAF12L1-Inf and not in Cherry-Inf	Quantified in DCAF12L1-Inf and not in Cherry-Inf	Quantified in DCAF12L1-Inf and not in Cherry-Inf
Q9BRP8	PYM1 PYM WIBG	Quantified in DDB1-NI and not in Cherry-NI	Quantified in DDB1-NI and not in Cherry-NI	Quantified in DDB1-NI and not in Cherry-NI	Quantified in DDB1-Inf and not in Cherry-Inf	Quantified in DDB1-Inf and not in Cherry-Inf	Quantified in DDB1-Inf and not in Cherry-Inf	Quantified in DCAF11-NI and not in Cherry-NI	Quantified in DCAF11-NI and not in Cherry-NI	Quantified in DCAF11-NI and not in Cherry-NI	Quantified in DCAF11-Inf and not in Cherry-Inf	Quantified in DCAF11-Inf and not in Cherry-Inf	Quantified in DCAF11-Inf and not in Cherry-Inf	Quantified in DCAF12L1-NI and not in Cherry-NI	Quantified in DCAF12L1-NI and not in Cherry-NI	Quantified in DCAF12L1-NI and not in Cherry-NI	Quantified in DCAF12L1-Inf and not in Cherry-Inf	Quantified in DCAF12L1-Inf and not in Cherry-Inf	Quantified in DCAF12L1-Inf and not in Cherry-Inf
Q9BT78	COPS4 CSN4	Quantified in DDB1-NI and not in Cherry-NI	Quantified in DDB1-NI and not in Cherry-NI	Quantified in DDB1-NI and not in Cherry-NI	Quantified in DDB1-Inf and not in Cherry-Inf	Quantified in DDB1-Inf and not in Cherry-Inf	Quantified in DDB1-Inf and not in Cherry-Inf	Quantified in DCAF11-NI and not in Cherry-NI	Quantified in DCAF11-NI and not in Cherry-NI	Quantified in DCAF11-NI and not in Cherry-NI	Quantified in DCAF11-Inf and not in Cherry-Inf	Quantified in DCAF11-Inf and not in Cherry-Inf	Quantified in DCAF11-Inf and not in Cherry-Inf	Quantified in DCAF12L1-NI and not in Cherry-NI	Quantified in DCAF12L1-NI and not in Cherry-NI	Quantified in DCAF12L1-NI and not in Cherry-NI	Quantified in DCAF12L1-Inf and not in Cherry-Inf	Quantified in DCAF12L1-Inf and not in Cherry-Inf	Quantified in DCAF12L1-Inf and not in Cherry-Inf
Q9BW61	DDA1 C19orf58 PCIA1	Quantified in DDB1-NI and not in Cherry-NI	Quantified in DDB1-NI and not in Cherry-NI	Quantified in DDB1-NI and not in Cherry-NI	Quantified in DDB1-Inf and not in Cherry-Inf	Quantified in DDB1-Inf and not in Cherry-Inf	Quantified in DDB1-Inf and not in Cherry-Inf	Quantified in DCAF11-NI and not in Cherry-NI	Quantified in DCAF11-NI and not in Cherry-NI	Quantified in DCAF11-NI and not in Cherry-NI	Quantified in DCAF11-Inf and not in Cherry-Inf	Quantified in DCAF11-Inf and not in Cherry-Inf	Quantified in DCAF11-Inf and not in Cherry-Inf	Quantified in DCAF12L1-NI and not in Cherry-NI	Quantified in DCAF12L1-NI and not in Cherry-NI	Quantified in DCAF12L1-NI and not in Cherry-NI	Quantified in DCAF12L1-Inf and not in Cherry-Inf	Quantified in DCAF12L1-Inf and not in Cherry-Inf	Quantified in DCAF12L1-Inf and not in Cherry-Inf
Q9C0C7	AMBRA1 DCAF3 KIAA1736	Quantified in DDB1-NI and not in Cherry-NI	Quantified in DDB1-NI and not in Cherry-NI	Quantified in DDB1-NI and not in Cherry-NI	Quantified in DDB1-Inf and not in Cherry-Inf	Quantified in DDB1-Inf and not in Cherry-Inf	Quantified in DDB1-Inf and not in Cherry-Inf	not significantly more abundant	not significantly more abundant	not significantly more abundant	not significantly more abundant	not significantly more abundant	not significantly more abundant	not significantly more abundant	not significantly more abundant	not significantly more abundant	not significantly more abundant	not significantly more abundant	not significantly more abundant
Q9H496	TOR1AIP2 IFRG15	Quantified in DDB1-NI and not in Cherry-NI	Quantified in DDB1-NI and not in Cherry-NI	Quantified in DDB1-NI and not in Cherry-NI	Quantified in DDB1-Inf and not in Cherry-Inf	Quantified in DDB1-Inf and not in Cherry-Inf	Quantified in DDB1-Inf and not in Cherry-Inf	not significantly more abundant	not significantly more abundant	not significantly more abundant	not significantly more abundant	not significantly more abundant	not significantly more abundant	not significantly more abundant	not significantly more abundant	not significantly more abundant	not significantly more abundant	not significantly more abundant	not significantly more abundant
Q9H6T3	RPAP3	Quantified in DDB1-NI and not in Cherry-NI	Quantified in DDB1-NI and not in Cherry-NI	Quantified in DDB1-NI and not in Cherry-NI	Quantified in DDB1-Inf and not in Cherry-Inf	Quantified in DDB1-Inf and not in Cherry-Inf	Quantified in DDB1-Inf and not in Cherry-Inf	Quantified in DCAF11-NI and not in Cherry-NI	Quantified in DCAF11-NI and not in Cherry-NI	Quantified in DCAF11-NI and not in Cherry-NI	Quantified in DCAF11-Inf and not in Cherry-Inf	Quantified in DCAF11-Inf and not in Cherry-Inf	Quantified in DCAF11-Inf and not in Cherry-Inf	Quantified in DCAF12L1-NI and not in Cherry-NI	Quantified in DCAF12L1-NI and not in Cherry-NI	Quantified in DCAF12L1-NI and not in Cherry-NI	Quantified in DCAF12L1-Inf and not in Cherry-Inf	Quantified in DCAF12L1-Inf and not in Cherry-Inf	Quantified in DCAF12L1-Inf and not in Cherry-Inf
Q9H9Q2	COPS7B CSN7B	Quantified in DDB1-NI and not in Cherry-NI	Quantified in DDB1-NI and not in Cherry-NI	Quantified in DDB1-NI and not in Cherry-NI	Quantified in DDB1-Inf and not in Cherry-Inf	Quantified in DDB1-Inf and not in Cherry-Inf	Quantified in DDB1-Inf and not in Cherry-Inf	Quantified in DCAF11-NI and not in Cherry-NI	Quantified in DCAF11-NI and not in Cherry-NI	Quantified in DCAF11-NI and not in Cherry-NI	Quantified in DCAF11-Inf and not in Cherry-Inf	Quantified in DCAF11-Inf and not in Cherry-Inf	Quantified in DCAF11-Inf and not in Cherry-Inf	Quantified in DCAF12L1-NI and not in Cherry-NI	Quantified in DCAF12L1-NI and not in Cherry-NI	Quantified in DCAF12L1-NI and not in Cherry-NI	not significantly more abundant	not significantly more abundant	not significantly more abundant
Q9NP97;Q8TF09	DYNLRB1 BITH DNCL2A DNLC2A ROBLD1 HSPC162	Quantified in DDB1-NI and not in Cherry-NI	Quantified in DDB1-NI and not in Cherry-NI	Quantified in DDB1-NI and not in Cherry-NI	not significantly more abundant	not significantly more abundant	not significantly more abundant	Quantified in DCAF11-NI and not in Cherry-NI	Quantified in DCAF11-NI and not in Cherry-NI	Quantified in DCAF11-NI and not in Cherry-NI	not significantly more abundant	not significantly more abundant	not significantly more abundant	Quantified in DCAF12L1-NI and not in Cherry-NI	Quantified in DCAF12L1-NI and not in Cherry-NI	Quantified in DCAF12L1-NI and not in Cherry-NI	Quantified in DCAF12L1-Inf and not in Cherry-Inf	Quantified in DCAF12L1-Inf and not in Cherry-Inf	Quantified in DCAF12L1-Inf and not in Cherry-Inf
Q9NXF7	DCAF16 C4orf30	Quantified in DDB1-NI and not in Cherry-NI	Quantified in DDB1-NI and not in Cherry-NI	Quantified in DDB1-NI and not in Cherry-NI	Quantified in DDB1-Inf and not in Cherry-Inf	Quantified in DDB1-Inf and not in Cherry-Inf	Quantified in DDB1-Inf and not in Cherry-Inf	not significantly more abundant	not significantly more abundant	not significantly more abundant	not significantly more abundant	not significantly more abundant	not significantly more abundant	not significantly more abundant	not significantly more abundant	not significantly more abundant	not significantly more abundant	not significantly more abundant	not significantly more abundant
Q9NZJ0	DTL CDT2 CDW1 DCAF2 L2DTL RAMP	Quantified in DDB1-NI and not in Cherry-NI	Quantified in DDB1-NI and not in Cherry-NI	Quantified in DDB1-NI and not in Cherry-NI	Quantified in DDB1-Inf and not in Cherry-Inf	Quantified in DDB1-Inf and not in Cherry-Inf	Quantified in DDB1-Inf and not in Cherry-Inf	not significantly more abundant	not significantly more abundant	not significantly more abundant	not significantly more abundant	not significantly more abundant	not significantly more abundant	not significantly more abundant	not significantly more abundant	not significantly more abundant	not significantly more abundant	not significantly more abundant	not significantly more abundant
Q9UBW8	COPS7A CSN7A DERP10	Quantified in DDB1-NI and not in Cherry-NI	Quantified in DDB1-NI and not in Cherry-NI	Quantified in DDB1-NI and not in Cherry-NI	Quantified in DDB1-Inf and not in Cherry-Inf	Quantified in DDB1-Inf and not in Cherry-Inf	Quantified in DDB1-Inf and not in Cherry-Inf	Quantified in DCAF11-NI and not in Cherry-NI	Quantified in DCAF11-NI and not in Cherry-NI	Quantified in DCAF11-NI and not in Cherry-NI	Quantified in DCAF11-Inf and not in Cherry-Inf	Quantified in DCAF11-Inf and not in Cherry-Inf	Quantified in DCAF11-Inf and not in Cherry-Inf	not significantly more abundant	not significantly more abundant	not significantly more abundant	not significantly more abundant	not significantly more abundant	not significantly more abundant
Q9UBX3	SLC25A10 DIC	Quantified in DDB1-NI and not in Cherry-NI	Quantified in DDB1-NI and not in Cherry-NI	Quantified in DDB1-NI and not in Cherry-NI	not significantly more abundant	not significantly more abundant	not significantly more abundant	not significantly more abundant	not significantly more abundant	not significantly more abundant	not significantly more abundant	not significantly more abundant	not significantly more abundant	not significantly more abundant	not significantly more abundant	not significantly more abundant	not significantly more abundant	not significantly more abundant	not significantly more abundant
Q9UNS2	COPS3 CSN3	Quantified in DDB1-NI and not in Cherry-NI	Quantified in DDB1-NI and not in Cherry-NI	Quantified in DDB1-NI and not in Cherry-NI	Quantified in DDB1-Inf and not in Cherry-Inf	Quantified in DDB1-Inf and not in Cherry-Inf	Quantified in DDB1-Inf and not in Cherry-Inf	Quantified in DCAF11-NI and not in Cherry-NI	Quantified in DCAF11-NI and not in Cherry-NI	Quantified in DCAF11-NI and not in Cherry-NI	Quantified in DCAF11-Inf and not in Cherry-Inf	Quantified in DCAF11-Inf and not in Cherry-Inf	Quantified in DCAF11-Inf and not in Cherry-Inf	Quantified in DCAF12L1-NI and not in Cherry-NI	Quantified in DCAF12L1-NI and not in Cherry-NI	Quantified in DCAF12L1-NI and not in Cherry-NI	Quantified in DCAF12L1-Inf and not in Cherry-Inf	Quantified in DCAF12L1-Inf and not in Cherry-Inf	Quantified in DCAF12L1-Inf and not in Cherry-Inf
Q9UQ35	SRRM2 KIAA0324 SRL300 SRM300 HSPC075	Quantified in DDB1-NI and not in Cherry-NI	Quantified in DDB1-NI and not in Cherry-NI	Quantified in DDB1-NI and not in Cherry-NI	Quantified in DDB1-Inf and not in Cherry-Inf	Quantified in DDB1-Inf and not in Cherry-Inf	Quantified in DDB1-Inf and not in Cherry-Inf	Quantified in DCAF11-NI and not in Cherry-NI	Quantified in DCAF11-NI and not in Cherry-NI	Quantified in DCAF11-NI and not in Cherry-NI	Quantified in DCAF11-Inf and not in Cherry-Inf	Quantified in DCAF11-Inf and not in Cherry-Inf	Quantified in DCAF11-Inf and not in Cherry-Inf	Quantified in DCAF12L1-NI and not in Cherry-NI	Quantified in DCAF12L1-NI and not in Cherry-NI	Quantified in DCAF12L1-NI and not in Cherry-NI	Quantified in DCAF12L1-Inf and not in Cherry-Inf	Quantified in DCAF12L1-Inf and not in Cherry-Inf	Quantified in DCAF12L1-Inf and not in Cherry-Inf
Q9Y230	RUVBL2 INO80J TIP48 TIP49B CGI-46	Quantified in DDB1-NI and not in Cherry-NI	Quantified in DDB1-NI and not in Cherry-NI	Quantified in DDB1-NI and not in Cherry-NI	not significantly more abundant	not significantly more abundant	not significantly more abundant	Quantified in DCAF11-NI and not in Cherry-NI	Quantified in DCAF11-NI and not in Cherry-NI	Quantified in DCAF11-NI and not in Cherry-NI	Quantified in DCAF11-Inf and not in Cherry-Inf	Quantified in DCAF11-Inf and not in Cherry-Inf	Quantified in DCAF11-Inf and not in Cherry-Inf	Quantified in DCAF12L1-NI and not in Cherry-NI	Quantified in DCAF12L1-NI and not in Cherry-NI	Quantified in DCAF12L1-NI and not in Cherry-NI	Quantified in DCAF12L1-Inf and not in Cherry-Inf	Quantified in DCAF12L1-Inf and not in Cherry-Inf	Quantified in DCAF12L1-Inf and not in Cherry-Inf
Q9Y2Z0	SUGT1	Quantified in DDB1-NI and not in Cherry-NI	Quantified in DDB1-NI and not in Cherry-NI	Quantified in DDB1-NI and not in Cherry-NI	not significantly more abundant	not significantly more abundant	not significantly more abundant	Quantified in DCAF11-NI and not in Cherry-NI	Quantified in DCAF11-NI and not in Cherry-NI	Quantified in DCAF11-NI and not in Cherry-NI	Quantified in DCAF11-Inf and not in Cherry-Inf	Quantified in DCAF11-Inf and not in Cherry-Inf	Quantified in DCAF11-Inf and not in Cherry-Inf	Quantified in DCAF12L1-NI and not in Cherry-NI	Quantified in DCAF12L1-NI and not in Cherry-NI	Quantified in DCAF12L1-NI and not in Cherry-NI	Quantified in DCAF12L1-Inf and not in Cherry-Inf	Quantified in DCAF12L1-Inf and not in Cherry-Inf	Quantified in DCAF12L1-Inf and not in Cherry-Inf
Q9Y383	LUC7L2 CGI-59 CGI-74	Quantified in DDB1-NI and not in Cherry-NI	Quantified in DDB1-NI and not in Cherry-NI	Quantified in DDB1-NI and not in Cherry-NI	not significantly more abundant	not significantly more abundant	not significantly more abundant	Quantified in DCAF11-NI and not in Cherry-NI	Quantified in DCAF11-NI and not in Cherry-NI	Quantified in DCAF11-NI and not in Cherry-NI	not significantly more abundant	not significantly more abundant	not significantly more abundant	Quantified in DCAF12L1-NI and not in Cherry-NI	Quantified in DCAF12L1-NI and not in Cherry-NI	Quantified in DCAF12L1-NI and not in Cherry-NI	2.84644	2.84383e-05	1.0638e-05
Q9Y3E1	HDGFL3 HDGF2 HDGFRP3 CGI-142	Quantified in DDB1-NI and not in Cherry-NI	Quantified in DDB1-NI and not in Cherry-NI	Quantified in DDB1-NI and not in Cherry-NI	not significantly more abundant	not significantly more abundant	not significantly more abundant	not significantly more abundant	not significantly more abundant	not significantly more abundant	not significantly more abundant	not significantly more abundant	not significantly more abundant	not significantly more abundant	not significantly more abundant	not significantly more abundant	Quantified in DCAF12L1-Inf and not in Cherry-Inf	Quantified in DCAF12L1-Inf and not in Cherry-Inf	Quantified in DCAF12L1-Inf and not in Cherry-Inf
Q9Y4B6	DCAF1 KIAA0800 RIP VPRBP	Quantified in DDB1-NI and not in Cherry-NI	Quantified in DDB1-NI and not in Cherry-NI	Quantified in DDB1-NI and not in Cherry-NI	Quantified in DDB1-Inf and not in Cherry-Inf	Quantified in DDB1-Inf and not in Cherry-Inf	Quantified in DDB1-Inf and not in Cherry-Inf	not significantly more abundant	not significantly more abundant	not significantly more abundant	not significantly more abundant	not significantly more abundant	not significantly more abundant	not significantly more abundant	not significantly more abundant	not significantly more abundant	not significantly more abundant	not significantly more abundant	not significantly more abundant
Q16531	DDB1 XAP1	12.0156	1.72247e-07	1.40897e-06	8.56718	7.52382e-10	1.44248e-08	8.76487	1.24247e-05	3.27851e-05	7.63372	3.14733e-09	1.53979e-08	8.3127	1.89532e-05	1.8767e-05	7.48469	7.53301e-07	1.93012e-06
P62913	RPL11	2.39116	0.0001732	0.0008658	Quantified in DDB1-Inf and not in Cherry-Inf	Quantified in DDB1-Inf and not in Cherry-Inf	Quantified in DDB1-Inf and not in Cherry-Inf	not significantly more abundant	not significantly more abundant	not significantly more abundant	Quantified in DCAF11-Inf and not in Cherry-Inf	Quantified in DCAF11-Inf and not in Cherry-Inf	Quantified in DCAF11-Inf and not in Cherry-Inf	5.12992	3.95923e-06	8.53782e-06	Quantified in DCAF12L1-Inf and not in Cherry-Inf	Quantified in DCAF12L1-Inf and not in Cherry-Inf	Quantified in DCAF12L1-Inf and not in Cherry-Inf
P49368	CCT3 CCTG TRIC5	3.01538	0.000621305	0.00145207	not significantly more abundant	not significantly more abundant	not significantly more abundant	10.6314	1.23064e-09	1.62365e-08	Quantified in DCAF11-Inf and not in Cherry-Inf	Quantified in DCAF11-Inf and not in Cherry-Inf	Quantified in DCAF11-Inf and not in Cherry-Inf	14.0693	1.64613e-09	1.39251e-08	Quantified in DCAF12L1-Inf and not in Cherry-Inf	Quantified in DCAF12L1-Inf and not in Cherry-Inf	Quantified in DCAF12L1-Inf and not in Cherry-Inf
P55327	TPD52	1.58501	0.00135354	0.00201836	not significantly more abundant	not significantly more abundant	not significantly more abundant	1.56171	0.00100112	0.000850152	1.0902	0.0287349	0.00542536	3.34706	6.00644e-06	9.34637e-06	2.66495	0.000162697	3.78968e-05
O15446	POLR1G ASE1 CAST CD3EAP PAF49	not significantly more abundant	not significantly more abundant	not significantly more abundant	Quantified in DDB1-Inf and not in Cherry-Inf	Quantified in DDB1-Inf and not in Cherry-Inf	Quantified in DDB1-Inf and not in Cherry-Inf	Quantified in DCAF11-NI and not in Cherry-NI	Quantified in DCAF11-NI and not in Cherry-NI	Quantified in DCAF11-NI and not in Cherry-NI	Quantified in DCAF11-Inf and not in Cherry-Inf	Quantified in DCAF11-Inf and not in Cherry-Inf	Quantified in DCAF11-Inf and not in Cherry-Inf	Quantified in DCAF12L1-NI and not in Cherry-NI	Quantified in DCAF12L1-NI and not in Cherry-NI	Quantified in DCAF12L1-NI and not in Cherry-NI	Quantified in DCAF12L1-Inf and not in Cherry-Inf	Quantified in DCAF12L1-Inf and not in Cherry-Inf	Quantified in DCAF12L1-Inf and not in Cherry-Inf
O95721	SNAP29	not significantly more abundant	not significantly more abundant	not significantly more abundant	Quantified in DDB1-Inf and not in Cherry-Inf	Quantified in DDB1-Inf and not in Cherry-Inf	Quantified in DDB1-Inf and not in Cherry-Inf	Quantified in DCAF11-NI and not in Cherry-NI	Quantified in DCAF11-NI and not in Cherry-NI	Quantified in DCAF11-NI and not in Cherry-NI	Quantified in DCAF11-Inf and not in Cherry-Inf	Quantified in DCAF11-Inf and not in Cherry-Inf	Quantified in DCAF11-Inf and not in Cherry-Inf	Quantified in DCAF12L1-NI and not in Cherry-NI	Quantified in DCAF12L1-NI and not in Cherry-NI	Quantified in DCAF12L1-NI and not in Cherry-NI	Quantified in DCAF12L1-Inf and not in Cherry-Inf	Quantified in DCAF12L1-Inf and not in Cherry-Inf	Quantified in DCAF12L1-Inf and not in Cherry-Inf
P20962	PTMS	not significantly more abundant	not significantly more abundant	not significantly more abundant	Quantified in DDB1-Inf and not in Cherry-Inf	Quantified in DDB1-Inf and not in Cherry-Inf	Quantified in DDB1-Inf and not in Cherry-Inf	not significantly more abundant	not significantly more abundant	not significantly more abundant	not significantly more abundant	not significantly more abundant	not significantly more abundant	not significantly more abundant	not significantly more abundant	not significantly more abundant	not significantly more abundant	not significantly more abundant	not significantly more abundant
P35269	GTF2F1 RAP74	not significantly more abundant	not significantly more abundant	not significantly more abundant	Quantified in DDB1-Inf and not in Cherry-Inf	Quantified in DDB1-Inf and not in Cherry-Inf	Quantified in DDB1-Inf and not in Cherry-Inf	Quantified in DCAF11-NI and not in Cherry-NI	Quantified in DCAF11-NI and not in Cherry-NI	Quantified in DCAF11-NI and not in Cherry-NI	not significantly more abundant	not significantly more abundant	not significantly more abundant	Quantified in DCAF12L1-NI and not in Cherry-NI	Quantified in DCAF12L1-NI and not in Cherry-NI	Quantified in DCAF12L1-NI and not in Cherry-NI	Quantified in DCAF12L1-Inf and not in Cherry-Inf	Quantified in DCAF12L1-Inf and not in Cherry-Inf	Quantified in DCAF12L1-Inf and not in Cherry-Inf
P50991	CCT4 CCTD SRB	not significantly more abundant	not significantly more abundant	not significantly more abundant	Quantified in DDB1-Inf and not in Cherry-Inf	Quantified in DDB1-Inf and not in Cherry-Inf	Quantified in DDB1-Inf and not in Cherry-Inf	7.7599	1.13811e-07	5.00524e-07	Quantified in DCAF11-Inf and not in Cherry-Inf	Quantified in DCAF11-Inf and not in Cherry-Inf	Quantified in DCAF11-Inf and not in Cherry-Inf	11.5877	1.84499e-09	1.39251e-08	Quantified in DCAF12L1-Inf and not in Cherry-Inf	Quantified in DCAF12L1-Inf and not in Cherry-Inf	Quantified in DCAF12L1-Inf and not in Cherry-Inf
P61513	RPL37A	not significantly more abundant	not significantly more abundant	not significantly more abundant	Quantified in DDB1-Inf and not in Cherry-Inf	Quantified in DDB1-Inf and not in Cherry-Inf	Quantified in DDB1-Inf and not in Cherry-Inf	Quantified in DCAF11-NI and not in Cherry-NI	Quantified in DCAF11-NI and not in Cherry-NI	Quantified in DCAF11-NI and not in Cherry-NI	Quantified in DCAF11-Inf and not in Cherry-Inf	Quantified in DCAF11-Inf and not in Cherry-Inf	Quantified in DCAF11-Inf and not in Cherry-Inf	Quantified in DCAF12L1-NI and not in Cherry-NI	Quantified in DCAF12L1-NI and not in Cherry-NI	Quantified in DCAF12L1-NI and not in Cherry-NI	Quantified in DCAF12L1-Inf and not in Cherry-Inf	Quantified in DCAF12L1-Inf and not in Cherry-Inf	Quantified in DCAF12L1-Inf and not in Cherry-Inf
P62249	RPS16	not significantly more abundant	not significantly more abundant	not significantly more abundant	Quantified in DDB1-Inf and not in Cherry-Inf	Quantified in DDB1-Inf and not in Cherry-Inf	Quantified in DDB1-Inf and not in Cherry-Inf	1.1515	0.0581411	0.00935475	Quantified in DCAF11-Inf and not in Cherry-Inf	Quantified in DCAF11-Inf and not in Cherry-Inf	Quantified in DCAF11-Inf and not in Cherry-Inf	3.16532	0.000138495	4.69506e-05	Quantified in DCAF12L1-Inf and not in Cherry-Inf	Quantified in DCAF12L1-Inf and not in Cherry-Inf	Quantified in DCAF12L1-Inf and not in Cherry-Inf
P62424	RPL7A SURF-3 SURF3	not significantly more abundant	not significantly more abundant	not significantly more abundant	Quantified in DDB1-Inf and not in Cherry-Inf	Quantified in DDB1-Inf and not in Cherry-Inf	Quantified in DDB1-Inf and not in Cherry-Inf	not significantly more abundant	not significantly more abundant	not significantly more abundant	Quantified in DCAF11-Inf and not in Cherry-Inf	Quantified in DCAF11-Inf and not in Cherry-Inf	Quantified in DCAF11-Inf and not in Cherry-Inf	1.77712	0.00699575	0.00091827	Quantified in DCAF12L1-Inf and not in Cherry-Inf	Quantified in DCAF12L1-Inf and not in Cherry-Inf	Quantified in DCAF12L1-Inf and not in Cherry-Inf
P62851	RPS25	not significantly more abundant	not significantly more abundant	not significantly more abundant	Quantified in DDB1-Inf and not in Cherry-Inf	Quantified in DDB1-Inf and not in Cherry-Inf	Quantified in DDB1-Inf and not in Cherry-Inf	not significantly more abundant	not significantly more abundant	not significantly more abundant	Quantified in DCAF11-Inf and not in Cherry-Inf	Quantified in DCAF11-Inf and not in Cherry-Inf	Quantified in DCAF11-Inf and not in Cherry-Inf	1.29167	0.0124781	0.00146014	Quantified in DCAF12L1-Inf and not in Cherry-Inf	Quantified in DCAF12L1-Inf and not in Cherry-Inf	Quantified in DCAF12L1-Inf and not in Cherry-Inf
P62995	TRA2B SFRS10	not significantly more abundant	not significantly more abundant	not significantly more abundant	Quantified in DDB1-Inf and not in Cherry-Inf	Quantified in DDB1-Inf and not in Cherry-Inf	Quantified in DDB1-Inf and not in Cherry-Inf	not significantly more abundant	not significantly more abundant	not significantly more abundant	not significantly more abundant	not significantly more abundant	not significantly more abundant	Quantified in DCAF12L1-NI and not in Cherry-NI	Quantified in DCAF12L1-NI and not in Cherry-NI	Quantified in DCAF12L1-NI and not in Cherry-NI	Quantified in DCAF12L1-Inf and not in Cherry-Inf	Quantified in DCAF12L1-Inf and not in Cherry-Inf	Quantified in DCAF12L1-Inf and not in Cherry-Inf
Q9GZV4;Q6IS14;P63241	EIF5A2	not significantly more abundant	not significantly more abundant	not significantly more abundant	Quantified in DDB1-Inf and not in Cherry-Inf	Quantified in DDB1-Inf and not in Cherry-Inf	Quantified in DDB1-Inf and not in Cherry-Inf	not significantly more abundant	not significantly more abundant	not significantly more abundant	Quantified in DCAF11-Inf and not in Cherry-Inf	Quantified in DCAF11-Inf and not in Cherry-Inf	Quantified in DCAF11-Inf and not in Cherry-Inf	not significantly more abundant	not significantly more abundant	not significantly more abundant	not significantly more abundant	not significantly more abundant	not significantly more abundant
Q00059	TFAM TCF6 TCF6L2	not significantly more abundant	not significantly more abundant	not significantly more abundant	Quantified in DDB1-Inf and not in Cherry-Inf	Quantified in DDB1-Inf and not in Cherry-Inf	Quantified in DDB1-Inf and not in Cherry-Inf	Quantified in DCAF11-NI and not in Cherry-NI	Quantified in DCAF11-NI and not in Cherry-NI	Quantified in DCAF11-NI and not in Cherry-NI	not significantly more abundant	not significantly more abundant	not significantly more abundant	Quantified in DCAF12L1-NI and not in Cherry-NI	Quantified in DCAF12L1-NI and not in Cherry-NI	Quantified in DCAF12L1-NI and not in Cherry-NI	Quantified in DCAF12L1-Inf and not in Cherry-Inf	Quantified in DCAF12L1-Inf and not in Cherry-Inf	Quantified in DCAF12L1-Inf and not in Cherry-Inf
Q14978	NOLC1 KIAA0035 NS5ATP13	not significantly more abundant	not significantly more abundant	not significantly more abundant	Quantified in DDB1-Inf and not in Cherry-Inf	Quantified in DDB1-Inf and not in Cherry-Inf	Quantified in DDB1-Inf and not in Cherry-Inf	Quantified in DCAF11-NI and not in Cherry-NI	Quantified in DCAF11-NI and not in Cherry-NI	Quantified in DCAF11-NI and not in Cherry-NI	Quantified in DCAF11-Inf and not in Cherry-Inf	Quantified in DCAF11-Inf and not in Cherry-Inf	Quantified in DCAF11-Inf and not in Cherry-Inf	Quantified in DCAF12L1-NI and not in Cherry-NI	Quantified in DCAF12L1-NI and not in Cherry-NI	Quantified in DCAF12L1-NI and not in Cherry-NI	Quantified in DCAF12L1-Inf and not in Cherry-Inf	Quantified in DCAF12L1-Inf and not in Cherry-Inf	Quantified in DCAF12L1-Inf and not in Cherry-Inf
Q15293	RCN1 RCN	not significantly more abundant	not significantly more abundant	not significantly more abundant	Quantified in DDB1-Inf and not in Cherry-Inf	Quantified in DDB1-Inf and not in Cherry-Inf	Quantified in DDB1-Inf and not in Cherry-Inf	not significantly more abundant	not significantly more abundant	not significantly more abundant	Quantified in DCAF11-Inf and not in Cherry-Inf	Quantified in DCAF11-Inf and not in Cherry-Inf	Quantified in DCAF11-Inf and not in Cherry-Inf	1.47423	0.00143994	0.000238857	Quantified in DCAF12L1-Inf and not in Cherry-Inf	Quantified in DCAF12L1-Inf and not in Cherry-Inf	Quantified in DCAF12L1-Inf and not in Cherry-Inf
Q92522	H1-10 H1FX	not significantly more abundant	not significantly more abundant	not significantly more abundant	Quantified in DDB1-Inf and not in Cherry-Inf	Quantified in DDB1-Inf and not in Cherry-Inf	Quantified in DDB1-Inf and not in Cherry-Inf	1.77465	0.000657938	0.000789141	Quantified in DCAF11-Inf and not in Cherry-Inf	Quantified in DCAF11-Inf and not in Cherry-Inf	Quantified in DCAF11-Inf and not in Cherry-Inf	4.3669	2.46962e-05	1.96205e-05	Quantified in DCAF12L1-Inf and not in Cherry-Inf	Quantified in DCAF12L1-Inf and not in Cherry-Inf	Quantified in DCAF12L1-Inf and not in Cherry-Inf
Q96I24	FUBP3 FBP3	not significantly more abundant	not significantly more abundant	not significantly more abundant	Quantified in DDB1-Inf and not in Cherry-Inf	Quantified in DDB1-Inf and not in Cherry-Inf	Quantified in DDB1-Inf and not in Cherry-Inf	Quantified in DCAF11-NI and not in Cherry-NI	Quantified in DCAF11-NI and not in Cherry-NI	Quantified in DCAF11-NI and not in Cherry-NI	not significantly more abundant	not significantly more abundant	not significantly more abundant	Quantified in DCAF12L1-NI and not in Cherry-NI	Quantified in DCAF12L1-NI and not in Cherry-NI	Quantified in DCAF12L1-NI and not in Cherry-NI	Quantified in DCAF12L1-Inf and not in Cherry-Inf	Quantified in DCAF12L1-Inf and not in Cherry-Inf	Quantified in DCAF12L1-Inf and not in Cherry-Inf
Q9UK76	JPT1 ARM2 HN1	not significantly more abundant	not significantly more abundant	not significantly more abundant	Quantified in DDB1-Inf and not in Cherry-Inf	Quantified in DDB1-Inf and not in Cherry-Inf	Quantified in DDB1-Inf and not in Cherry-Inf	not significantly more abundant	not significantly more abundant	not significantly more abundant	not significantly more abundant	not significantly more abundant	not significantly more abundant	not significantly more abundant	not significantly more abundant	not significantly more abundant	not significantly more abundant	not significantly more abundant	not significantly more abundant
Q9Y3U8	RPL36	not significantly more abundant	not significantly more abundant	not significantly more abundant	Quantified in DDB1-Inf and not in Cherry-Inf	Quantified in DDB1-Inf and not in Cherry-Inf	Quantified in DDB1-Inf and not in Cherry-Inf	Quantified in DCAF11-NI and not in Cherry-NI	Quantified in DCAF11-NI and not in Cherry-NI	Quantified in DCAF11-NI and not in Cherry-NI	Quantified in DCAF11-Inf and not in Cherry-Inf	Quantified in DCAF11-Inf and not in Cherry-Inf	Quantified in DCAF11-Inf and not in Cherry-Inf	Quantified in DCAF12L1-NI and not in Cherry-NI	Quantified in DCAF12L1-NI and not in Cherry-NI	Quantified in DCAF12L1-NI and not in Cherry-NI	Quantified in DCAF12L1-Inf and not in Cherry-Inf	Quantified in DCAF12L1-Inf and not in Cherry-Inf	Quantified in DCAF12L1-Inf and not in Cherry-Inf
P62861	FAU	not significantly more abundant	not significantly more abundant	not significantly more abundant	1.44914	0.00689295	0.00290952	1.93109	0.0018798	0.0010378	1.83982	0.00263943	0.00107963	2.97191	0.000139965	4.69506e-05	3.15138	7.02594e-05	1.9151e-05
E9PRG8	C11orf98	not significantly more abundant	not significantly more abundant	not significantly more abundant	not significantly more abundant	not significantly more abundant	not significantly more abundant	Quantified in DCAF11-NI and not in Cherry-NI	Quantified in DCAF11-NI and not in Cherry-NI	Quantified in DCAF11-NI and not in Cherry-NI	Quantified in DCAF11-Inf and not in Cherry-Inf	Quantified in DCAF11-Inf and not in Cherry-Inf	Quantified in DCAF11-Inf and not in Cherry-Inf	Quantified in DCAF12L1-NI and not in Cherry-NI	Quantified in DCAF12L1-NI and not in Cherry-NI	Quantified in DCAF12L1-NI and not in Cherry-NI	Quantified in DCAF12L1-Inf and not in Cherry-Inf	Quantified in DCAF12L1-Inf and not in Cherry-Inf	Quantified in DCAF12L1-Inf and not in Cherry-Inf
O14737	PDCD5 TFAR19	not significantly more abundant	not significantly more abundant	not significantly more abundant	not significantly more abundant	not significantly more abundant	not significantly more abundant	Quantified in DCAF11-NI and not in Cherry-NI	Quantified in DCAF11-NI and not in Cherry-NI	Quantified in DCAF11-NI and not in Cherry-NI	Quantified in DCAF11-Inf and not in Cherry-Inf	Quantified in DCAF11-Inf and not in Cherry-Inf	Quantified in DCAF11-Inf and not in Cherry-Inf	Quantified in DCAF12L1-NI and not in Cherry-NI	Quantified in DCAF12L1-NI and not in Cherry-NI	Quantified in DCAF12L1-NI and not in Cherry-NI	Quantified in DCAF12L1-Inf and not in Cherry-Inf	Quantified in DCAF12L1-Inf and not in Cherry-Inf	Quantified in DCAF12L1-Inf and not in Cherry-Inf
O15212	PFDN6 HKE2 PFD6	not significantly more abundant	not significantly more abundant	not significantly more abundant	not significantly more abundant	not significantly more abundant	not significantly more abundant	Quantified in DCAF11-NI and not in Cherry-NI	Quantified in DCAF11-NI and not in Cherry-NI	Quantified in DCAF11-NI and not in Cherry-NI	Quantified in DCAF11-Inf and not in Cherry-Inf	Quantified in DCAF11-Inf and not in Cherry-Inf	Quantified in DCAF11-Inf and not in Cherry-Inf	Quantified in DCAF12L1-NI and not in Cherry-NI	Quantified in DCAF12L1-NI and not in Cherry-NI	Quantified in DCAF12L1-NI and not in Cherry-NI	Quantified in DCAF12L1-Inf and not in Cherry-Inf	Quantified in DCAF12L1-Inf and not in Cherry-Inf	Quantified in DCAF12L1-Inf and not in Cherry-Inf
O15235	MRPS12 RPMS12 RPSM12	not significantly more abundant	not significantly more abundant	not significantly more abundant	not significantly more abundant	not significantly more abundant	not significantly more abundant	Quantified in DCAF11-NI and not in Cherry-NI	Quantified in DCAF11-NI and not in Cherry-NI	Quantified in DCAF11-NI and not in Cherry-NI	not significantly more abundant	not significantly more abundant	not significantly more abundant	Quantified in DCAF12L1-NI and not in Cherry-NI	Quantified in DCAF12L1-NI and not in Cherry-NI	Quantified in DCAF12L1-NI and not in Cherry-NI	Quantified in DCAF12L1-Inf and not in Cherry-Inf	Quantified in DCAF12L1-Inf and not in Cherry-Inf	Quantified in DCAF12L1-Inf and not in Cherry-Inf
O15355	PPM1G PPM1C	not significantly more abundant	not significantly more abundant	not significantly more abundant	not significantly more abundant	not significantly more abundant	not significantly more abundant	Quantified in DCAF11-NI and not in Cherry-NI	Quantified in DCAF11-NI and not in Cherry-NI	Quantified in DCAF11-NI and not in Cherry-NI	not significantly more abundant	not significantly more abundant	not significantly more abundant	Quantified in DCAF12L1-NI and not in Cherry-NI	Quantified in DCAF12L1-NI and not in Cherry-NI	Quantified in DCAF12L1-NI and not in Cherry-NI	1.6201	0.00834166	0.000791596
O43390	HNRNPR HNRPR	not significantly more abundant	not significantly more abundant	not significantly more abundant	not significantly more abundant	not significantly more abundant	not significantly more abundant	Quantified in DCAF11-NI and not in Cherry-NI	Quantified in DCAF11-NI and not in Cherry-NI	Quantified in DCAF11-NI and not in Cherry-NI	not significantly more abundant	not significantly more abundant	not significantly more abundant	Quantified in DCAF12L1-NI and not in Cherry-NI	Quantified in DCAF12L1-NI and not in Cherry-NI	Quantified in DCAF12L1-NI and not in Cherry-NI	Quantified in DCAF12L1-Inf and not in Cherry-Inf	Quantified in DCAF12L1-Inf and not in Cherry-Inf	Quantified in DCAF12L1-Inf and not in Cherry-Inf
O60925	PFDN1 PFD1	not significantly more abundant	not significantly more abundant	not significantly more abundant	not significantly more abundant	not significantly more abundant	not significantly more abundant	Quantified in DCAF11-NI and not in Cherry-NI	Quantified in DCAF11-NI and not in Cherry-NI	Quantified in DCAF11-NI and not in Cherry-NI	Quantified in DCAF11-Inf and not in Cherry-Inf	Quantified in DCAF11-Inf and not in Cherry-Inf	Quantified in DCAF11-Inf and not in Cherry-Inf	Quantified in DCAF12L1-NI and not in Cherry-NI	Quantified in DCAF12L1-NI and not in Cherry-NI	Quantified in DCAF12L1-NI and not in Cherry-NI	Quantified in DCAF12L1-Inf and not in Cherry-Inf	Quantified in DCAF12L1-Inf and not in Cherry-Inf	Quantified in DCAF12L1-Inf and not in Cherry-Inf
O75494	SRSF10 FUSIP1 FUSIP2 SFRS13A TASR	not significantly more abundant	not significantly more abundant	not significantly more abundant	not significantly more abundant	not significantly more abundant	not significantly more abundant	Quantified in DCAF11-NI and not in Cherry-NI	Quantified in DCAF11-NI and not in Cherry-NI	Quantified in DCAF11-NI and not in Cherry-NI	not significantly more abundant	not significantly more abundant	not significantly more abundant	Quantified in DCAF12L1-NI and not in Cherry-NI	Quantified in DCAF12L1-NI and not in Cherry-NI	Quantified in DCAF12L1-NI and not in Cherry-NI	Quantified in DCAF12L1-Inf and not in Cherry-Inf	Quantified in DCAF12L1-Inf and not in Cherry-Inf	Quantified in DCAF12L1-Inf and not in Cherry-Inf
O95793	STAU1 STAU	not significantly more abundant	not significantly more abundant	not significantly more abundant	not significantly more abundant	not significantly more abundant	not significantly more abundant	Quantified in DCAF11-NI and not in Cherry-NI	Quantified in DCAF11-NI and not in Cherry-NI	Quantified in DCAF11-NI and not in Cherry-NI	not significantly more abundant	not significantly more abundant	not significantly more abundant	Quantified in DCAF12L1-NI and not in Cherry-NI	Quantified in DCAF12L1-NI and not in Cherry-NI	Quantified in DCAF12L1-NI and not in Cherry-NI	Quantified in DCAF12L1-Inf and not in Cherry-Inf	Quantified in DCAF12L1-Inf and not in Cherry-Inf	Quantified in DCAF12L1-Inf and not in Cherry-Inf
P05455	SSB	not significantly more abundant	not significantly more abundant	not significantly more abundant	not significantly more abundant	not significantly more abundant	not significantly more abundant	Quantified in DCAF11-NI and not in Cherry-NI	Quantified in DCAF11-NI and not in Cherry-NI	Quantified in DCAF11-NI and not in Cherry-NI	not significantly more abundant	not significantly more abundant	not significantly more abundant	Quantified in DCAF12L1-NI and not in Cherry-NI	Quantified in DCAF12L1-NI and not in Cherry-NI	Quantified in DCAF12L1-NI and not in Cherry-NI	Quantified in DCAF12L1-Inf and not in Cherry-Inf	Quantified in DCAF12L1-Inf and not in Cherry-Inf	Quantified in DCAF12L1-Inf and not in Cherry-Inf
Q01105;P0DME0	SET	not significantly more abundant	not significantly more abundant	not significantly more abundant	not significantly more abundant	not significantly more abundant	not significantly more abundant	Quantified in DCAF11-NI and not in Cherry-NI	Quantified in DCAF11-NI and not in Cherry-NI	Quantified in DCAF11-NI and not in Cherry-NI	not significantly more abundant	not significantly more abundant	not significantly more abundant	not significantly more abundant	not significantly more abundant	not significantly more abundant	not significantly more abundant	not significantly more abundant	not significantly more abundant
P16403	H1-2 H1F2 HIST1H1C	not significantly more abundant	not significantly more abundant	not significantly more abundant	not significantly more abundant	not significantly more abundant	not significantly more abundant	Quantified in DCAF11-NI and not in Cherry-NI	Quantified in DCAF11-NI and not in Cherry-NI	Quantified in DCAF11-NI and not in Cherry-NI	not significantly more abundant	not significantly more abundant	not significantly more abundant	not significantly more abundant	not significantly more abundant	not significantly more abundant	1.70944	0.000315229	6.02748e-05
P26599	PTBP1 PTB	not significantly more abundant	not significantly more abundant	not significantly more abundant	not significantly more abundant	not significantly more abundant	not significantly more abundant	Quantified in DCAF11-NI and not in Cherry-NI	Quantified in DCAF11-NI and not in Cherry-NI	Quantified in DCAF11-NI and not in Cherry-NI	not significantly more abundant	not significantly more abundant	not significantly more abundant	Quantified in DCAF12L1-NI and not in Cherry-NI	Quantified in DCAF12L1-NI and not in Cherry-NI	Quantified in DCAF12L1-NI and not in Cherry-NI	2.04254	0.0111277	0.00096978
P28799	GRN	not significantly more abundant	not significantly more abundant	not significantly more abundant	not significantly more abundant	not significantly more abundant	not significantly more abundant	Quantified in DCAF11-NI and not in Cherry-NI	Quantified in DCAF11-NI and not in Cherry-NI	Quantified in DCAF11-NI and not in Cherry-NI	not significantly more abundant	not significantly more abundant	not significantly more abundant	not significantly more abundant	not significantly more abundant	not significantly more abundant	Quantified in DCAF12L1-Inf and not in Cherry-Inf	Quantified in DCAF12L1-Inf and not in Cherry-Inf	Quantified in DCAF12L1-Inf and not in Cherry-Inf
P30049	ATP5F1D ATP5D	not significantly more abundant	not significantly more abundant	not significantly more abundant	not significantly more abundant	not significantly more abundant	not significantly more abundant	Quantified in DCAF11-NI and not in Cherry-NI	Quantified in DCAF11-NI and not in Cherry-NI	Quantified in DCAF11-NI and not in Cherry-NI	Quantified in DCAF11-Inf and not in Cherry-Inf	Quantified in DCAF11-Inf and not in Cherry-Inf	Quantified in DCAF11-Inf and not in Cherry-Inf	Quantified in DCAF12L1-NI and not in Cherry-NI	Quantified in DCAF12L1-NI and not in Cherry-NI	Quantified in DCAF12L1-NI and not in Cherry-NI	Quantified in DCAF12L1-Inf and not in Cherry-Inf	Quantified in DCAF12L1-Inf and not in Cherry-Inf	Quantified in DCAF12L1-Inf and not in Cherry-Inf
P31151	S100A7 PSOR1 S100A7C	not significantly more abundant	not significantly more abundant	not significantly more abundant	not significantly more abundant	not significantly more abundant	not significantly more abundant	Quantified in DCAF11-NI and not in Cherry-NI	Quantified in DCAF11-NI and not in Cherry-NI	Quantified in DCAF11-NI and not in Cherry-NI	Quantified in DCAF11-Inf and not in Cherry-Inf	Quantified in DCAF11-Inf and not in Cherry-Inf	Quantified in DCAF11-Inf and not in Cherry-Inf	not significantly more abundant	not significantly more abundant	not significantly more abundant	Quantified in DCAF12L1-Inf and not in Cherry-Inf	Quantified in DCAF12L1-Inf and not in Cherry-Inf	Quantified in DCAF12L1-Inf and not in Cherry-Inf
P31689	DNAJA1 DNAJ2 HDJ2 HSJ2 HSPF4	not significantly more abundant	not significantly more abundant	not significantly more abundant	not significantly more abundant	not significantly more abundant	not significantly more abundant	Quantified in DCAF11-NI and not in Cherry-NI	Quantified in DCAF11-NI and not in Cherry-NI	Quantified in DCAF11-NI and not in Cherry-NI	Quantified in DCAF11-Inf and not in Cherry-Inf	Quantified in DCAF11-Inf and not in Cherry-Inf	Quantified in DCAF11-Inf and not in Cherry-Inf	Quantified in DCAF12L1-NI and not in Cherry-NI	Quantified in DCAF12L1-NI and not in Cherry-NI	Quantified in DCAF12L1-NI and not in Cherry-NI	Quantified in DCAF12L1-Inf and not in Cherry-Inf	Quantified in DCAF12L1-Inf and not in Cherry-Inf	Quantified in DCAF12L1-Inf and not in Cherry-Inf
P46779	RPL28	not significantly more abundant	not significantly more abundant	not significantly more abundant	not significantly more abundant	not significantly more abundant	not significantly more abundant	Quantified in DCAF11-NI and not in Cherry-NI	Quantified in DCAF11-NI and not in Cherry-NI	Quantified in DCAF11-NI and not in Cherry-NI	Quantified in DCAF11-Inf and not in Cherry-Inf	Quantified in DCAF11-Inf and not in Cherry-Inf	Quantified in DCAF11-Inf and not in Cherry-Inf	Quantified in DCAF12L1-NI and not in Cherry-NI	Quantified in DCAF12L1-NI and not in Cherry-NI	Quantified in DCAF12L1-NI and not in Cherry-NI	Quantified in DCAF12L1-Inf and not in Cherry-Inf	Quantified in DCAF12L1-Inf and not in Cherry-Inf	Quantified in DCAF12L1-Inf and not in Cherry-Inf
P51116	FXR2 FMR1L2	not significantly more abundant	not significantly more abundant	not significantly more abundant	not significantly more abundant	not significantly more abundant	not significantly more abundant	Quantified in DCAF11-NI and not in Cherry-NI	Quantified in DCAF11-NI and not in Cherry-NI	Quantified in DCAF11-NI and not in Cherry-NI	not significantly more abundant	not significantly more abundant	not significantly more abundant	Quantified in DCAF12L1-NI and not in Cherry-NI	Quantified in DCAF12L1-NI and not in Cherry-NI	Quantified in DCAF12L1-NI and not in Cherry-NI	not significantly more abundant	not significantly more abundant	not significantly more abundant
P55084	HADHB MSTP029	not significantly more abundant	not significantly more abundant	not significantly more abundant	not significantly more abundant	not significantly more abundant	not significantly more abundant	Quantified in DCAF11-NI and not in Cherry-NI	Quantified in DCAF11-NI and not in Cherry-NI	Quantified in DCAF11-NI and not in Cherry-NI	not significantly more abundant	not significantly more abundant	not significantly more abundant	Quantified in DCAF12L1-NI and not in Cherry-NI	Quantified in DCAF12L1-NI and not in Cherry-NI	Quantified in DCAF12L1-NI and not in Cherry-NI	Quantified in DCAF12L1-Inf and not in Cherry-Inf	Quantified in DCAF12L1-Inf and not in Cherry-Inf	Quantified in DCAF12L1-Inf and not in Cherry-Inf
P61758	VBP1 PFDN3	not significantly more abundant	not significantly more abundant	not significantly more abundant	not significantly more abundant	not significantly more abundant	not significantly more abundant	Quantified in DCAF11-NI and not in Cherry-NI	Quantified in DCAF11-NI and not in Cherry-NI	Quantified in DCAF11-NI and not in Cherry-NI	Quantified in DCAF11-Inf and not in Cherry-Inf	Quantified in DCAF11-Inf and not in Cherry-Inf	Quantified in DCAF11-Inf and not in Cherry-Inf	Quantified in DCAF12L1-NI and not in Cherry-NI	Quantified in DCAF12L1-NI and not in Cherry-NI	Quantified in DCAF12L1-NI and not in Cherry-NI	Quantified in DCAF12L1-Inf and not in Cherry-Inf	Quantified in DCAF12L1-Inf and not in Cherry-Inf	Quantified in DCAF12L1-Inf and not in Cherry-Inf
P62277	RPS13	not significantly more abundant	not significantly more abundant	not significantly more abundant	not significantly more abundant	not significantly more abundant	not significantly more abundant	Quantified in DCAF11-NI and not in Cherry-NI	Quantified in DCAF11-NI and not in Cherry-NI	Quantified in DCAF11-NI and not in Cherry-NI	Quantified in DCAF11-Inf and not in Cherry-Inf	Quantified in DCAF11-Inf and not in Cherry-Inf	Quantified in DCAF11-Inf and not in Cherry-Inf	Quantified in DCAF12L1-NI and not in Cherry-NI	Quantified in DCAF12L1-NI and not in Cherry-NI	Quantified in DCAF12L1-NI and not in Cherry-NI	Quantified in DCAF12L1-Inf and not in Cherry-Inf	Quantified in DCAF12L1-Inf and not in Cherry-Inf	Quantified in DCAF12L1-Inf and not in Cherry-Inf
P62753	RPS6 OK/SW-cl.2	not significantly more abundant	not significantly more abundant	not significantly more abundant	not significantly more abundant	not significantly more abundant	not significantly more abundant	Quantified in DCAF11-NI and not in Cherry-NI	Quantified in DCAF11-NI and not in Cherry-NI	Quantified in DCAF11-NI and not in Cherry-NI	not significantly more abundant	not significantly more abundant	not significantly more abundant	Quantified in DCAF12L1-NI and not in Cherry-NI	Quantified in DCAF12L1-NI and not in Cherry-NI	Quantified in DCAF12L1-NI and not in Cherry-NI	not significantly more abundant	not significantly more abundant	not significantly more abundant
P62829	RPL23	not significantly more abundant	not significantly more abundant	not significantly more abundant	not significantly more abundant	not significantly more abundant	not significantly more abundant	Quantified in DCAF11-NI and not in Cherry-NI	Quantified in DCAF11-NI and not in Cherry-NI	Quantified in DCAF11-NI and not in Cherry-NI	Quantified in DCAF11-Inf and not in Cherry-Inf	Quantified in DCAF11-Inf and not in Cherry-Inf	Quantified in DCAF11-Inf and not in Cherry-Inf	Quantified in DCAF12L1-NI and not in Cherry-NI	Quantified in DCAF12L1-NI and not in Cherry-NI	Quantified in DCAF12L1-NI and not in Cherry-NI	Quantified in DCAF12L1-Inf and not in Cherry-Inf	Quantified in DCAF12L1-Inf and not in Cherry-Inf	Quantified in DCAF12L1-Inf and not in Cherry-Inf
P78371	CCT2 99D8.1 CCTB	not significantly more abundant	not significantly more abundant	not significantly more abundant	not significantly more abundant	not significantly more abundant	not significantly more abundant	Quantified in DCAF11-NI and not in Cherry-NI	Quantified in DCAF11-NI and not in Cherry-NI	Quantified in DCAF11-NI and not in Cherry-NI	9.15805	5.74045e-11	5.6169e-10	Quantified in DCAF12L1-NI and not in Cherry-NI	Quantified in DCAF12L1-NI and not in Cherry-NI	Quantified in DCAF12L1-NI and not in Cherry-NI	11.8012	1.17916e-08	1.51063e-07
Q00577	PURA PUR1	not significantly more abundant	not significantly more abundant	not significantly more abundant	not significantly more abundant	not significantly more abundant	not significantly more abundant	Quantified in DCAF11-NI and not in Cherry-NI	Quantified in DCAF11-NI and not in Cherry-NI	Quantified in DCAF11-NI and not in Cherry-NI	not significantly more abundant	not significantly more abundant	not significantly more abundant	Quantified in DCAF12L1-NI and not in Cherry-NI	Quantified in DCAF12L1-NI and not in Cherry-NI	Quantified in DCAF12L1-NI and not in Cherry-NI	Quantified in DCAF12L1-Inf and not in Cherry-Inf	Quantified in DCAF12L1-Inf and not in Cherry-Inf	Quantified in DCAF12L1-Inf and not in Cherry-Inf
Q02543	RPL18A	not significantly more abundant	not significantly more abundant	not significantly more abundant	not significantly more abundant	not significantly more abundant	not significantly more abundant	Quantified in DCAF11-NI and not in Cherry-NI	Quantified in DCAF11-NI and not in Cherry-NI	Quantified in DCAF11-NI and not in Cherry-NI	not significantly more abundant	not significantly more abundant	not significantly more abundant	Quantified in DCAF12L1-NI and not in Cherry-NI	Quantified in DCAF12L1-NI and not in Cherry-NI	Quantified in DCAF12L1-NI and not in Cherry-NI	2.74393	5.40089e-05	1.58935e-05
Q08380	LGALS3BP M2BP	not significantly more abundant	not significantly more abundant	not significantly more abundant	not significantly more abundant	not significantly more abundant	not significantly more abundant	Quantified in DCAF11-NI and not in Cherry-NI	Quantified in DCAF11-NI and not in Cherry-NI	Quantified in DCAF11-NI and not in Cherry-NI	not significantly more abundant	not significantly more abundant	not significantly more abundant	not significantly more abundant	not significantly more abundant	not significantly more abundant	not significantly more abundant	not significantly more abundant	not significantly more abundant
Q13243	SRSF5 HRS SFRS5 SRP40	not significantly more abundant	not significantly more abundant	not significantly more abundant	not significantly more abundant	not significantly more abundant	not significantly more abundant	Quantified in DCAF11-NI and not in Cherry-NI	Quantified in DCAF11-NI and not in Cherry-NI	Quantified in DCAF11-NI and not in Cherry-NI	not significantly more abundant	not significantly more abundant	not significantly more abundant	not significantly more abundant	not significantly more abundant	not significantly more abundant	Quantified in DCAF12L1-Inf and not in Cherry-Inf	Quantified in DCAF12L1-Inf and not in Cherry-Inf	Quantified in DCAF12L1-Inf and not in Cherry-Inf
Q13247	SRSF6 SFRS6 SRP55	not significantly more abundant	not significantly more abundant	not significantly more abundant	not significantly more abundant	not significantly more abundant	not significantly more abundant	Quantified in DCAF11-NI and not in Cherry-NI	Quantified in DCAF11-NI and not in Cherry-NI	Quantified in DCAF11-NI and not in Cherry-NI	not significantly more abundant	not significantly more abundant	not significantly more abundant	Quantified in DCAF12L1-NI and not in Cherry-NI	Quantified in DCAF12L1-NI and not in Cherry-NI	Quantified in DCAF12L1-NI and not in Cherry-NI	2.2633	0.00517454	0.000519589
Q13371	PDCL PHLOP1 PhLP1	not significantly more abundant	not significantly more abundant	not significantly more abundant	not significantly more abundant	not significantly more abundant	not significantly more abundant	Quantified in DCAF11-NI and not in Cherry-NI	Quantified in DCAF11-NI and not in Cherry-NI	Quantified in DCAF11-NI and not in Cherry-NI	Quantified in DCAF11-Inf and not in Cherry-Inf	Quantified in DCAF11-Inf and not in Cherry-Inf	Quantified in DCAF11-Inf and not in Cherry-Inf	Quantified in DCAF12L1-NI and not in Cherry-NI	Quantified in DCAF12L1-NI and not in Cherry-NI	Quantified in DCAF12L1-NI and not in Cherry-NI	Quantified in DCAF12L1-Inf and not in Cherry-Inf	Quantified in DCAF12L1-Inf and not in Cherry-Inf	Quantified in DCAF12L1-Inf and not in Cherry-Inf
Q14011	CIRBP A18HNRNP CIRP	not significantly more abundant	not significantly more abundant	not significantly more abundant	not significantly more abundant	not significantly more abundant	not significantly more abundant	Quantified in DCAF11-NI and not in Cherry-NI	Quantified in DCAF11-NI and not in Cherry-NI	Quantified in DCAF11-NI and not in Cherry-NI	not significantly more abundant	not significantly more abundant	not significantly more abundant	Quantified in DCAF12L1-NI and not in Cherry-NI	Quantified in DCAF12L1-NI and not in Cherry-NI	Quantified in DCAF12L1-NI and not in Cherry-NI	2.51402	0.00102252	0.000136454
Q6P5X5	C22orf39	not significantly more abundant	not significantly more abundant	not significantly more abundant	not significantly more abundant	not significantly more abundant	not significantly more abundant	Quantified in DCAF11-NI and not in Cherry-NI	Quantified in DCAF11-NI and not in Cherry-NI	Quantified in DCAF11-NI and not in Cherry-NI	Quantified in DCAF11-Inf and not in Cherry-Inf	Quantified in DCAF11-Inf and not in Cherry-Inf	Quantified in DCAF11-Inf and not in Cherry-Inf	not significantly more abundant	not significantly more abundant	not significantly more abundant	not significantly more abundant	not significantly more abundant	not significantly more abundant
Q6Y7W6	GIGYF2 KIAA0642 PERQ2 TNRC15	not significantly more abundant	not significantly more abundant	not significantly more abundant	not significantly more abundant	not significantly more abundant	not significantly more abundant	Quantified in DCAF11-NI and not in Cherry-NI	Quantified in DCAF11-NI and not in Cherry-NI	Quantified in DCAF11-NI and not in Cherry-NI	Quantified in DCAF11-Inf and not in Cherry-Inf	Quantified in DCAF11-Inf and not in Cherry-Inf	Quantified in DCAF11-Inf and not in Cherry-Inf	Quantified in DCAF12L1-NI and not in Cherry-NI	Quantified in DCAF12L1-NI and not in Cherry-NI	Quantified in DCAF12L1-NI and not in Cherry-NI	Quantified in DCAF12L1-Inf and not in Cherry-Inf	Quantified in DCAF12L1-Inf and not in Cherry-Inf	Quantified in DCAF12L1-Inf and not in Cherry-Inf
Q7Z7K6	CENPV PRR6	not significantly more abundant	not significantly more abundant	not significantly more abundant	not significantly more abundant	not significantly more abundant	not significantly more abundant	Quantified in DCAF11-NI and not in Cherry-NI	Quantified in DCAF11-NI and not in Cherry-NI	Quantified in DCAF11-NI and not in Cherry-NI	not significantly more abundant	not significantly more abundant	not significantly more abundant	Quantified in DCAF12L1-NI and not in Cherry-NI	Quantified in DCAF12L1-NI and not in Cherry-NI	Quantified in DCAF12L1-NI and not in Cherry-NI	1.89255	0.000300551	6.01621e-05
Q86U42	PABPN1 PAB2 PABP2	not significantly more abundant	not significantly more abundant	not significantly more abundant	not significantly more abundant	not significantly more abundant	not significantly more abundant	Quantified in DCAF11-NI and not in Cherry-NI	Quantified in DCAF11-NI and not in Cherry-NI	Quantified in DCAF11-NI and not in Cherry-NI	not significantly more abundant	not significantly more abundant	not significantly more abundant	Quantified in DCAF12L1-NI and not in Cherry-NI	Quantified in DCAF12L1-NI and not in Cherry-NI	Quantified in DCAF12L1-NI and not in Cherry-NI	1.39812	0.0103802	0.000917114
Q8N183	NDUFAF2 NDUFA12L	not significantly more abundant	not significantly more abundant	not significantly more abundant	not significantly more abundant	not significantly more abundant	not significantly more abundant	Quantified in DCAF11-NI and not in Cherry-NI	Quantified in DCAF11-NI and not in Cherry-NI	Quantified in DCAF11-NI and not in Cherry-NI	not significantly more abundant	not significantly more abundant	not significantly more abundant	Quantified in DCAF12L1-NI and not in Cherry-NI	Quantified in DCAF12L1-NI and not in Cherry-NI	Quantified in DCAF12L1-NI and not in Cherry-NI	not significantly more abundant	not significantly more abundant	not significantly more abundant
Q8N4Q1	CHCHD4 MIA40	not significantly more abundant	not significantly more abundant	not significantly more abundant	not significantly more abundant	not significantly more abundant	not significantly more abundant	Quantified in DCAF11-NI and not in Cherry-NI	Quantified in DCAF11-NI and not in Cherry-NI	Quantified in DCAF11-NI and not in Cherry-NI	not significantly more abundant	not significantly more abundant	not significantly more abundant	Quantified in DCAF12L1-NI and not in Cherry-NI	Quantified in DCAF12L1-NI and not in Cherry-NI	Quantified in DCAF12L1-NI and not in Cherry-NI	Quantified in DCAF12L1-Inf and not in Cherry-Inf	Quantified in DCAF12L1-Inf and not in Cherry-Inf	Quantified in DCAF12L1-Inf and not in Cherry-Inf
Q8WU90	ZC3H15 DFRP1 LEREPO4 HSPC303 HT010 MSTP012 PP730	not significantly more abundant	not significantly more abundant	not significantly more abundant	not significantly more abundant	not significantly more abundant	not significantly more abundant	Quantified in DCAF11-NI and not in Cherry-NI	Quantified in DCAF11-NI and not in Cherry-NI	Quantified in DCAF11-NI and not in Cherry-NI	Quantified in DCAF11-Inf and not in Cherry-Inf	Quantified in DCAF11-Inf and not in Cherry-Inf	Quantified in DCAF11-Inf and not in Cherry-Inf	Quantified in DCAF12L1-NI and not in Cherry-NI	Quantified in DCAF12L1-NI and not in Cherry-NI	Quantified in DCAF12L1-NI and not in Cherry-NI	Quantified in DCAF12L1-Inf and not in Cherry-Inf	Quantified in DCAF12L1-Inf and not in Cherry-Inf	Quantified in DCAF12L1-Inf and not in Cherry-Inf
Q96GA3	LTV1 C6orf93	not significantly more abundant	not significantly more abundant	not significantly more abundant	not significantly more abundant	not significantly more abundant	not significantly more abundant	Quantified in DCAF11-NI and not in Cherry-NI	Quantified in DCAF11-NI and not in Cherry-NI	Quantified in DCAF11-NI and not in Cherry-NI	Quantified in DCAF11-Inf and not in Cherry-Inf	Quantified in DCAF11-Inf and not in Cherry-Inf	Quantified in DCAF11-Inf and not in Cherry-Inf	Quantified in DCAF12L1-NI and not in Cherry-NI	Quantified in DCAF12L1-NI and not in Cherry-NI	Quantified in DCAF12L1-NI and not in Cherry-NI	Quantified in DCAF12L1-Inf and not in Cherry-Inf	Quantified in DCAF12L1-Inf and not in Cherry-Inf	Quantified in DCAF12L1-Inf and not in Cherry-Inf
Q99471	PFDN5 MM1 PFD5	not significantly more abundant	not significantly more abundant	not significantly more abundant	not significantly more abundant	not significantly more abundant	not significantly more abundant	Quantified in DCAF11-NI and not in Cherry-NI	Quantified in DCAF11-NI and not in Cherry-NI	Quantified in DCAF11-NI and not in Cherry-NI	Quantified in DCAF11-Inf and not in Cherry-Inf	Quantified in DCAF11-Inf and not in Cherry-Inf	Quantified in DCAF11-Inf and not in Cherry-Inf	Quantified in DCAF12L1-NI and not in Cherry-NI	Quantified in DCAF12L1-NI and not in Cherry-NI	Quantified in DCAF12L1-NI and not in Cherry-NI	Quantified in DCAF12L1-Inf and not in Cherry-Inf	Quantified in DCAF12L1-Inf and not in Cherry-Inf	Quantified in DCAF12L1-Inf and not in Cherry-Inf
Q9BRJ6	C7orf50 FP15621	not significantly more abundant	not significantly more abundant	not significantly more abundant	not significantly more abundant	not significantly more abundant	not significantly more abundant	Quantified in DCAF11-NI and not in Cherry-NI	Quantified in DCAF11-NI and not in Cherry-NI	Quantified in DCAF11-NI and not in Cherry-NI	Quantified in DCAF11-Inf and not in Cherry-Inf	Quantified in DCAF11-Inf and not in Cherry-Inf	Quantified in DCAF11-Inf and not in Cherry-Inf	Quantified in DCAF12L1-NI and not in Cherry-NI	Quantified in DCAF12L1-NI and not in Cherry-NI	Quantified in DCAF12L1-NI and not in Cherry-NI	Quantified in DCAF12L1-Inf and not in Cherry-Inf	Quantified in DCAF12L1-Inf and not in Cherry-Inf	Quantified in DCAF12L1-Inf and not in Cherry-Inf
Q9BTL3	RAMAC C15orf18 FAM103A1 RAMMET	not significantly more abundant	not significantly more abundant	not significantly more abundant	not significantly more abundant	not significantly more abundant	not significantly more abundant	Quantified in DCAF11-NI and not in Cherry-NI	Quantified in DCAF11-NI and not in Cherry-NI	Quantified in DCAF11-NI and not in Cherry-NI	not significantly more abundant	not significantly more abundant	not significantly more abundant	Quantified in DCAF12L1-NI and not in Cherry-NI	Quantified in DCAF12L1-NI and not in Cherry-NI	Quantified in DCAF12L1-NI and not in Cherry-NI	Quantified in DCAF12L1-Inf and not in Cherry-Inf	Quantified in DCAF12L1-Inf and not in Cherry-Inf	Quantified in DCAF12L1-Inf and not in Cherry-Inf
Q9BWF3;Q9BQ04	RBM4 RBM4A	not significantly more abundant	not significantly more abundant	not significantly more abundant	not significantly more abundant	not significantly more abundant	not significantly more abundant	Quantified in DCAF11-NI and not in Cherry-NI	Quantified in DCAF11-NI and not in Cherry-NI	Quantified in DCAF11-NI and not in Cherry-NI	Quantified in DCAF11-Inf and not in Cherry-Inf	Quantified in DCAF11-Inf and not in Cherry-Inf	Quantified in DCAF11-Inf and not in Cherry-Inf	Quantified in DCAF12L1-NI and not in Cherry-NI	Quantified in DCAF12L1-NI and not in Cherry-NI	Quantified in DCAF12L1-NI and not in Cherry-NI	Quantified in DCAF12L1-Inf and not in Cherry-Inf	Quantified in DCAF12L1-Inf and not in Cherry-Inf	Quantified in DCAF12L1-Inf and not in Cherry-Inf
Q9HB71	CACYBP S100A6BP SIP PNAS-107	not significantly more abundant	not significantly more abundant	not significantly more abundant	not significantly more abundant	not significantly more abundant	not significantly more abundant	Quantified in DCAF11-NI and not in Cherry-NI	Quantified in DCAF11-NI and not in Cherry-NI	Quantified in DCAF11-NI and not in Cherry-NI	not significantly more abundant	not significantly more abundant	not significantly more abundant	not significantly more abundant	not significantly more abundant	not significantly more abundant	not significantly more abundant	not significantly more abundant	not significantly more abundant
Q9NQP4	PFDN4 PFD4	not significantly more abundant	not significantly more abundant	not significantly more abundant	not significantly more abundant	not significantly more abundant	not significantly more abundant	Quantified in DCAF11-NI and not in Cherry-NI	Quantified in DCAF11-NI and not in Cherry-NI	Quantified in DCAF11-NI and not in Cherry-NI	Quantified in DCAF11-Inf and not in Cherry-Inf	Quantified in DCAF11-Inf and not in Cherry-Inf	Quantified in DCAF11-Inf and not in Cherry-Inf	Quantified in DCAF12L1-NI and not in Cherry-NI	Quantified in DCAF12L1-NI and not in Cherry-NI	Quantified in DCAF12L1-NI and not in Cherry-NI	Quantified in DCAF12L1-Inf and not in Cherry-Inf	Quantified in DCAF12L1-Inf and not in Cherry-Inf	Quantified in DCAF12L1-Inf and not in Cherry-Inf
Q9UHV9	PFDN2 PFD2 HSPC231	not significantly more abundant	not significantly more abundant	not significantly more abundant	not significantly more abundant	not significantly more abundant	not significantly more abundant	Quantified in DCAF11-NI and not in Cherry-NI	Quantified in DCAF11-NI and not in Cherry-NI	Quantified in DCAF11-NI and not in Cherry-NI	Quantified in DCAF11-Inf and not in Cherry-Inf	Quantified in DCAF11-Inf and not in Cherry-Inf	Quantified in DCAF11-Inf and not in Cherry-Inf	Quantified in DCAF12L1-NI and not in Cherry-NI	Quantified in DCAF12L1-NI and not in Cherry-NI	Quantified in DCAF12L1-NI and not in Cherry-NI	Quantified in DCAF12L1-Inf and not in Cherry-Inf	Quantified in DCAF12L1-Inf and not in Cherry-Inf	Quantified in DCAF12L1-Inf and not in Cherry-Inf
Q9UJZ1	STOML2 SLP2 HSPC108	not significantly more abundant	not significantly more abundant	not significantly more abundant	not significantly more abundant	not significantly more abundant	not significantly more abundant	Quantified in DCAF11-NI and not in Cherry-NI	Quantified in DCAF11-NI and not in Cherry-NI	Quantified in DCAF11-NI and not in Cherry-NI	not significantly more abundant	not significantly more abundant	not significantly more abundant	Quantified in DCAF12L1-NI and not in Cherry-NI	Quantified in DCAF12L1-NI and not in Cherry-NI	Quantified in DCAF12L1-NI and not in Cherry-NI	not significantly more abundant	not significantly more abundant	not significantly more abundant
Q9ULX6	AKAP8L NAKAP NAKAP95 HRIHFB2018	not significantly more abundant	not significantly more abundant	not significantly more abundant	not significantly more abundant	not significantly more abundant	not significantly more abundant	Quantified in DCAF11-NI and not in Cherry-NI	Quantified in DCAF11-NI and not in Cherry-NI	Quantified in DCAF11-NI and not in Cherry-NI	not significantly more abundant	not significantly more abundant	not significantly more abundant	Quantified in DCAF12L1-NI and not in Cherry-NI	Quantified in DCAF12L1-NI and not in Cherry-NI	Quantified in DCAF12L1-NI and not in Cherry-NI	Quantified in DCAF12L1-Inf and not in Cherry-Inf	Quantified in DCAF12L1-Inf and not in Cherry-Inf	Quantified in DCAF12L1-Inf and not in Cherry-Inf
Q9Y2W1	THRAP3 BCLAF2 TRAP150	not significantly more abundant	not significantly more abundant	not significantly more abundant	not significantly more abundant	not significantly more abundant	not significantly more abundant	Quantified in DCAF11-NI and not in Cherry-NI	Quantified in DCAF11-NI and not in Cherry-NI	Quantified in DCAF11-NI and not in Cherry-NI	not significantly more abundant	not significantly more abundant	not significantly more abundant	Quantified in DCAF12L1-NI and not in Cherry-NI	Quantified in DCAF12L1-NI and not in Cherry-NI	Quantified in DCAF12L1-NI and not in Cherry-NI	Quantified in DCAF12L1-Inf and not in Cherry-Inf	Quantified in DCAF12L1-Inf and not in Cherry-Inf	Quantified in DCAF12L1-Inf and not in Cherry-Inf
Q9Y520	PRRC2C BAT2D1 BAT2L2 KIAA1096 XTP2	not significantly more abundant	not significantly more abundant	not significantly more abundant	not significantly more abundant	not significantly more abundant	not significantly more abundant	Quantified in DCAF11-NI and not in Cherry-NI	Quantified in DCAF11-NI and not in Cherry-NI	Quantified in DCAF11-NI and not in Cherry-NI	Quantified in DCAF11-Inf and not in Cherry-Inf	Quantified in DCAF11-Inf and not in Cherry-Inf	Quantified in DCAF11-Inf and not in Cherry-Inf	Quantified in DCAF12L1-NI and not in Cherry-NI	Quantified in DCAF12L1-NI and not in Cherry-NI	Quantified in DCAF12L1-NI and not in Cherry-NI	Quantified in DCAF12L1-Inf and not in Cherry-Inf	Quantified in DCAF12L1-Inf and not in Cherry-Inf	Quantified in DCAF12L1-Inf and not in Cherry-Inf
Q9Y5U2	TSSC4	not significantly more abundant	not significantly more abundant	not significantly more abundant	not significantly more abundant	not significantly more abundant	not significantly more abundant	Quantified in DCAF11-NI and not in Cherry-NI	Quantified in DCAF11-NI and not in Cherry-NI	Quantified in DCAF11-NI and not in Cherry-NI	not significantly more abundant	not significantly more abundant	not significantly more abundant	Quantified in DCAF12L1-NI and not in Cherry-NI	Quantified in DCAF12L1-NI and not in Cherry-NI	Quantified in DCAF12L1-NI and not in Cherry-NI	Quantified in DCAF12L1-Inf and not in Cherry-Inf	Quantified in DCAF12L1-Inf and not in Cherry-Inf	Quantified in DCAF12L1-Inf and not in Cherry-Inf
P31948	STIP1	not significantly more abundant	not significantly more abundant	not significantly more abundant	not significantly more abundant	not significantly more abundant	not significantly more abundant	6.24285	7.16198e-08	4.72461e-07	4.62763	3.91052e-07	8.89223e-07	7.06869	5.93523e-08	2.98642e-07	6.75498	1.53391e-07	6.55033e-07
P10809	HSPD1 HSP60	not significantly more abundant	not significantly more abundant	not significantly more abundant	not significantly more abundant	not significantly more abundant	not significantly more abundant	4.37385	9.48361e-05	0.000203123	4.31114	4.54391e-07	8.89223e-07	6.23753	3.26984e-06	8.22638e-06	6.1728	6.89425e-06	6.4228e-06
P61254	RPL26	not significantly more abundant	not significantly more abundant	not significantly more abundant	not significantly more abundant	not significantly more abundant	not significantly more abundant	2.38861	0.000406032	0.000595224	1.68526	0.00148127	0.00085258	2.19899	0.0122467	0.00144426	3.84873	8.52291e-06	6.4228e-06
P62280	RPS11	not significantly more abundant	not significantly more abundant	not significantly more abundant	not significantly more abundant	not significantly more abundant	not significantly more abundant	2.22359	0.000880893	0.000830152	2.27289	0.000641495	0.000570626	4.58564	9.34707e-07	2.82188e-06	5.08136	1.65679e-05	8.82536e-06
P46776	RPL27A	not significantly more abundant	not significantly more abundant	not significantly more abundant	not significantly more abundant	not significantly more abundant	not significantly more abundant	1.80495	0.00181577	0.0010378	1.48711	0.001659	0.000901827	3.36695	6.81085e-06	9.34637e-06	4.24426	9.56785e-06	6.80968e-06
P62750	RPL23A	not significantly more abundant	not significantly more abundant	not significantly more abundant	not significantly more abundant	not significantly more abundant	not significantly more abundant	2.25689	0.0014533	0.0010378	not significantly more abundant	not significantly more abundant	not significantly more abundant	4.04886	4.56192e-05	2.37456e-05	3.34235	1.12593e-05	6.93217e-06
Q8WWM7	ATXN2L A2D A2LG A2LP A2RP	not significantly more abundant	not significantly more abundant	not significantly more abundant	not significantly more abundant	not significantly more abundant	not significantly more abundant	1.44639	0.00168318	0.0010378	not significantly more abundant	not significantly more abundant	not significantly more abundant	2.18284	0.000135021	4.69506e-05	1.78818	0.000696636	0.000104996
P62266	RPS23	not significantly more abundant	not significantly more abundant	not significantly more abundant	not significantly more abundant	not significantly more abundant	not significantly more abundant	1.49951	0.00269435	0.00142192	1.0485	0.0452051	0.00720248	3.04408	1.6281e-05	1.75544e-05	3.90003	1.72221e-05	8.82536e-06
P83731	RPL24	not significantly more abundant	not significantly more abundant	not significantly more abundant	not significantly more abundant	not significantly more abundant	not significantly more abundant	1.48793	0.0032142	0.0015727	2.39541	2.9803e-05	4.86026e-05	2.9854	2.89967e-05	1.98957e-05	4.84407	1.21453e-06	2.59323e-06
P39019	RPS19	not significantly more abundant	not significantly more abundant	not significantly more abundant	not significantly more abundant	not significantly more abundant	not significantly more abundant	2.0214	0.00356753	0.00162305	not significantly more abundant	not significantly more abundant	not significantly more abundant	4.03573	4.39705e-05	2.37456e-05	3.9461	6.20869e-06	6.4228e-06
P27816	MAP4	not significantly more abundant	not significantly more abundant	not significantly more abundant	not significantly more abundant	not significantly more abundant	not significantly more abundant	1.7447	0.00498511	0.00192687	not significantly more abundant	not significantly more abundant	not significantly more abundant	3.943	1.43469e-05	1.6659e-05	2.9646	0.000256494	5.38682e-05
P55209	NAP1L1 NRP	not significantly more abundant	not significantly more abundant	not significantly more abundant	not significantly more abundant	not significantly more abundant	not significantly more abundant	1.27744	0.00511162	0.00192687	Quantified in DCAF11-Inf and not in Cherry-Inf	Quantified in DCAF11-Inf and not in Cherry-Inf	Quantified in DCAF11-Inf and not in Cherry-Inf	2.89625	5.0145e-05	2.52313e-05	Quantified in DCAF12L1-Inf and not in Cherry-Inf	Quantified in DCAF12L1-Inf and not in Cherry-Inf	Quantified in DCAF12L1-Inf and not in Cherry-Inf
P60866	RPS20	not significantly more abundant	not significantly more abundant	not significantly more abundant	not significantly more abundant	not significantly more abundant	not significantly more abundant	1.35798	0.00549629	0.00195989	not significantly more abundant	not significantly more abundant	not significantly more abundant	3.39121	6.54261e-06	9.34637e-06	2.92987	0.000982138	0.000132445
Q13310	PABPC4 APP1 PABP4	not significantly more abundant	not significantly more abundant	not significantly more abundant	not significantly more abundant	not significantly more abundant	not significantly more abundant	1.22464	0.00636414	0.00220963	not significantly more abundant	not significantly more abundant	not significantly more abundant	2.81785	2.11354e-05	1.8767e-05	3.12872	7.48436e-06	6.4228e-06
P84098	RPL19	not significantly more abundant	not significantly more abundant	not significantly more abundant	not significantly more abundant	not significantly more abundant	not significantly more abundant	1.61687	0.00704132	0.00232251	1.22531	0.0088025	0.00246087	3.47024	9.3492e-05	3.81423e-05	3.92815	3.70813e-05	1.25013e-05
P61247	RPS3A FTE1 MFTL	not significantly more abundant	not significantly more abundant	not significantly more abundant	not significantly more abundant	not significantly more abundant	not significantly more abundant	2.15351	0.0077022	0.00241951	1.52909	0.0456376	0.00720248	4.36387	2.75288e-05	1.98957e-05	4.97818	0.000111184	2.84878e-05
P63173	RPL38	not significantly more abundant	not significantly more abundant	not significantly more abundant	not significantly more abundant	not significantly more abundant	not significantly more abundant	1.13782	0.00916491	0.00268707	not significantly more abundant	not significantly more abundant	not significantly more abundant	2.58617	0.000158098	4.93064e-05	2.65258	3.29541e-05	1.14102e-05
P35268	RPL22	not significantly more abundant	not significantly more abundant	not significantly more abundant	not significantly more abundant	not significantly more abundant	not significantly more abundant	1.19429	0.0099963	0.00286711	not significantly more abundant	not significantly more abundant	not significantly more abundant	2.76688	7.3225e-05	3.1581e-05	3.03911	2.98936e-05	1.0638e-05
P16989	YBX3 CSDA DBPA	not significantly more abundant	not significantly more abundant	not significantly more abundant	not significantly more abundant	not significantly more abundant	not significantly more abundant	1.08428	0.0109757	0.00308103	not significantly more abundant	not significantly more abundant	not significantly more abundant	2.10971	0.000397284	9.67261e-05	2.2114	0.000213948	4.64559e-05
P18621	RPL17	not significantly more abundant	not significantly more abundant	not significantly more abundant	not significantly more abundant	not significantly more abundant	not significantly more abundant	2.29805	0.0114901	0.00309378	1.53088	0.00226092	0.00103172	4.19057	0.000458691	0.000103342	4.11253	2.12963e-05	9.95455e-06
Q07021	C1QBP GC1QBP HABP1 SF2P32	not significantly more abundant	not significantly more abundant	not significantly more abundant	not significantly more abundant	not significantly more abundant	not significantly more abundant	1.07769	0.0113887	0.00309378	not significantly more abundant	not significantly more abundant	not significantly more abundant	1.22264	0.00346298	0.000497846	not significantly more abundant	not significantly more abundant	not significantly more abundant
C9JLW8	MCRIP1 FAM195B GRAN2	not significantly more abundant	not significantly more abundant	not significantly more abundant	not significantly more abundant	not significantly more abundant	not significantly more abundant	1.2049	0.0130067	0.00330266	not significantly more abundant	not significantly more abundant	not significantly more abundant	2.20533	0.000185068	5.49817e-05	1.1239	0.0361976	0.00281048
Q00839	HNRNPU C1orf199 HNRPU SAFA U21.1	not significantly more abundant	not significantly more abundant	not significantly more abundant	not significantly more abundant	not significantly more abundant	not significantly more abundant	1.19371	0.0126468	0.00330266	not significantly more abundant	not significantly more abundant	not significantly more abundant	2.55154	3.43253e-05	2.15893e-05	3.06577	2.80618e-05	1.0638e-05
P49207	RPL34	not significantly more abundant	not significantly more abundant	not significantly more abundant	not significantly more abundant	not significantly more abundant	not significantly more abundant	1.73145	0.0136835	0.0034063	1.64278	0.00315618	0.00118779	2.95613	0.00105927	0.000192648	3.89745	1.83644e-05	9.04875e-06
P46783	RPS10	not significantly more abundant	not significantly more abundant	not significantly more abundant	not significantly more abundant	not significantly more abundant	not significantly more abundant	1.28227	0.0157827	0.00378602	not significantly more abundant	not significantly more abundant	not significantly more abundant	3.32193	6.61001e-05	2.93466e-05	3.62455	6.28148e-06	6.4228e-06
P08238	HSP90AB1 HSP90B HSPC2 HSPC3 HSPCB	not significantly more abundant	not significantly more abundant	not significantly more abundant	not significantly more abundant	not significantly more abundant	not significantly more abundant	1.30149	0.0171271	0.00403513	1.1871	0.0119421	0.00307502	3.46731	0.000111516	4.07823e-05	3.81235	3.7855e-06	5.38848e-06
P61353	RPL27	not significantly more abundant	not significantly more abundant	not significantly more abundant	not significantly more abundant	not significantly more abundant	not significantly more abundant	2.34185	0.0202973	0.00461715	1.71065	0.00228764	0.00103172	4.08637	0.001228	0.000210644	4.58098	5.38861e-06	6.4228e-06
P42766	RPL35	not significantly more abundant	not significantly more abundant	not significantly more abundant	not significantly more abundant	not significantly more abundant	not significantly more abundant	1.32383	0.0208472	0.00466184	not significantly more abundant	not significantly more abundant	not significantly more abundant	2.46867	0.000456597	0.000103342	3.91016	2.62782e-05	1.05204e-05
Q13283	G3BP1 G3BP	not significantly more abundant	not significantly more abundant	not significantly more abundant	not significantly more abundant	not significantly more abundant	not significantly more abundant	1.46819	0.0222739	0.00489787	1.53182	0.00264811	0.00107963	3.81809	0.000155761	4.93064e-05	4.44332	2.01384e-06	3.68563e-06
O43852	CALU	not significantly more abundant	not significantly more abundant	not significantly more abundant	not significantly more abundant	not significantly more abundant	not significantly more abundant	1.0796	0.0245074	0.00505219	not significantly more abundant	not significantly more abundant	not significantly more abundant	2.06581	0.000441274	0.000102478	1.9442	0.000737867	0.000107419
P50502;Q8NFI4	ST13 AAG2 FAM10A1 HIP SNC6	not significantly more abundant	not significantly more abundant	not significantly more abundant	not significantly more abundant	not significantly more abundant	not significantly more abundant	1.00921	0.024117	0.00505219	not significantly more abundant	not significantly more abundant	not significantly more abundant	3.3087	2.37856e-05	1.96205e-05	2.70165	0.000219908	4.69542e-05
P62917	RPL8	not significantly more abundant	not significantly more abundant	not significantly more abundant	not significantly more abundant	not significantly more abundant	not significantly more abundant	1.28032	0.0235283	0.00505219	not significantly more abundant	not significantly more abundant	not significantly more abundant	2.87873	0.000296686	7.85698e-05	3.55162	1.62435e-05	8.82536e-06
P62263	RPS14 PRO2640	not significantly more abundant	not significantly more abundant	not significantly more abundant	not significantly more abundant	not significantly more abundant	not significantly more abundant	1.14009	0.0272512	0.00553141	1.90529	0.00399882	0.00139741	3.15939	2.08888e-05	1.8767e-05	4.91627	6.85163e-05	1.90819e-05
P26373	RPL13 BBC1 OK/SW-cl.46	not significantly more abundant	not significantly more abundant	not significantly more abundant	not significantly more abundant	not significantly more abundant	not significantly more abundant	1.6008	0.029126	0.00565112	1.34902	0.00874758	0.00246087	3.35817	0.000657157	0.000125567	4.97913	7.30207e-07	1.93012e-06
P38159;Q96E39	RBMX HNRPG RBMXP1	not significantly more abundant	not significantly more abundant	not significantly more abundant	not significantly more abundant	not significantly more abundant	not significantly more abundant	1.04722	0.0303987	0.00574399	not significantly more abundant	not significantly more abundant	not significantly more abundant	2.24721	0.000611338	0.000121423	2.87932	0.000656748	0.000100162
P62854;Q5JNZ5	RPS26	not significantly more abundant	not significantly more abundant	not significantly more abundant	not significantly more abundant	not significantly more abundant	not significantly more abundant	1.75329	0.0304754	0.00574399	1.46151	0.0295506	0.00545558	3.56757	0.000157519	4.93064e-05	3.46091	0.000394615	6.68156e-05
Q99878;Q96KK5;Q9BTM1;Q16777;Q93077;Q7L7L0;Q6FI13;P20671;P0C0S8;P04908;Q71UI9;P0C0S5;Q96QV6;P16104	H2AC14 H2AFE HIST1H2AJ	not significantly more abundant	not significantly more abundant	not significantly more abundant	not significantly more abundant	not significantly more abundant	not significantly more abundant	1.33755	0.0362955	0.00651097	not significantly more abundant	not significantly more abundant	not significantly more abundant	1.09003	0.024327	0.00268042	1.63663	0.00153739	0.000188569
P52815	MRPL12 MRPL7 RPML12	not significantly more abundant	not significantly more abundant	not significantly more abundant	not significantly more abundant	not significantly more abundant	not significantly more abundant	1.06731	0.0369353	0.00651097	not significantly more abundant	not significantly more abundant	not significantly more abundant	2.31218	0.000504155	0.000106939	1.9725	0.00774988	0.000740927
P62888	RPL30	not significantly more abundant	not significantly more abundant	not significantly more abundant	not significantly more abundant	not significantly more abundant	not significantly more abundant	1.12565	0.0370122	0.00651097	1.1752	0.0319492	0.00568391	2.79866	0.000211358	5.87302e-05	3.71059	0.00034439	6.3942e-05
Q9Y265	RUVBL1 INO80H NMP238 TIP49 TIP49A	not significantly more abundant	not significantly more abundant	not significantly more abundant	not significantly more abundant	not significantly more abundant	not significantly more abundant	1.15923	0.0381345	0.00662015	not significantly more abundant	not significantly more abundant	not significantly more abundant	5.07998	6.35139e-05	2.90529e-05	5.11124	7.94842e-06	6.4228e-06
P62857	RPS28	not significantly more abundant	not significantly more abundant	not significantly more abundant	not significantly more abundant	not significantly more abundant	not significantly more abundant	1.171	0.041157	0.00696164	not significantly more abundant	not significantly more abundant	not significantly more abundant	2.54325	0.000510075	0.000106939	2.45068	0.000398368	6.68156e-05
Q86V81	ALYREF ALY BEF THOC4	not significantly more abundant	not significantly more abundant	not significantly more abundant	not significantly more abundant	not significantly more abundant	not significantly more abundant	1.03902	0.0466448	0.00769264	not significantly more abundant	not significantly more abundant	not significantly more abundant	2.31244	0.000715793	0.000133394	2.28876	0.000628666	9.70348e-05
P67809	YBX1 NSEP1 YB1	not significantly more abundant	not significantly more abundant	not significantly more abundant	not significantly more abundant	not significantly more abundant	not significantly more abundant	1.12422	0.0518967	0.00845313	1.15564	0.0451892	0.00720248	2.26256	0.000415386	9.79729e-05	2.37015	0.000213123	4.64559e-05
Q9Y3I0	RTCB C22orf28 HSPC117	not significantly more abundant	not significantly more abundant	not significantly more abundant	not significantly more abundant	not significantly more abundant	not significantly more abundant	1.21575	0.0593204	0.00942949	Quantified in DCAF11-Inf and not in Cherry-Inf	Quantified in DCAF11-Inf and not in Cherry-Inf	Quantified in DCAF11-Inf and not in Cherry-Inf	not significantly more abundant	not significantly more abundant	not significantly more abundant	Quantified in DCAF12L1-Inf and not in Cherry-Inf	Quantified in DCAF12L1-Inf and not in Cherry-Inf	Quantified in DCAF12L1-Inf and not in Cherry-Inf
P11586	MTHFD1 MTHFC MTHFD	not significantly more abundant	not significantly more abundant	not significantly more abundant	not significantly more abundant	not significantly more abundant	not significantly more abundant	not significantly more abundant	not significantly more abundant	not significantly more abundant	Quantified in DCAF11-Inf and not in Cherry-Inf	Quantified in DCAF11-Inf and not in Cherry-Inf	Quantified in DCAF11-Inf and not in Cherry-Inf	Quantified in DCAF12L1-NI and not in Cherry-NI	Quantified in DCAF12L1-NI and not in Cherry-NI	Quantified in DCAF12L1-NI and not in Cherry-NI	Quantified in DCAF12L1-Inf and not in Cherry-Inf	Quantified in DCAF12L1-Inf and not in Cherry-Inf	Quantified in DCAF12L1-Inf and not in Cherry-Inf
P15880	RPS2 RPS4	not significantly more abundant	not significantly more abundant	not significantly more abundant	not significantly more abundant	not significantly more abundant	not significantly more abundant	not significantly more abundant	not significantly more abundant	not significantly more abundant	Quantified in DCAF11-Inf and not in Cherry-Inf	Quantified in DCAF11-Inf and not in Cherry-Inf	Quantified in DCAF11-Inf and not in Cherry-Inf	not significantly more abundant	not significantly more abundant	not significantly more abundant	Quantified in DCAF12L1-Inf and not in Cherry-Inf	Quantified in DCAF12L1-Inf and not in Cherry-Inf	Quantified in DCAF12L1-Inf and not in Cherry-Inf
P21796	VDAC1 VDAC	not significantly more abundant	not significantly more abundant	not significantly more abundant	not significantly more abundant	not significantly more abundant	not significantly more abundant	not significantly more abundant	not significantly more abundant	not significantly more abundant	Quantified in DCAF11-Inf and not in Cherry-Inf	Quantified in DCAF11-Inf and not in Cherry-Inf	Quantified in DCAF11-Inf and not in Cherry-Inf	not significantly more abundant	not significantly more abundant	not significantly more abundant	Quantified in DCAF12L1-Inf and not in Cherry-Inf	Quantified in DCAF12L1-Inf and not in Cherry-Inf	Quantified in DCAF12L1-Inf and not in Cherry-Inf
P29692	EEF1D EF1D	not significantly more abundant	not significantly more abundant	not significantly more abundant	not significantly more abundant	not significantly more abundant	not significantly more abundant	not significantly more abundant	not significantly more abundant	not significantly more abundant	Quantified in DCAF11-Inf and not in Cherry-Inf	Quantified in DCAF11-Inf and not in Cherry-Inf	Quantified in DCAF11-Inf and not in Cherry-Inf	Quantified in DCAF12L1-NI and not in Cherry-NI	Quantified in DCAF12L1-NI and not in Cherry-NI	Quantified in DCAF12L1-NI and not in Cherry-NI	Quantified in DCAF12L1-Inf and not in Cherry-Inf	Quantified in DCAF12L1-Inf and not in Cherry-Inf	Quantified in DCAF12L1-Inf and not in Cherry-Inf
P30041	PRDX6 AOP2 KIAA0106	not significantly more abundant	not significantly more abundant	not significantly more abundant	not significantly more abundant	not significantly more abundant	not significantly more abundant	not significantly more abundant	not significantly more abundant	not significantly more abundant	Quantified in DCAF11-Inf and not in Cherry-Inf	Quantified in DCAF11-Inf and not in Cherry-Inf	Quantified in DCAF11-Inf and not in Cherry-Inf	1.33808	0.0119123	0.00142712	Quantified in DCAF12L1-Inf and not in Cherry-Inf	Quantified in DCAF12L1-Inf and not in Cherry-Inf	Quantified in DCAF12L1-Inf and not in Cherry-Inf
P54652	HSPA2	not significantly more abundant	not significantly more abundant	not significantly more abundant	not significantly more abundant	not significantly more abundant	not significantly more abundant	not significantly more abundant	not significantly more abundant	not significantly more abundant	Quantified in DCAF11-Inf and not in Cherry-Inf	Quantified in DCAF11-Inf and not in Cherry-Inf	Quantified in DCAF11-Inf and not in Cherry-Inf	2.50836	0.00319637	0.000468439	Quantified in DCAF12L1-Inf and not in Cherry-Inf	Quantified in DCAF12L1-Inf and not in Cherry-Inf	Quantified in DCAF12L1-Inf and not in Cherry-Inf
P62081	RPS7	not significantly more abundant	not significantly more abundant	not significantly more abundant	not significantly more abundant	not significantly more abundant	not significantly more abundant	not significantly more abundant	not significantly more abundant	not significantly more abundant	Quantified in DCAF11-Inf and not in Cherry-Inf	Quantified in DCAF11-Inf and not in Cherry-Inf	Quantified in DCAF11-Inf and not in Cherry-Inf	3.56017	0.000101974	3.84824e-05	Quantified in DCAF12L1-Inf and not in Cherry-Inf	Quantified in DCAF12L1-Inf and not in Cherry-Inf	Quantified in DCAF12L1-Inf and not in Cherry-Inf
Q08945	SSRP1 FACT80	not significantly more abundant	not significantly more abundant	not significantly more abundant	not significantly more abundant	not significantly more abundant	not significantly more abundant	not significantly more abundant	not significantly more abundant	not significantly more abundant	Quantified in DCAF11-Inf and not in Cherry-Inf	Quantified in DCAF11-Inf and not in Cherry-Inf	Quantified in DCAF11-Inf and not in Cherry-Inf	Quantified in DCAF12L1-NI and not in Cherry-NI	Quantified in DCAF12L1-NI and not in Cherry-NI	Quantified in DCAF12L1-NI and not in Cherry-NI	Quantified in DCAF12L1-Inf and not in Cherry-Inf	Quantified in DCAF12L1-Inf and not in Cherry-Inf	Quantified in DCAF12L1-Inf and not in Cherry-Inf
Q12906	ILF3 DRBF MPHOSPH4 NF90	not significantly more abundant	not significantly more abundant	not significantly more abundant	not significantly more abundant	not significantly more abundant	not significantly more abundant	not significantly more abundant	not significantly more abundant	not significantly more abundant	Quantified in DCAF11-Inf and not in Cherry-Inf	Quantified in DCAF11-Inf and not in Cherry-Inf	Quantified in DCAF11-Inf and not in Cherry-Inf	2.45041	0.00060426	0.000121423	Quantified in DCAF12L1-Inf and not in Cherry-Inf	Quantified in DCAF12L1-Inf and not in Cherry-Inf	Quantified in DCAF12L1-Inf and not in Cherry-Inf
Q13242	SRSF9 SFRS9 SRP30C	not significantly more abundant	not significantly more abundant	not significantly more abundant	not significantly more abundant	not significantly more abundant	not significantly more abundant	not significantly more abundant	not significantly more abundant	not significantly more abundant	Quantified in DCAF11-Inf and not in Cherry-Inf	Quantified in DCAF11-Inf and not in Cherry-Inf	Quantified in DCAF11-Inf and not in Cherry-Inf	Quantified in DCAF12L1-NI and not in Cherry-NI	Quantified in DCAF12L1-NI and not in Cherry-NI	Quantified in DCAF12L1-NI and not in Cherry-NI	Quantified in DCAF12L1-Inf and not in Cherry-Inf	Quantified in DCAF12L1-Inf and not in Cherry-Inf	Quantified in DCAF12L1-Inf and not in Cherry-Inf
Q15717	ELAVL1 HUR	not significantly more abundant	not significantly more abundant	not significantly more abundant	not significantly more abundant	not significantly more abundant	not significantly more abundant	not significantly more abundant	not significantly more abundant	not significantly more abundant	Quantified in DCAF11-Inf and not in Cherry-Inf	Quantified in DCAF11-Inf and not in Cherry-Inf	Quantified in DCAF11-Inf and not in Cherry-Inf	Quantified in DCAF12L1-NI and not in Cherry-NI	Quantified in DCAF12L1-NI and not in Cherry-NI	Quantified in DCAF12L1-NI and not in Cherry-NI	Quantified in DCAF12L1-Inf and not in Cherry-Inf	Quantified in DCAF12L1-Inf and not in Cherry-Inf	Quantified in DCAF12L1-Inf and not in Cherry-Inf
Q3ZCQ8	TIMM50 TIM50 PRO1512	not significantly more abundant	not significantly more abundant	not significantly more abundant	not significantly more abundant	not significantly more abundant	not significantly more abundant	not significantly more abundant	not significantly more abundant	not significantly more abundant	Quantified in DCAF11-Inf and not in Cherry-Inf	Quantified in DCAF11-Inf and not in Cherry-Inf	Quantified in DCAF11-Inf and not in Cherry-Inf	1.54039	0.0808098	0.00829814	Quantified in DCAF12L1-Inf and not in Cherry-Inf	Quantified in DCAF12L1-Inf and not in Cherry-Inf	Quantified in DCAF12L1-Inf and not in Cherry-Inf
Q6UWP8	SBSN UNQ698/PRO1343	not significantly more abundant	not significantly more abundant	not significantly more abundant	not significantly more abundant	not significantly more abundant	not significantly more abundant	not significantly more abundant	not significantly more abundant	not significantly more abundant	Quantified in DCAF11-Inf and not in Cherry-Inf	Quantified in DCAF11-Inf and not in Cherry-Inf	Quantified in DCAF11-Inf and not in Cherry-Inf	not significantly more abundant	not significantly more abundant	not significantly more abundant	Quantified in DCAF12L1-Inf and not in Cherry-Inf	Quantified in DCAF12L1-Inf and not in Cherry-Inf	Quantified in DCAF12L1-Inf and not in Cherry-Inf
Q99623	PHB2 BAP REA	not significantly more abundant	not significantly more abundant	not significantly more abundant	not significantly more abundant	not significantly more abundant	not significantly more abundant	not significantly more abundant	not significantly more abundant	not significantly more abundant	Quantified in DCAF11-Inf and not in Cherry-Inf	Quantified in DCAF11-Inf and not in Cherry-Inf	Quantified in DCAF11-Inf and not in Cherry-Inf	not significantly more abundant	not significantly more abundant	not significantly more abundant	Quantified in DCAF12L1-Inf and not in Cherry-Inf	Quantified in DCAF12L1-Inf and not in Cherry-Inf	Quantified in DCAF12L1-Inf and not in Cherry-Inf
Q9BQE3	TUBA1C TUBA6	not significantly more abundant	not significantly more abundant	not significantly more abundant	not significantly more abundant	not significantly more abundant	not significantly more abundant	not significantly more abundant	not significantly more abundant	not significantly more abundant	Quantified in DCAF11-Inf and not in Cherry-Inf	Quantified in DCAF11-Inf and not in Cherry-Inf	Quantified in DCAF11-Inf and not in Cherry-Inf	not significantly more abundant	not significantly more abundant	not significantly more abundant	Quantified in DCAF12L1-Inf and not in Cherry-Inf	Quantified in DCAF12L1-Inf and not in Cherry-Inf	Quantified in DCAF12L1-Inf and not in Cherry-Inf
Q9BVA1;Q13885	TUBB2B	not significantly more abundant	not significantly more abundant	not significantly more abundant	not significantly more abundant	not significantly more abundant	not significantly more abundant	not significantly more abundant	not significantly more abundant	not significantly more abundant	Quantified in DCAF11-Inf and not in Cherry-Inf	Quantified in DCAF11-Inf and not in Cherry-Inf	Quantified in DCAF11-Inf and not in Cherry-Inf	not significantly more abundant	not significantly more abundant	not significantly more abundant	Quantified in DCAF12L1-Inf and not in Cherry-Inf	Quantified in DCAF12L1-Inf and not in Cherry-Inf	Quantified in DCAF12L1-Inf and not in Cherry-Inf
Q9NX63	CHCHD3 MIC19 MINOS3	not significantly more abundant	not significantly more abundant	not significantly more abundant	not significantly more abundant	not significantly more abundant	not significantly more abundant	not significantly more abundant	not significantly more abundant	not significantly more abundant	Quantified in DCAF11-Inf and not in Cherry-Inf	Quantified in DCAF11-Inf and not in Cherry-Inf	Quantified in DCAF11-Inf and not in Cherry-Inf	1.55919	0.00985914	0.00122995	Quantified in DCAF12L1-Inf and not in Cherry-Inf	Quantified in DCAF12L1-Inf and not in Cherry-Inf	Quantified in DCAF12L1-Inf and not in Cherry-Inf
Q9P2E9	RRBP1 KIAA1398	not significantly more abundant	not significantly more abundant	not significantly more abundant	not significantly more abundant	not significantly more abundant	not significantly more abundant	not significantly more abundant	not significantly more abundant	not significantly more abundant	Quantified in DCAF11-Inf and not in Cherry-Inf	Quantified in DCAF11-Inf and not in Cherry-Inf	Quantified in DCAF11-Inf and not in Cherry-Inf	Quantified in DCAF12L1-NI and not in Cherry-NI	Quantified in DCAF12L1-NI and not in Cherry-NI	Quantified in DCAF12L1-NI and not in Cherry-NI	Quantified in DCAF12L1-Inf and not in Cherry-Inf	Quantified in DCAF12L1-Inf and not in Cherry-Inf	Quantified in DCAF12L1-Inf and not in Cherry-Inf
Q9UNE7	STUB1 CHIP PP1131	not significantly more abundant	not significantly more abundant	not significantly more abundant	not significantly more abundant	not significantly more abundant	not significantly more abundant	not significantly more abundant	not significantly more abundant	not significantly more abundant	Quantified in DCAF11-Inf and not in Cherry-Inf	Quantified in DCAF11-Inf and not in Cherry-Inf	Quantified in DCAF11-Inf and not in Cherry-Inf	3.86119	9.73274e-05	3.84824e-05	Quantified in DCAF12L1-Inf and not in Cherry-Inf	Quantified in DCAF12L1-Inf and not in Cherry-Inf	Quantified in DCAF12L1-Inf and not in Cherry-Inf
Q9Y5A9	YTHDF2 HGRG8	not significantly more abundant	not significantly more abundant	not significantly more abundant	not significantly more abundant	not significantly more abundant	not significantly more abundant	not significantly more abundant	not significantly more abundant	not significantly more abundant	Quantified in DCAF11-Inf and not in Cherry-Inf	Quantified in DCAF11-Inf and not in Cherry-Inf	Quantified in DCAF11-Inf and not in Cherry-Inf	Quantified in DCAF12L1-NI and not in Cherry-NI	Quantified in DCAF12L1-NI and not in Cherry-NI	Quantified in DCAF12L1-NI and not in Cherry-NI	Quantified in DCAF12L1-Inf and not in Cherry-Inf	Quantified in DCAF12L1-Inf and not in Cherry-Inf	Quantified in DCAF12L1-Inf and not in Cherry-Inf
P47914	RPL29	not significantly more abundant	not significantly more abundant	not significantly more abundant	not significantly more abundant	not significantly more abundant	not significantly more abundant	not significantly more abundant	not significantly more abundant	not significantly more abundant	2.19269	0.00104191	0.000849573	2.57592	0.000160054	4.93064e-05	4.01578	5.38913e-05	1.58935e-05
O14654	IRS4	not significantly more abundant	not significantly more abundant	not significantly more abundant	not significantly more abundant	not significantly more abundant	not significantly more abundant	not significantly more abundant	not significantly more abundant	not significantly more abundant	1.92506	0.00384487	0.00139338	1.68405	0.00089096	0.000164013	2.63009	0.000604204	9.43962e-05
Q3ZCM7	TUBB8	not significantly more abundant	not significantly more abundant	not significantly more abundant	not significantly more abundant	not significantly more abundant	not significantly more abundant	not significantly more abundant	not significantly more abundant	not significantly more abundant	1.09424	0.0239457	0.00488131	Quantified in DCAF12L1-NI and not in Cherry-NI	Quantified in DCAF12L1-NI and not in Cherry-NI	Quantified in DCAF12L1-NI and not in Cherry-NI	1.41483	0.00625441	0.000616351
Q01130	SRSF2 SFRS2	not significantly more abundant	not significantly more abundant	not significantly more abundant	not significantly more abundant	not significantly more abundant	not significantly more abundant	not significantly more abundant	not significantly more abundant	not significantly more abundant	1.09116	0.0255461	0.00510129	2.41388	5.90923e-05	2.80207e-05	2.81317	0.000146966	3.48665e-05
O00161	SNAP23	not significantly more abundant	not significantly more abundant	not significantly more abundant	not significantly more abundant	not significantly more abundant	not significantly more abundant	not significantly more abundant	not significantly more abundant	not significantly more abundant	not significantly more abundant	not significantly more abundant	not significantly more abundant	Quantified in DCAF12L1-NI and not in Cherry-NI	Quantified in DCAF12L1-NI and not in Cherry-NI	Quantified in DCAF12L1-NI and not in Cherry-NI	Quantified in DCAF12L1-Inf and not in Cherry-Inf	Quantified in DCAF12L1-Inf and not in Cherry-Inf	Quantified in DCAF12L1-Inf and not in Cherry-Inf
O00170	AIP XAP2	not significantly more abundant	not significantly more abundant	not significantly more abundant	not significantly more abundant	not significantly more abundant	not significantly more abundant	not significantly more abundant	not significantly more abundant	not significantly more abundant	not significantly more abundant	not significantly more abundant	not significantly more abundant	Quantified in DCAF12L1-NI and not in Cherry-NI	Quantified in DCAF12L1-NI and not in Cherry-NI	Quantified in DCAF12L1-NI and not in Cherry-NI	Quantified in DCAF12L1-Inf and not in Cherry-Inf	Quantified in DCAF12L1-Inf and not in Cherry-Inf	Quantified in DCAF12L1-Inf and not in Cherry-Inf
O00233	PSMD9	not significantly more abundant	not significantly more abundant	not significantly more abundant	not significantly more abundant	not significantly more abundant	not significantly more abundant	not significantly more abundant	not significantly more abundant	not significantly more abundant	not significantly more abundant	not significantly more abundant	not significantly more abundant	Quantified in DCAF12L1-NI and not in Cherry-NI	Quantified in DCAF12L1-NI and not in Cherry-NI	Quantified in DCAF12L1-NI and not in Cherry-NI	Quantified in DCAF12L1-Inf and not in Cherry-Inf	Quantified in DCAF12L1-Inf and not in Cherry-Inf	Quantified in DCAF12L1-Inf and not in Cherry-Inf
O00268	TAF4 TAF2C TAF2C1 TAF4A TAFII130 TAFII135	not significantly more abundant	not significantly more abundant	not significantly more abundant	not significantly more abundant	not significantly more abundant	not significantly more abundant	not significantly more abundant	not significantly more abundant	not significantly more abundant	not significantly more abundant	not significantly more abundant	not significantly more abundant	Quantified in DCAF12L1-NI and not in Cherry-NI	Quantified in DCAF12L1-NI and not in Cherry-NI	Quantified in DCAF12L1-NI and not in Cherry-NI	not significantly more abundant	not significantly more abundant	not significantly more abundant
O00468	AGRN AGRIN	not significantly more abundant	not significantly more abundant	not significantly more abundant	not significantly more abundant	not significantly more abundant	not significantly more abundant	not significantly more abundant	not significantly more abundant	not significantly more abundant	not significantly more abundant	not significantly more abundant	not significantly more abundant	Quantified in DCAF12L1-NI and not in Cherry-NI	Quantified in DCAF12L1-NI and not in Cherry-NI	Quantified in DCAF12L1-NI and not in Cherry-NI	not significantly more abundant	not significantly more abundant	not significantly more abundant
O00571;O15523	DDX3X DBX DDX3	not significantly more abundant	not significantly more abundant	not significantly more abundant	not significantly more abundant	not significantly more abundant	not significantly more abundant	not significantly more abundant	not significantly more abundant	not significantly more abundant	not significantly more abundant	not significantly more abundant	not significantly more abundant	Quantified in DCAF12L1-NI and not in Cherry-NI	Quantified in DCAF12L1-NI and not in Cherry-NI	Quantified in DCAF12L1-NI and not in Cherry-NI	Quantified in DCAF12L1-Inf and not in Cherry-Inf	Quantified in DCAF12L1-Inf and not in Cherry-Inf	Quantified in DCAF12L1-Inf and not in Cherry-Inf
O14530	TXNDC9 APACD	not significantly more abundant	not significantly more abundant	not significantly more abundant	not significantly more abundant	not significantly more abundant	not significantly more abundant	not significantly more abundant	not significantly more abundant	not significantly more abundant	not significantly more abundant	not significantly more abundant	not significantly more abundant	Quantified in DCAF12L1-NI and not in Cherry-NI	Quantified in DCAF12L1-NI and not in Cherry-NI	Quantified in DCAF12L1-NI and not in Cherry-NI	Quantified in DCAF12L1-Inf and not in Cherry-Inf	Quantified in DCAF12L1-Inf and not in Cherry-Inf	Quantified in DCAF12L1-Inf and not in Cherry-Inf
O43765	SGTA SGT SGT1	not significantly more abundant	not significantly more abundant	not significantly more abundant	not significantly more abundant	not significantly more abundant	not significantly more abundant	not significantly more abundant	not significantly more abundant	not significantly more abundant	not significantly more abundant	not significantly more abundant	not significantly more abundant	Quantified in DCAF12L1-NI and not in Cherry-NI	Quantified in DCAF12L1-NI and not in Cherry-NI	Quantified in DCAF12L1-NI and not in Cherry-NI	Quantified in DCAF12L1-Inf and not in Cherry-Inf	Quantified in DCAF12L1-Inf and not in Cherry-Inf	Quantified in DCAF12L1-Inf and not in Cherry-Inf
O60220	TIMM8A DDP DDP1 TIM8A	not significantly more abundant	not significantly more abundant	not significantly more abundant	not significantly more abundant	not significantly more abundant	not significantly more abundant	not significantly more abundant	not significantly more abundant	not significantly more abundant	not significantly more abundant	not significantly more abundant	not significantly more abundant	Quantified in DCAF12L1-NI and not in Cherry-NI	Quantified in DCAF12L1-NI and not in Cherry-NI	Quantified in DCAF12L1-NI and not in Cherry-NI	Quantified in DCAF12L1-Inf and not in Cherry-Inf	Quantified in DCAF12L1-Inf and not in Cherry-Inf	Quantified in DCAF12L1-Inf and not in Cherry-Inf
O60828	PQBP1 NPW38 JM26	not significantly more abundant	not significantly more abundant	not significantly more abundant	not significantly more abundant	not significantly more abundant	not significantly more abundant	not significantly more abundant	not significantly more abundant	not significantly more abundant	not significantly more abundant	not significantly more abundant	not significantly more abundant	Quantified in DCAF12L1-NI and not in Cherry-NI	Quantified in DCAF12L1-NI and not in Cherry-NI	Quantified in DCAF12L1-NI and not in Cherry-NI	Quantified in DCAF12L1-Inf and not in Cherry-Inf	Quantified in DCAF12L1-Inf and not in Cherry-Inf	Quantified in DCAF12L1-Inf and not in Cherry-Inf
O60869	EDF1	not significantly more abundant	not significantly more abundant	not significantly more abundant	not significantly more abundant	not significantly more abundant	not significantly more abundant	not significantly more abundant	not significantly more abundant	not significantly more abundant	not significantly more abundant	not significantly more abundant	not significantly more abundant	Quantified in DCAF12L1-NI and not in Cherry-NI	Quantified in DCAF12L1-NI and not in Cherry-NI	Quantified in DCAF12L1-NI and not in Cherry-NI	not significantly more abundant	not significantly more abundant	not significantly more abundant
O75531	BANF1 BAF BCRG1	not significantly more abundant	not significantly more abundant	not significantly more abundant	not significantly more abundant	not significantly more abundant	not significantly more abundant	not significantly more abundant	not significantly more abundant	not significantly more abundant	not significantly more abundant	not significantly more abundant	not significantly more abundant	Quantified in DCAF12L1-NI and not in Cherry-NI	Quantified in DCAF12L1-NI and not in Cherry-NI	Quantified in DCAF12L1-NI and not in Cherry-NI	Quantified in DCAF12L1-Inf and not in Cherry-Inf	Quantified in DCAF12L1-Inf and not in Cherry-Inf	Quantified in DCAF12L1-Inf and not in Cherry-Inf
O75607	NPM3	not significantly more abundant	not significantly more abundant	not significantly more abundant	not significantly more abundant	not significantly more abundant	not significantly more abundant	not significantly more abundant	not significantly more abundant	not significantly more abundant	not significantly more abundant	not significantly more abundant	not significantly more abundant	Quantified in DCAF12L1-NI and not in Cherry-NI	Quantified in DCAF12L1-NI and not in Cherry-NI	Quantified in DCAF12L1-NI and not in Cherry-NI	not significantly more abundant	not significantly more abundant	not significantly more abundant
O75683	SURF6 SURF-6	not significantly more abundant	not significantly more abundant	not significantly more abundant	not significantly more abundant	not significantly more abundant	not significantly more abundant	not significantly more abundant	not significantly more abundant	not significantly more abundant	not significantly more abundant	not significantly more abundant	not significantly more abundant	Quantified in DCAF12L1-NI and not in Cherry-NI	Quantified in DCAF12L1-NI and not in Cherry-NI	Quantified in DCAF12L1-NI and not in Cherry-NI	not significantly more abundant	not significantly more abundant	not significantly more abundant
O75832	PSMD10	not significantly more abundant	not significantly more abundant	not significantly more abundant	not significantly more abundant	not significantly more abundant	not significantly more abundant	not significantly more abundant	not significantly more abundant	not significantly more abundant	not significantly more abundant	not significantly more abundant	not significantly more abundant	Quantified in DCAF12L1-NI and not in Cherry-NI	Quantified in DCAF12L1-NI and not in Cherry-NI	Quantified in DCAF12L1-NI and not in Cherry-NI	Quantified in DCAF12L1-Inf and not in Cherry-Inf	Quantified in DCAF12L1-Inf and not in Cherry-Inf	Quantified in DCAF12L1-Inf and not in Cherry-Inf
O75934	BCAS2 DAM1	not significantly more abundant	not significantly more abundant	not significantly more abundant	not significantly more abundant	not significantly more abundant	not significantly more abundant	not significantly more abundant	not significantly more abundant	not significantly more abundant	not significantly more abundant	not significantly more abundant	not significantly more abundant	Quantified in DCAF12L1-NI and not in Cherry-NI	Quantified in DCAF12L1-NI and not in Cherry-NI	Quantified in DCAF12L1-NI and not in Cherry-NI	not significantly more abundant	not significantly more abundant	not significantly more abundant
O76031	CLPX	not significantly more abundant	not significantly more abundant	not significantly more abundant	not significantly more abundant	not significantly more abundant	not significantly more abundant	not significantly more abundant	not significantly more abundant	not significantly more abundant	not significantly more abundant	not significantly more abundant	not significantly more abundant	Quantified in DCAF12L1-NI and not in Cherry-NI	Quantified in DCAF12L1-NI and not in Cherry-NI	Quantified in DCAF12L1-NI and not in Cherry-NI	not significantly more abundant	not significantly more abundant	not significantly more abundant
O94763	URI1 C19orf2 NNX3 PPP1R19 RMP URI	not significantly more abundant	not significantly more abundant	not significantly more abundant	not significantly more abundant	not significantly more abundant	not significantly more abundant	not significantly more abundant	not significantly more abundant	not significantly more abundant	not significantly more abundant	not significantly more abundant	not significantly more abundant	Quantified in DCAF12L1-NI and not in Cherry-NI	Quantified in DCAF12L1-NI and not in Cherry-NI	Quantified in DCAF12L1-NI and not in Cherry-NI	Quantified in DCAF12L1-Inf and not in Cherry-Inf	Quantified in DCAF12L1-Inf and not in Cherry-Inf	Quantified in DCAF12L1-Inf and not in Cherry-Inf
O95218	ZRANB2 ZIS ZNF265	not significantly more abundant	not significantly more abundant	not significantly more abundant	not significantly more abundant	not significantly more abundant	not significantly more abundant	not significantly more abundant	not significantly more abundant	not significantly more abundant	not significantly more abundant	not significantly more abundant	not significantly more abundant	Quantified in DCAF12L1-NI and not in Cherry-NI	Quantified in DCAF12L1-NI and not in Cherry-NI	Quantified in DCAF12L1-NI and not in Cherry-NI	not significantly more abundant	not significantly more abundant	not significantly more abundant
O95831	AIFM1 AIF PDCD8	not significantly more abundant	not significantly more abundant	not significantly more abundant	not significantly more abundant	not significantly more abundant	not significantly more abundant	not significantly more abundant	not significantly more abundant	not significantly more abundant	not significantly more abundant	not significantly more abundant	not significantly more abundant	Quantified in DCAF12L1-NI and not in Cherry-NI	Quantified in DCAF12L1-NI and not in Cherry-NI	Quantified in DCAF12L1-NI and not in Cherry-NI	Quantified in DCAF12L1-Inf and not in Cherry-Inf	Quantified in DCAF12L1-Inf and not in Cherry-Inf	Quantified in DCAF12L1-Inf and not in Cherry-Inf
P01834	IGKC	not significantly more abundant	not significantly more abundant	not significantly more abundant	not significantly more abundant	not significantly more abundant	not significantly more abundant	not significantly more abundant	not significantly more abundant	not significantly more abundant	not significantly more abundant	not significantly more abundant	not significantly more abundant	Quantified in DCAF12L1-NI and not in Cherry-NI	Quantified in DCAF12L1-NI and not in Cherry-NI	Quantified in DCAF12L1-NI and not in Cherry-NI	Quantified in DCAF12L1-Inf and not in Cherry-Inf	Quantified in DCAF12L1-Inf and not in Cherry-Inf	Quantified in DCAF12L1-Inf and not in Cherry-Inf
P02788	LTF GIG12 LF	not significantly more abundant	not significantly more abundant	not significantly more abundant	not significantly more abundant	not significantly more abundant	not significantly more abundant	not significantly more abundant	not significantly more abundant	not significantly more abundant	not significantly more abundant	not significantly more abundant	not significantly more abundant	Quantified in DCAF12L1-NI and not in Cherry-NI	Quantified in DCAF12L1-NI and not in Cherry-NI	Quantified in DCAF12L1-NI and not in Cherry-NI	Quantified in DCAF12L1-Inf and not in Cherry-Inf	Quantified in DCAF12L1-Inf and not in Cherry-Inf	Quantified in DCAF12L1-Inf and not in Cherry-Inf
P05198	EIF2S1 EIF2A	not significantly more abundant	not significantly more abundant	not significantly more abundant	not significantly more abundant	not significantly more abundant	not significantly more abundant	not significantly more abundant	not significantly more abundant	not significantly more abundant	not significantly more abundant	not significantly more abundant	not significantly more abundant	Quantified in DCAF12L1-NI and not in Cherry-NI	Quantified in DCAF12L1-NI and not in Cherry-NI	Quantified in DCAF12L1-NI and not in Cherry-NI	Quantified in DCAF12L1-Inf and not in Cherry-Inf	Quantified in DCAF12L1-Inf and not in Cherry-Inf	Quantified in DCAF12L1-Inf and not in Cherry-Inf
P09132	SRP19	not significantly more abundant	not significantly more abundant	not significantly more abundant	not significantly more abundant	not significantly more abundant	not significantly more abundant	not significantly more abundant	not significantly more abundant	not significantly more abundant	not significantly more abundant	not significantly more abundant	not significantly more abundant	Quantified in DCAF12L1-NI and not in Cherry-NI	Quantified in DCAF12L1-NI and not in Cherry-NI	Quantified in DCAF12L1-NI and not in Cherry-NI	Quantified in DCAF12L1-Inf and not in Cherry-Inf	Quantified in DCAF12L1-Inf and not in Cherry-Inf	Quantified in DCAF12L1-Inf and not in Cherry-Inf
P0DN76;Q01081	U2AF U2AF1	not significantly more abundant	not significantly more abundant	not significantly more abundant	not significantly more abundant	not significantly more abundant	not significantly more abundant	not significantly more abundant	not significantly more abundant	not significantly more abundant	not significantly more abundant	not significantly more abundant	not significantly more abundant	Quantified in DCAF12L1-NI and not in Cherry-NI	Quantified in DCAF12L1-NI and not in Cherry-NI	Quantified in DCAF12L1-NI and not in Cherry-NI	Quantified in DCAF12L1-Inf and not in Cherry-Inf	Quantified in DCAF12L1-Inf and not in Cherry-Inf	Quantified in DCAF12L1-Inf and not in Cherry-Inf
P11387	TOP1	not significantly more abundant	not significantly more abundant	not significantly more abundant	not significantly more abundant	not significantly more abundant	not significantly more abundant	not significantly more abundant	not significantly more abundant	not significantly more abundant	not significantly more abundant	not significantly more abundant	not significantly more abundant	Quantified in DCAF12L1-NI and not in Cherry-NI	Quantified in DCAF12L1-NI and not in Cherry-NI	Quantified in DCAF12L1-NI and not in Cherry-NI	Quantified in DCAF12L1-Inf and not in Cherry-Inf	Quantified in DCAF12L1-Inf and not in Cherry-Inf	Quantified in DCAF12L1-Inf and not in Cherry-Inf
P14866	HNRNPL HNRPL P/OKcl.14	not significantly more abundant	not significantly more abundant	not significantly more abundant	not significantly more abundant	not significantly more abundant	not significantly more abundant	not significantly more abundant	not significantly more abundant	not significantly more abundant	not significantly more abundant	not significantly more abundant	not significantly more abundant	Quantified in DCAF12L1-NI and not in Cherry-NI	Quantified in DCAF12L1-NI and not in Cherry-NI	Quantified in DCAF12L1-NI and not in Cherry-NI	Quantified in DCAF12L1-Inf and not in Cherry-Inf	Quantified in DCAF12L1-Inf and not in Cherry-Inf	Quantified in DCAF12L1-Inf and not in Cherry-Inf
P14927	UQCRB UQBP	not significantly more abundant	not significantly more abundant	not significantly more abundant	not significantly more abundant	not significantly more abundant	not significantly more abundant	not significantly more abundant	not significantly more abundant	not significantly more abundant	not significantly more abundant	not significantly more abundant	not significantly more abundant	Quantified in DCAF12L1-NI and not in Cherry-NI	Quantified in DCAF12L1-NI and not in Cherry-NI	Quantified in DCAF12L1-NI and not in Cherry-NI	not significantly more abundant	not significantly more abundant	not significantly more abundant
P17480	UBTF UBF UBF1	not significantly more abundant	not significantly more abundant	not significantly more abundant	not significantly more abundant	not significantly more abundant	not significantly more abundant	not significantly more abundant	not significantly more abundant	not significantly more abundant	not significantly more abundant	not significantly more abundant	not significantly more abundant	Quantified in DCAF12L1-NI and not in Cherry-NI	Quantified in DCAF12L1-NI and not in Cherry-NI	Quantified in DCAF12L1-NI and not in Cherry-NI	Quantified in DCAF12L1-Inf and not in Cherry-Inf	Quantified in DCAF12L1-Inf and not in Cherry-Inf	Quantified in DCAF12L1-Inf and not in Cherry-Inf
P17844	DDX5 G17P1 HELR HLR1	not significantly more abundant	not significantly more abundant	not significantly more abundant	not significantly more abundant	not significantly more abundant	not significantly more abundant	not significantly more abundant	not significantly more abundant	not significantly more abundant	not significantly more abundant	not significantly more abundant	not significantly more abundant	Quantified in DCAF12L1-NI and not in Cherry-NI	Quantified in DCAF12L1-NI and not in Cherry-NI	Quantified in DCAF12L1-NI and not in Cherry-NI	Quantified in DCAF12L1-Inf and not in Cherry-Inf	Quantified in DCAF12L1-Inf and not in Cherry-Inf	Quantified in DCAF12L1-Inf and not in Cherry-Inf
P18615	NELFE RD RDBP	not significantly more abundant	not significantly more abundant	not significantly more abundant	not significantly more abundant	not significantly more abundant	not significantly more abundant	not significantly more abundant	not significantly more abundant	not significantly more abundant	not significantly more abundant	not significantly more abundant	not significantly more abundant	Quantified in DCAF12L1-NI and not in Cherry-NI	Quantified in DCAF12L1-NI and not in Cherry-NI	Quantified in DCAF12L1-NI and not in Cherry-NI	Quantified in DCAF12L1-Inf and not in Cherry-Inf	Quantified in DCAF12L1-Inf and not in Cherry-Inf	Quantified in DCAF12L1-Inf and not in Cherry-Inf
P18887	XRCC1	not significantly more abundant	not significantly more abundant	not significantly more abundant	not significantly more abundant	not significantly more abundant	not significantly more abundant	not significantly more abundant	not significantly more abundant	not significantly more abundant	not significantly more abundant	not significantly more abundant	not significantly more abundant	Quantified in DCAF12L1-NI and not in Cherry-NI	Quantified in DCAF12L1-NI and not in Cherry-NI	Quantified in DCAF12L1-NI and not in Cherry-NI	Quantified in DCAF12L1-Inf and not in Cherry-Inf	Quantified in DCAF12L1-Inf and not in Cherry-Inf	Quantified in DCAF12L1-Inf and not in Cherry-Inf
P19388	POLR2E	not significantly more abundant	not significantly more abundant	not significantly more abundant	not significantly more abundant	not significantly more abundant	not significantly more abundant	not significantly more abundant	not significantly more abundant	not significantly more abundant	not significantly more abundant	not significantly more abundant	not significantly more abundant	Quantified in DCAF12L1-NI and not in Cherry-NI	Quantified in DCAF12L1-NI and not in Cherry-NI	Quantified in DCAF12L1-NI and not in Cherry-NI	Quantified in DCAF12L1-Inf and not in Cherry-Inf	Quantified in DCAF12L1-Inf and not in Cherry-Inf	Quantified in DCAF12L1-Inf and not in Cherry-Inf
P22392;O60361	NME2 NM23B	not significantly more abundant	not significantly more abundant	not significantly more abundant	not significantly more abundant	not significantly more abundant	not significantly more abundant	not significantly more abundant	not significantly more abundant	not significantly more abundant	not significantly more abundant	not significantly more abundant	not significantly more abundant	Quantified in DCAF12L1-NI and not in Cherry-NI	Quantified in DCAF12L1-NI and not in Cherry-NI	Quantified in DCAF12L1-NI and not in Cherry-NI	Quantified in DCAF12L1-Inf and not in Cherry-Inf	Quantified in DCAF12L1-Inf and not in Cherry-Inf	Quantified in DCAF12L1-Inf and not in Cherry-Inf
P24534	EEF1B2 EEF1B EF1B	not significantly more abundant	not significantly more abundant	not significantly more abundant	not significantly more abundant	not significantly more abundant	not significantly more abundant	not significantly more abundant	not significantly more abundant	not significantly more abundant	not significantly more abundant	not significantly more abundant	not significantly more abundant	Quantified in DCAF12L1-NI and not in Cherry-NI	Quantified in DCAF12L1-NI and not in Cherry-NI	Quantified in DCAF12L1-NI and not in Cherry-NI	1.84728	0.000337034	6.34966e-05
P25311	AZGP1 ZAG ZNGP1	not significantly more abundant	not significantly more abundant	not significantly more abundant	not significantly more abundant	not significantly more abundant	not significantly more abundant	not significantly more abundant	not significantly more abundant	not significantly more abundant	not significantly more abundant	not significantly more abundant	not significantly more abundant	Quantified in DCAF12L1-NI and not in Cherry-NI	Quantified in DCAF12L1-NI and not in Cherry-NI	Quantified in DCAF12L1-NI and not in Cherry-NI	Quantified in DCAF12L1-Inf and not in Cherry-Inf	Quantified in DCAF12L1-Inf and not in Cherry-Inf	Quantified in DCAF12L1-Inf and not in Cherry-Inf
P27635	RPL10 DXS648E QM	not significantly more abundant	not significantly more abundant	not significantly more abundant	not significantly more abundant	not significantly more abundant	not significantly more abundant	not significantly more abundant	not significantly more abundant	not significantly more abundant	not significantly more abundant	not significantly more abundant	not significantly more abundant	Quantified in DCAF12L1-NI and not in Cherry-NI	Quantified in DCAF12L1-NI and not in Cherry-NI	Quantified in DCAF12L1-NI and not in Cherry-NI	Quantified in DCAF12L1-Inf and not in Cherry-Inf	Quantified in DCAF12L1-Inf and not in Cherry-Inf	Quantified in DCAF12L1-Inf and not in Cherry-Inf
P29144	TPP2	not significantly more abundant	not significantly more abundant	not significantly more abundant	not significantly more abundant	not significantly more abundant	not significantly more abundant	not significantly more abundant	not significantly more abundant	not significantly more abundant	not significantly more abundant	not significantly more abundant	not significantly more abundant	Quantified in DCAF12L1-NI and not in Cherry-NI	Quantified in DCAF12L1-NI and not in Cherry-NI	Quantified in DCAF12L1-NI and not in Cherry-NI	Quantified in DCAF12L1-Inf and not in Cherry-Inf	Quantified in DCAF12L1-Inf and not in Cherry-Inf	Quantified in DCAF12L1-Inf and not in Cherry-Inf
P30153;P30154	PPP2R1A	not significantly more abundant	not significantly more abundant	not significantly more abundant	not significantly more abundant	not significantly more abundant	not significantly more abundant	not significantly more abundant	not significantly more abundant	not significantly more abundant	not significantly more abundant	not significantly more abundant	not significantly more abundant	Quantified in DCAF12L1-NI and not in Cherry-NI	Quantified in DCAF12L1-NI and not in Cherry-NI	Quantified in DCAF12L1-NI and not in Cherry-NI	not significantly more abundant	not significantly more abundant	not significantly more abundant
P31949	S100A11 MLN70 S100C	not significantly more abundant	not significantly more abundant	not significantly more abundant	not significantly more abundant	not significantly more abundant	not significantly more abundant	not significantly more abundant	not significantly more abundant	not significantly more abundant	not significantly more abundant	not significantly more abundant	not significantly more abundant	Quantified in DCAF12L1-NI and not in Cherry-NI	Quantified in DCAF12L1-NI and not in Cherry-NI	Quantified in DCAF12L1-NI and not in Cherry-NI	not significantly more abundant	not significantly more abundant	not significantly more abundant
P32969	RPL9 OK/SW-cl.103; RPL9P7; RPL9P8; RPL9P9	not significantly more abundant	not significantly more abundant	not significantly more abundant	not significantly more abundant	not significantly more abundant	not significantly more abundant	not significantly more abundant	not significantly more abundant	not significantly more abundant	not significantly more abundant	not significantly more abundant	not significantly more abundant	Quantified in DCAF12L1-NI and not in Cherry-NI	Quantified in DCAF12L1-NI and not in Cherry-NI	Quantified in DCAF12L1-NI and not in Cherry-NI	Quantified in DCAF12L1-Inf and not in Cherry-Inf	Quantified in DCAF12L1-Inf and not in Cherry-Inf	Quantified in DCAF12L1-Inf and not in Cherry-Inf
P35998	PSMC2 MSS1	not significantly more abundant	not significantly more abundant	not significantly more abundant	not significantly more abundant	not significantly more abundant	not significantly more abundant	not significantly more abundant	not significantly more abundant	not significantly more abundant	not significantly more abundant	not significantly more abundant	not significantly more abundant	Quantified in DCAF12L1-NI and not in Cherry-NI	Quantified in DCAF12L1-NI and not in Cherry-NI	Quantified in DCAF12L1-NI and not in Cherry-NI	not significantly more abundant	not significantly more abundant	not significantly more abundant
P36776	LONP1 PRSS15	not significantly more abundant	not significantly more abundant	not significantly more abundant	not significantly more abundant	not significantly more abundant	not significantly more abundant	not significantly more abundant	not significantly more abundant	not significantly more abundant	not significantly more abundant	not significantly more abundant	not significantly more abundant	Quantified in DCAF12L1-NI and not in Cherry-NI	Quantified in DCAF12L1-NI and not in Cherry-NI	Quantified in DCAF12L1-NI and not in Cherry-NI	Quantified in DCAF12L1-Inf and not in Cherry-Inf	Quantified in DCAF12L1-Inf and not in Cherry-Inf	Quantified in DCAF12L1-Inf and not in Cherry-Inf
P37108	SRP14	not significantly more abundant	not significantly more abundant	not significantly more abundant	not significantly more abundant	not significantly more abundant	not significantly more abundant	not significantly more abundant	not significantly more abundant	not significantly more abundant	not significantly more abundant	not significantly more abundant	not significantly more abundant	Quantified in DCAF12L1-NI and not in Cherry-NI	Quantified in DCAF12L1-NI and not in Cherry-NI	Quantified in DCAF12L1-NI and not in Cherry-NI	2.52222	0.000377669	6.68156e-05
P41250	GARS1 GARS	not significantly more abundant	not significantly more abundant	not significantly more abundant	not significantly more abundant	not significantly more abundant	not significantly more abundant	not significantly more abundant	not significantly more abundant	not significantly more abundant	not significantly more abundant	not significantly more abundant	not significantly more abundant	Quantified in DCAF12L1-NI and not in Cherry-NI	Quantified in DCAF12L1-NI and not in Cherry-NI	Quantified in DCAF12L1-NI and not in Cherry-NI	Quantified in DCAF12L1-Inf and not in Cherry-Inf	Quantified in DCAF12L1-Inf and not in Cherry-Inf	Quantified in DCAF12L1-Inf and not in Cherry-Inf
P42166	TMPO LAP2	not significantly more abundant	not significantly more abundant	not significantly more abundant	not significantly more abundant	not significantly more abundant	not significantly more abundant	not significantly more abundant	not significantly more abundant	not significantly more abundant	not significantly more abundant	not significantly more abundant	not significantly more abundant	Quantified in DCAF12L1-NI and not in Cherry-NI	Quantified in DCAF12L1-NI and not in Cherry-NI	Quantified in DCAF12L1-NI and not in Cherry-NI	Quantified in DCAF12L1-Inf and not in Cherry-Inf	Quantified in DCAF12L1-Inf and not in Cherry-Inf	Quantified in DCAF12L1-Inf and not in Cherry-Inf
P43243	MATR3 KIAA0723	not significantly more abundant	not significantly more abundant	not significantly more abundant	not significantly more abundant	not significantly more abundant	not significantly more abundant	not significantly more abundant	not significantly more abundant	not significantly more abundant	not significantly more abundant	not significantly more abundant	not significantly more abundant	Quantified in DCAF12L1-NI and not in Cherry-NI	Quantified in DCAF12L1-NI and not in Cherry-NI	Quantified in DCAF12L1-NI and not in Cherry-NI	Quantified in DCAF12L1-Inf and not in Cherry-Inf	Quantified in DCAF12L1-Inf and not in Cherry-Inf	Quantified in DCAF12L1-Inf and not in Cherry-Inf
P46781	RPS9	not significantly more abundant	not significantly more abundant	not significantly more abundant	not significantly more abundant	not significantly more abundant	not significantly more abundant	not significantly more abundant	not significantly more abundant	not significantly more abundant	not significantly more abundant	not significantly more abundant	not significantly more abundant	Quantified in DCAF12L1-NI and not in Cherry-NI	Quantified in DCAF12L1-NI and not in Cherry-NI	Quantified in DCAF12L1-NI and not in Cherry-NI	1.04893	0.0139776	0.00118851
P48047	ATP5PO ATP5O ATPO	not significantly more abundant	not significantly more abundant	not significantly more abundant	not significantly more abundant	not significantly more abundant	not significantly more abundant	not significantly more abundant	not significantly more abundant	not significantly more abundant	not significantly more abundant	not significantly more abundant	not significantly more abundant	Quantified in DCAF12L1-NI and not in Cherry-NI	Quantified in DCAF12L1-NI and not in Cherry-NI	Quantified in DCAF12L1-NI and not in Cherry-NI	Quantified in DCAF12L1-Inf and not in Cherry-Inf	Quantified in DCAF12L1-Inf and not in Cherry-Inf	Quantified in DCAF12L1-Inf and not in Cherry-Inf
P50914	RPL14	not significantly more abundant	not significantly more abundant	not significantly more abundant	not significantly more abundant	not significantly more abundant	not significantly more abundant	not significantly more abundant	not significantly more abundant	not significantly more abundant	not significantly more abundant	not significantly more abundant	not significantly more abundant	Quantified in DCAF12L1-NI and not in Cherry-NI	Quantified in DCAF12L1-NI and not in Cherry-NI	Quantified in DCAF12L1-NI and not in Cherry-NI	Quantified in DCAF12L1-Inf and not in Cherry-Inf	Quantified in DCAF12L1-Inf and not in Cherry-Inf	Quantified in DCAF12L1-Inf and not in Cherry-Inf
P52907	CAPZA1	not significantly more abundant	not significantly more abundant	not significantly more abundant	not significantly more abundant	not significantly more abundant	not significantly more abundant	not significantly more abundant	not significantly more abundant	not significantly more abundant	not significantly more abundant	not significantly more abundant	not significantly more abundant	Quantified in DCAF12L1-NI and not in Cherry-NI	Quantified in DCAF12L1-NI and not in Cherry-NI	Quantified in DCAF12L1-NI and not in Cherry-NI	Quantified in DCAF12L1-Inf and not in Cherry-Inf	Quantified in DCAF12L1-Inf and not in Cherry-Inf	Quantified in DCAF12L1-Inf and not in Cherry-Inf
P55081	MFAP1	not significantly more abundant	not significantly more abundant	not significantly more abundant	not significantly more abundant	not significantly more abundant	not significantly more abundant	not significantly more abundant	not significantly more abundant	not significantly more abundant	not significantly more abundant	not significantly more abundant	not significantly more abundant	Quantified in DCAF12L1-NI and not in Cherry-NI	Quantified in DCAF12L1-NI and not in Cherry-NI	Quantified in DCAF12L1-NI and not in Cherry-NI	Quantified in DCAF12L1-Inf and not in Cherry-Inf	Quantified in DCAF12L1-Inf and not in Cherry-Inf	Quantified in DCAF12L1-Inf and not in Cherry-Inf
P56385	ATP5ME ATP5I ATP5K	not significantly more abundant	not significantly more abundant	not significantly more abundant	not significantly more abundant	not significantly more abundant	not significantly more abundant	not significantly more abundant	not significantly more abundant	not significantly more abundant	not significantly more abundant	not significantly more abundant	not significantly more abundant	Quantified in DCAF12L1-NI and not in Cherry-NI	Quantified in DCAF12L1-NI and not in Cherry-NI	Quantified in DCAF12L1-NI and not in Cherry-NI	Quantified in DCAF12L1-Inf and not in Cherry-Inf	Quantified in DCAF12L1-Inf and not in Cherry-Inf	Quantified in DCAF12L1-Inf and not in Cherry-Inf
P59666;P59665	DEFA3 DEF3	not significantly more abundant	not significantly more abundant	not significantly more abundant	not significantly more abundant	not significantly more abundant	not significantly more abundant	not significantly more abundant	not significantly more abundant	not significantly more abundant	not significantly more abundant	not significantly more abundant	not significantly more abundant	Quantified in DCAF12L1-NI and not in Cherry-NI	Quantified in DCAF12L1-NI and not in Cherry-NI	Quantified in DCAF12L1-NI and not in Cherry-NI	1.33237	0.126459	0.00900044
P61626	LYZ LZM	not significantly more abundant	not significantly more abundant	not significantly more abundant	not significantly more abundant	not significantly more abundant	not significantly more abundant	not significantly more abundant	not significantly more abundant	not significantly more abundant	not significantly more abundant	not significantly more abundant	not significantly more abundant	Quantified in DCAF12L1-NI and not in Cherry-NI	Quantified in DCAF12L1-NI and not in Cherry-NI	Quantified in DCAF12L1-NI and not in Cherry-NI	Quantified in DCAF12L1-Inf and not in Cherry-Inf	Quantified in DCAF12L1-Inf and not in Cherry-Inf	Quantified in DCAF12L1-Inf and not in Cherry-Inf
P62195	PSMC5 SUG1	not significantly more abundant	not significantly more abundant	not significantly more abundant	not significantly more abundant	not significantly more abundant	not significantly more abundant	not significantly more abundant	not significantly more abundant	not significantly more abundant	not significantly more abundant	not significantly more abundant	not significantly more abundant	Quantified in DCAF12L1-NI and not in Cherry-NI	Quantified in DCAF12L1-NI and not in Cherry-NI	Quantified in DCAF12L1-NI and not in Cherry-NI	Quantified in DCAF12L1-Inf and not in Cherry-Inf	Quantified in DCAF12L1-Inf and not in Cherry-Inf	Quantified in DCAF12L1-Inf and not in Cherry-Inf
P62244	RPS15A OK/SW-cl.82	not significantly more abundant	not significantly more abundant	not significantly more abundant	not significantly more abundant	not significantly more abundant	not significantly more abundant	not significantly more abundant	not significantly more abundant	not significantly more abundant	not significantly more abundant	not significantly more abundant	not significantly more abundant	Quantified in DCAF12L1-NI and not in Cherry-NI	Quantified in DCAF12L1-NI and not in Cherry-NI	Quantified in DCAF12L1-NI and not in Cherry-NI	Quantified in DCAF12L1-Inf and not in Cherry-Inf	Quantified in DCAF12L1-Inf and not in Cherry-Inf	Quantified in DCAF12L1-Inf and not in Cherry-Inf
P62316	SNRPD2 SNRPD1	not significantly more abundant	not significantly more abundant	not significantly more abundant	not significantly more abundant	not significantly more abundant	not significantly more abundant	not significantly more abundant	not significantly more abundant	not significantly more abundant	not significantly more abundant	not significantly more abundant	not significantly more abundant	Quantified in DCAF12L1-NI and not in Cherry-NI	Quantified in DCAF12L1-NI and not in Cherry-NI	Quantified in DCAF12L1-NI and not in Cherry-NI	1.54968	0.0238186	0.00190714
P62333	PSMC6 SUG2	not significantly more abundant	not significantly more abundant	not significantly more abundant	not significantly more abundant	not significantly more abundant	not significantly more abundant	not significantly more abundant	not significantly more abundant	not significantly more abundant	not significantly more abundant	not significantly more abundant	not significantly more abundant	Quantified in DCAF12L1-NI and not in Cherry-NI	Quantified in DCAF12L1-NI and not in Cherry-NI	Quantified in DCAF12L1-NI and not in Cherry-NI	not significantly more abundant	not significantly more abundant	not significantly more abundant
P62701	RPS4X CCG2 RPS4 SCAR	not significantly more abundant	not significantly more abundant	not significantly more abundant	not significantly more abundant	not significantly more abundant	not significantly more abundant	not significantly more abundant	not significantly more abundant	not significantly more abundant	not significantly more abundant	not significantly more abundant	not significantly more abundant	Quantified in DCAF12L1-NI and not in Cherry-NI	Quantified in DCAF12L1-NI and not in Cherry-NI	Quantified in DCAF12L1-NI and not in Cherry-NI	Quantified in DCAF12L1-Inf and not in Cherry-Inf	Quantified in DCAF12L1-Inf and not in Cherry-Inf	Quantified in DCAF12L1-Inf and not in Cherry-Inf
Q59GN2;P62891	RPL39P5	not significantly more abundant	not significantly more abundant	not significantly more abundant	not significantly more abundant	not significantly more abundant	not significantly more abundant	not significantly more abundant	not significantly more abundant	not significantly more abundant	not significantly more abundant	not significantly more abundant	not significantly more abundant	Quantified in DCAF12L1-NI and not in Cherry-NI	Quantified in DCAF12L1-NI and not in Cherry-NI	Quantified in DCAF12L1-NI and not in Cherry-NI	Quantified in DCAF12L1-Inf and not in Cherry-Inf	Quantified in DCAF12L1-Inf and not in Cherry-Inf	Quantified in DCAF12L1-Inf and not in Cherry-Inf
P62910	RPL32 PP9932	not significantly more abundant	not significantly more abundant	not significantly more abundant	not significantly more abundant	not significantly more abundant	not significantly more abundant	not significantly more abundant	not significantly more abundant	not significantly more abundant	not significantly more abundant	not significantly more abundant	not significantly more abundant	Quantified in DCAF12L1-NI and not in Cherry-NI	Quantified in DCAF12L1-NI and not in Cherry-NI	Quantified in DCAF12L1-NI and not in Cherry-NI	Quantified in DCAF12L1-Inf and not in Cherry-Inf	Quantified in DCAF12L1-Inf and not in Cherry-Inf	Quantified in DCAF12L1-Inf and not in Cherry-Inf
P63151;Q66LE6	PPP2R2A	not significantly more abundant	not significantly more abundant	not significantly more abundant	not significantly more abundant	not significantly more abundant	not significantly more abundant	not significantly more abundant	not significantly more abundant	not significantly more abundant	not significantly more abundant	not significantly more abundant	not significantly more abundant	Quantified in DCAF12L1-NI and not in Cherry-NI	Quantified in DCAF12L1-NI and not in Cherry-NI	Quantified in DCAF12L1-NI and not in Cherry-NI	not significantly more abundant	not significantly more abundant	not significantly more abundant
P78318	IGBP1 IBP1	not significantly more abundant	not significantly more abundant	not significantly more abundant	not significantly more abundant	not significantly more abundant	not significantly more abundant	not significantly more abundant	not significantly more abundant	not significantly more abundant	not significantly more abundant	not significantly more abundant	not significantly more abundant	Quantified in DCAF12L1-NI and not in Cherry-NI	Quantified in DCAF12L1-NI and not in Cherry-NI	Quantified in DCAF12L1-NI and not in Cherry-NI	Quantified in DCAF12L1-Inf and not in Cherry-Inf	Quantified in DCAF12L1-Inf and not in Cherry-Inf	Quantified in DCAF12L1-Inf and not in Cherry-Inf
Q04837	SSBP1 SSBP	not significantly more abundant	not significantly more abundant	not significantly more abundant	not significantly more abundant	not significantly more abundant	not significantly more abundant	not significantly more abundant	not significantly more abundant	not significantly more abundant	not significantly more abundant	not significantly more abundant	not significantly more abundant	Quantified in DCAF12L1-NI and not in Cherry-NI	Quantified in DCAF12L1-NI and not in Cherry-NI	Quantified in DCAF12L1-NI and not in Cherry-NI	not significantly more abundant	not significantly more abundant	not significantly more abundant
Q05519	SRSF11 SFRS11	not significantly more abundant	not significantly more abundant	not significantly more abundant	not significantly more abundant	not significantly more abundant	not significantly more abundant	not significantly more abundant	not significantly more abundant	not significantly more abundant	not significantly more abundant	not significantly more abundant	not significantly more abundant	Quantified in DCAF12L1-NI and not in Cherry-NI	Quantified in DCAF12L1-NI and not in Cherry-NI	Quantified in DCAF12L1-NI and not in Cherry-NI	Quantified in DCAF12L1-Inf and not in Cherry-Inf	Quantified in DCAF12L1-Inf and not in Cherry-Inf	Quantified in DCAF12L1-Inf and not in Cherry-Inf
Q07065	CKAP4	not significantly more abundant	not significantly more abundant	not significantly more abundant	not significantly more abundant	not significantly more abundant	not significantly more abundant	not significantly more abundant	not significantly more abundant	not significantly more abundant	not significantly more abundant	not significantly more abundant	not significantly more abundant	Quantified in DCAF12L1-NI and not in Cherry-NI	Quantified in DCAF12L1-NI and not in Cherry-NI	Quantified in DCAF12L1-NI and not in Cherry-NI	Quantified in DCAF12L1-Inf and not in Cherry-Inf	Quantified in DCAF12L1-Inf and not in Cherry-Inf	Quantified in DCAF12L1-Inf and not in Cherry-Inf
Q12904	AIMP1 EMAP2 SCYE1	not significantly more abundant	not significantly more abundant	not significantly more abundant	not significantly more abundant	not significantly more abundant	not significantly more abundant	not significantly more abundant	not significantly more abundant	not significantly more abundant	not significantly more abundant	not significantly more abundant	not significantly more abundant	Quantified in DCAF12L1-NI and not in Cherry-NI	Quantified in DCAF12L1-NI and not in Cherry-NI	Quantified in DCAF12L1-NI and not in Cherry-NI	Quantified in DCAF12L1-Inf and not in Cherry-Inf	Quantified in DCAF12L1-Inf and not in Cherry-Inf	Quantified in DCAF12L1-Inf and not in Cherry-Inf
Q13148	TARDBP TDP43	not significantly more abundant	not significantly more abundant	not significantly more abundant	not significantly more abundant	not significantly more abundant	not significantly more abundant	not significantly more abundant	not significantly more abundant	not significantly more abundant	not significantly more abundant	not significantly more abundant	not significantly more abundant	Quantified in DCAF12L1-NI and not in Cherry-NI	Quantified in DCAF12L1-NI and not in Cherry-NI	Quantified in DCAF12L1-NI and not in Cherry-NI	Quantified in DCAF12L1-Inf and not in Cherry-Inf	Quantified in DCAF12L1-Inf and not in Cherry-Inf	Quantified in DCAF12L1-Inf and not in Cherry-Inf
Q13435	SF3B2 SAP145	not significantly more abundant	not significantly more abundant	not significantly more abundant	not significantly more abundant	not significantly more abundant	not significantly more abundant	not significantly more abundant	not significantly more abundant	not significantly more abundant	not significantly more abundant	not significantly more abundant	not significantly more abundant	Quantified in DCAF12L1-NI and not in Cherry-NI	Quantified in DCAF12L1-NI and not in Cherry-NI	Quantified in DCAF12L1-NI and not in Cherry-NI	Quantified in DCAF12L1-Inf and not in Cherry-Inf	Quantified in DCAF12L1-Inf and not in Cherry-Inf	Quantified in DCAF12L1-Inf and not in Cherry-Inf
Q13451	FKBP5 AIG6 FKBP51	not significantly more abundant	not significantly more abundant	not significantly more abundant	not significantly more abundant	not significantly more abundant	not significantly more abundant	not significantly more abundant	not significantly more abundant	not significantly more abundant	not significantly more abundant	not significantly more abundant	not significantly more abundant	Quantified in DCAF12L1-NI and not in Cherry-NI	Quantified in DCAF12L1-NI and not in Cherry-NI	Quantified in DCAF12L1-NI and not in Cherry-NI	Quantified in DCAF12L1-Inf and not in Cherry-Inf	Quantified in DCAF12L1-Inf and not in Cherry-Inf	Quantified in DCAF12L1-Inf and not in Cherry-Inf
Q13573	SNW1 SKIIP SKIP	not significantly more abundant	not significantly more abundant	not significantly more abundant	not significantly more abundant	not significantly more abundant	not significantly more abundant	not significantly more abundant	not significantly more abundant	not significantly more abundant	not significantly more abundant	not significantly more abundant	not significantly more abundant	Quantified in DCAF12L1-NI and not in Cherry-NI	Quantified in DCAF12L1-NI and not in Cherry-NI	Quantified in DCAF12L1-NI and not in Cherry-NI	Quantified in DCAF12L1-Inf and not in Cherry-Inf	Quantified in DCAF12L1-Inf and not in Cherry-Inf	Quantified in DCAF12L1-Inf and not in Cherry-Inf
Q15185	PTGES3 P23 TEBP	not significantly more abundant	not significantly more abundant	not significantly more abundant	not significantly more abundant	not significantly more abundant	not significantly more abundant	not significantly more abundant	not significantly more abundant	not significantly more abundant	not significantly more abundant	not significantly more abundant	not significantly more abundant	Quantified in DCAF12L1-NI and not in Cherry-NI	Quantified in DCAF12L1-NI and not in Cherry-NI	Quantified in DCAF12L1-NI and not in Cherry-NI	Quantified in DCAF12L1-Inf and not in Cherry-Inf	Quantified in DCAF12L1-Inf and not in Cherry-Inf	Quantified in DCAF12L1-Inf and not in Cherry-Inf
Q15459	SF3A1 SAP114	not significantly more abundant	not significantly more abundant	not significantly more abundant	not significantly more abundant	not significantly more abundant	not significantly more abundant	not significantly more abundant	not significantly more abundant	not significantly more abundant	not significantly more abundant	not significantly more abundant	not significantly more abundant	Quantified in DCAF12L1-NI and not in Cherry-NI	Quantified in DCAF12L1-NI and not in Cherry-NI	Quantified in DCAF12L1-NI and not in Cherry-NI	not significantly more abundant	not significantly more abundant	not significantly more abundant
Q16342	PDCD2 RP8 ZMYND7	not significantly more abundant	not significantly more abundant	not significantly more abundant	not significantly more abundant	not significantly more abundant	not significantly more abundant	not significantly more abundant	not significantly more abundant	not significantly more abundant	not significantly more abundant	not significantly more abundant	not significantly more abundant	Quantified in DCAF12L1-NI and not in Cherry-NI	Quantified in DCAF12L1-NI and not in Cherry-NI	Quantified in DCAF12L1-NI and not in Cherry-NI	Quantified in DCAF12L1-Inf and not in Cherry-Inf	Quantified in DCAF12L1-Inf and not in Cherry-Inf	Quantified in DCAF12L1-Inf and not in Cherry-Inf
Q16543	CDC37 CDC37A	not significantly more abundant	not significantly more abundant	not significantly more abundant	not significantly more abundant	not significantly more abundant	not significantly more abundant	not significantly more abundant	not significantly more abundant	not significantly more abundant	not significantly more abundant	not significantly more abundant	not significantly more abundant	Quantified in DCAF12L1-NI and not in Cherry-NI	Quantified in DCAF12L1-NI and not in Cherry-NI	Quantified in DCAF12L1-NI and not in Cherry-NI	Quantified in DCAF12L1-Inf and not in Cherry-Inf	Quantified in DCAF12L1-Inf and not in Cherry-Inf	Quantified in DCAF12L1-Inf and not in Cherry-Inf
Q16576	RBBP7 RBAP46	not significantly more abundant	not significantly more abundant	not significantly more abundant	not significantly more abundant	not significantly more abundant	not significantly more abundant	not significantly more abundant	not significantly more abundant	not significantly more abundant	not significantly more abundant	not significantly more abundant	not significantly more abundant	Quantified in DCAF12L1-NI and not in Cherry-NI	Quantified in DCAF12L1-NI and not in Cherry-NI	Quantified in DCAF12L1-NI and not in Cherry-NI	Quantified in DCAF12L1-Inf and not in Cherry-Inf	Quantified in DCAF12L1-Inf and not in Cherry-Inf	Quantified in DCAF12L1-Inf and not in Cherry-Inf
Q32MZ4	LRRFIP1 GCF2 TRIP	not significantly more abundant	not significantly more abundant	not significantly more abundant	not significantly more abundant	not significantly more abundant	not significantly more abundant	not significantly more abundant	not significantly more abundant	not significantly more abundant	not significantly more abundant	not significantly more abundant	not significantly more abundant	Quantified in DCAF12L1-NI and not in Cherry-NI	Quantified in DCAF12L1-NI and not in Cherry-NI	Quantified in DCAF12L1-NI and not in Cherry-NI	Quantified in DCAF12L1-Inf and not in Cherry-Inf	Quantified in DCAF12L1-Inf and not in Cherry-Inf	Quantified in DCAF12L1-Inf and not in Cherry-Inf
Q3KQU3	MAP7D1 KIAA1187 PARCC1 RPRC1 PP2464	not significantly more abundant	not significantly more abundant	not significantly more abundant	not significantly more abundant	not significantly more abundant	not significantly more abundant	not significantly more abundant	not significantly more abundant	not significantly more abundant	not significantly more abundant	not significantly more abundant	not significantly more abundant	Quantified in DCAF12L1-NI and not in Cherry-NI	Quantified in DCAF12L1-NI and not in Cherry-NI	Quantified in DCAF12L1-NI and not in Cherry-NI	Quantified in DCAF12L1-Inf and not in Cherry-Inf	Quantified in DCAF12L1-Inf and not in Cherry-Inf	Quantified in DCAF12L1-Inf and not in Cherry-Inf
Q5VU92	DCAF12L1 WDR40B	not significantly more abundant	not significantly more abundant	not significantly more abundant	not significantly more abundant	not significantly more abundant	not significantly more abundant	not significantly more abundant	not significantly more abundant	not significantly more abundant	not significantly more abundant	not significantly more abundant	not significantly more abundant	Quantified in DCAF12L1-NI and not in Cherry-NI	Quantified in DCAF12L1-NI and not in Cherry-NI	Quantified in DCAF12L1-NI and not in Cherry-NI	Quantified in DCAF12L1-Inf and not in Cherry-Inf	Quantified in DCAF12L1-Inf and not in Cherry-Inf	Quantified in DCAF12L1-Inf and not in Cherry-Inf
Q66PJ3	ARL6IP4	not significantly more abundant	not significantly more abundant	not significantly more abundant	not significantly more abundant	not significantly more abundant	not significantly more abundant	not significantly more abundant	not significantly more abundant	not significantly more abundant	not significantly more abundant	not significantly more abundant	not significantly more abundant	Quantified in DCAF12L1-NI and not in Cherry-NI	Quantified in DCAF12L1-NI and not in Cherry-NI	Quantified in DCAF12L1-NI and not in Cherry-NI	Quantified in DCAF12L1-Inf and not in Cherry-Inf	Quantified in DCAF12L1-Inf and not in Cherry-Inf	Quantified in DCAF12L1-Inf and not in Cherry-Inf
Q6DD87	ZNF787	not significantly more abundant	not significantly more abundant	not significantly more abundant	not significantly more abundant	not significantly more abundant	not significantly more abundant	not significantly more abundant	not significantly more abundant	not significantly more abundant	not significantly more abundant	not significantly more abundant	not significantly more abundant	Quantified in DCAF12L1-NI and not in Cherry-NI	Quantified in DCAF12L1-NI and not in Cherry-NI	Quantified in DCAF12L1-NI and not in Cherry-NI	not significantly more abundant	not significantly more abundant	not significantly more abundant
Q6PK04	CCDC137 cPERP-B	not significantly more abundant	not significantly more abundant	not significantly more abundant	not significantly more abundant	not significantly more abundant	not significantly more abundant	not significantly more abundant	not significantly more abundant	not significantly more abundant	not significantly more abundant	not significantly more abundant	not significantly more abundant	Quantified in DCAF12L1-NI and not in Cherry-NI	Quantified in DCAF12L1-NI and not in Cherry-NI	Quantified in DCAF12L1-NI and not in Cherry-NI	Quantified in DCAF12L1-Inf and not in Cherry-Inf	Quantified in DCAF12L1-Inf and not in Cherry-Inf	Quantified in DCAF12L1-Inf and not in Cherry-Inf
Q7Z6Z7	HUWE1 KIAA0312 KIAA1578 UREB1 HSPC272	not significantly more abundant	not significantly more abundant	not significantly more abundant	not significantly more abundant	not significantly more abundant	not significantly more abundant	not significantly more abundant	not significantly more abundant	not significantly more abundant	not significantly more abundant	not significantly more abundant	not significantly more abundant	Quantified in DCAF12L1-NI and not in Cherry-NI	Quantified in DCAF12L1-NI and not in Cherry-NI	Quantified in DCAF12L1-NI and not in Cherry-NI	Quantified in DCAF12L1-Inf and not in Cherry-Inf	Quantified in DCAF12L1-Inf and not in Cherry-Inf	Quantified in DCAF12L1-Inf and not in Cherry-Inf
Q8IV38	ANKMY2	not significantly more abundant	not significantly more abundant	not significantly more abundant	not significantly more abundant	not significantly more abundant	not significantly more abundant	not significantly more abundant	not significantly more abundant	not significantly more abundant	not significantly more abundant	not significantly more abundant	not significantly more abundant	Quantified in DCAF12L1-NI and not in Cherry-NI	Quantified in DCAF12L1-NI and not in Cherry-NI	Quantified in DCAF12L1-NI and not in Cherry-NI	Quantified in DCAF12L1-Inf and not in Cherry-Inf	Quantified in DCAF12L1-Inf and not in Cherry-Inf	Quantified in DCAF12L1-Inf and not in Cherry-Inf
Q8NCA5	FAM98A	not significantly more abundant	not significantly more abundant	not significantly more abundant	not significantly more abundant	not significantly more abundant	not significantly more abundant	not significantly more abundant	not significantly more abundant	not significantly more abundant	not significantly more abundant	not significantly more abundant	not significantly more abundant	Quantified in DCAF12L1-NI and not in Cherry-NI	Quantified in DCAF12L1-NI and not in Cherry-NI	Quantified in DCAF12L1-NI and not in Cherry-NI	Quantified in DCAF12L1-Inf and not in Cherry-Inf	Quantified in DCAF12L1-Inf and not in Cherry-Inf	Quantified in DCAF12L1-Inf and not in Cherry-Inf
Q8ND56	LSM14A C19orf13 FAM61A RAP55 RAP55A	not significantly more abundant	not significantly more abundant	not significantly more abundant	not significantly more abundant	not significantly more abundant	not significantly more abundant	not significantly more abundant	not significantly more abundant	not significantly more abundant	not significantly more abundant	not significantly more abundant	not significantly more abundant	Quantified in DCAF12L1-NI and not in Cherry-NI	Quantified in DCAF12L1-NI and not in Cherry-NI	Quantified in DCAF12L1-NI and not in Cherry-NI	Quantified in DCAF12L1-Inf and not in Cherry-Inf	Quantified in DCAF12L1-Inf and not in Cherry-Inf	Quantified in DCAF12L1-Inf and not in Cherry-Inf
Q8TAE8	GADD45GIP1 MRPL59 PLINP1 PRG6	not significantly more abundant	not significantly more abundant	not significantly more abundant	not significantly more abundant	not significantly more abundant	not significantly more abundant	not significantly more abundant	not significantly more abundant	not significantly more abundant	not significantly more abundant	not significantly more abundant	not significantly more abundant	Quantified in DCAF12L1-NI and not in Cherry-NI	Quantified in DCAF12L1-NI and not in Cherry-NI	Quantified in DCAF12L1-NI and not in Cherry-NI	Quantified in DCAF12L1-Inf and not in Cherry-Inf	Quantified in DCAF12L1-Inf and not in Cherry-Inf	Quantified in DCAF12L1-Inf and not in Cherry-Inf
Q8WXF1	PSPC1 PSP1	not significantly more abundant	not significantly more abundant	not significantly more abundant	not significantly more abundant	not significantly more abundant	not significantly more abundant	not significantly more abundant	not significantly more abundant	not significantly more abundant	not significantly more abundant	not significantly more abundant	not significantly more abundant	Quantified in DCAF12L1-NI and not in Cherry-NI	Quantified in DCAF12L1-NI and not in Cherry-NI	Quantified in DCAF12L1-NI and not in Cherry-NI	Quantified in DCAF12L1-Inf and not in Cherry-Inf	Quantified in DCAF12L1-Inf and not in Cherry-Inf	Quantified in DCAF12L1-Inf and not in Cherry-Inf
Q92499	DDX1	not significantly more abundant	not significantly more abundant	not significantly more abundant	not significantly more abundant	not significantly more abundant	not significantly more abundant	not significantly more abundant	not significantly more abundant	not significantly more abundant	not significantly more abundant	not significantly more abundant	not significantly more abundant	Quantified in DCAF12L1-NI and not in Cherry-NI	Quantified in DCAF12L1-NI and not in Cherry-NI	Quantified in DCAF12L1-NI and not in Cherry-NI	Quantified in DCAF12L1-Inf and not in Cherry-Inf	Quantified in DCAF12L1-Inf and not in Cherry-Inf	Quantified in DCAF12L1-Inf and not in Cherry-Inf
Q92896	GLG1 CFR1 ESL1 MG160	not significantly more abundant	not significantly more abundant	not significantly more abundant	not significantly more abundant	not significantly more abundant	not significantly more abundant	not significantly more abundant	not significantly more abundant	not significantly more abundant	not significantly more abundant	not significantly more abundant	not significantly more abundant	Quantified in DCAF12L1-NI and not in Cherry-NI	Quantified in DCAF12L1-NI and not in Cherry-NI	Quantified in DCAF12L1-NI and not in Cherry-NI	Quantified in DCAF12L1-Inf and not in Cherry-Inf	Quantified in DCAF12L1-Inf and not in Cherry-Inf	Quantified in DCAF12L1-Inf and not in Cherry-Inf
Q96DH6	MSI2	not significantly more abundant	not significantly more abundant	not significantly more abundant	not significantly more abundant	not significantly more abundant	not significantly more abundant	not significantly more abundant	not significantly more abundant	not significantly more abundant	not significantly more abundant	not significantly more abundant	not significantly more abundant	Quantified in DCAF12L1-NI and not in Cherry-NI	Quantified in DCAF12L1-NI and not in Cherry-NI	Quantified in DCAF12L1-NI and not in Cherry-NI	not significantly more abundant	not significantly more abundant	not significantly more abundant
Q96EP5	DAZAP1	not significantly more abundant	not significantly more abundant	not significantly more abundant	not significantly more abundant	not significantly more abundant	not significantly more abundant	not significantly more abundant	not significantly more abundant	not significantly more abundant	not significantly more abundant	not significantly more abundant	not significantly more abundant	Quantified in DCAF12L1-NI and not in Cherry-NI	Quantified in DCAF12L1-NI and not in Cherry-NI	Quantified in DCAF12L1-NI and not in Cherry-NI	not significantly more abundant	not significantly more abundant	not significantly more abundant
Q96EY4	TMA16 C4orf43	not significantly more abundant	not significantly more abundant	not significantly more abundant	not significantly more abundant	not significantly more abundant	not significantly more abundant	not significantly more abundant	not significantly more abundant	not significantly more abundant	not significantly more abundant	not significantly more abundant	not significantly more abundant	Quantified in DCAF12L1-NI and not in Cherry-NI	Quantified in DCAF12L1-NI and not in Cherry-NI	Quantified in DCAF12L1-NI and not in Cherry-NI	Quantified in DCAF12L1-Inf and not in Cherry-Inf	Quantified in DCAF12L1-Inf and not in Cherry-Inf	Quantified in DCAF12L1-Inf and not in Cherry-Inf
Q96MX6	DNAAF10 WDR92	not significantly more abundant	not significantly more abundant	not significantly more abundant	not significantly more abundant	not significantly more abundant	not significantly more abundant	not significantly more abundant	not significantly more abundant	not significantly more abundant	not significantly more abundant	not significantly more abundant	not significantly more abundant	Quantified in DCAF12L1-NI and not in Cherry-NI	Quantified in DCAF12L1-NI and not in Cherry-NI	Quantified in DCAF12L1-NI and not in Cherry-NI	not significantly more abundant	not significantly more abundant	not significantly more abundant
Q96PK6	RBM14 SIP	not significantly more abundant	not significantly more abundant	not significantly more abundant	not significantly more abundant	not significantly more abundant	not significantly more abundant	not significantly more abundant	not significantly more abundant	not significantly more abundant	not significantly more abundant	not significantly more abundant	not significantly more abundant	Quantified in DCAF12L1-NI and not in Cherry-NI	Quantified in DCAF12L1-NI and not in Cherry-NI	Quantified in DCAF12L1-NI and not in Cherry-NI	not significantly more abundant	not significantly more abundant	not significantly more abundant
Q99459	CDC5L KIAA0432 PCDC5RP	not significantly more abundant	not significantly more abundant	not significantly more abundant	not significantly more abundant	not significantly more abundant	not significantly more abundant	not significantly more abundant	not significantly more abundant	not significantly more abundant	not significantly more abundant	not significantly more abundant	not significantly more abundant	Quantified in DCAF12L1-NI and not in Cherry-NI	Quantified in DCAF12L1-NI and not in Cherry-NI	Quantified in DCAF12L1-NI and not in Cherry-NI	Quantified in DCAF12L1-Inf and not in Cherry-Inf	Quantified in DCAF12L1-Inf and not in Cherry-Inf	Quantified in DCAF12L1-Inf and not in Cherry-Inf
Q99614	TTC1 TPR1	not significantly more abundant	not significantly more abundant	not significantly more abundant	not significantly more abundant	not significantly more abundant	not significantly more abundant	not significantly more abundant	not significantly more abundant	not significantly more abundant	not significantly more abundant	not significantly more abundant	not significantly more abundant	Quantified in DCAF12L1-NI and not in Cherry-NI	Quantified in DCAF12L1-NI and not in Cherry-NI	Quantified in DCAF12L1-NI and not in Cherry-NI	Quantified in DCAF12L1-Inf and not in Cherry-Inf	Quantified in DCAF12L1-Inf and not in Cherry-Inf	Quantified in DCAF12L1-Inf and not in Cherry-Inf
Q99622	C12orf57 C10	not significantly more abundant	not significantly more abundant	not significantly more abundant	not significantly more abundant	not significantly more abundant	not significantly more abundant	not significantly more abundant	not significantly more abundant	not significantly more abundant	not significantly more abundant	not significantly more abundant	not significantly more abundant	Quantified in DCAF12L1-NI and not in Cherry-NI	Quantified in DCAF12L1-NI and not in Cherry-NI	Quantified in DCAF12L1-NI and not in Cherry-NI	not significantly more abundant	not significantly more abundant	not significantly more abundant
Q99700	ATXN2 ATX2 SCA2 TNRC13	not significantly more abundant	not significantly more abundant	not significantly more abundant	not significantly more abundant	not significantly more abundant	not significantly more abundant	not significantly more abundant	not significantly more abundant	not significantly more abundant	not significantly more abundant	not significantly more abundant	not significantly more abundant	Quantified in DCAF12L1-NI and not in Cherry-NI	Quantified in DCAF12L1-NI and not in Cherry-NI	Quantified in DCAF12L1-NI and not in Cherry-NI	Quantified in DCAF12L1-Inf and not in Cherry-Inf	Quantified in DCAF12L1-Inf and not in Cherry-Inf	Quantified in DCAF12L1-Inf and not in Cherry-Inf
Q99848	EBNA1BP2 EBP2	not significantly more abundant	not significantly more abundant	not significantly more abundant	not significantly more abundant	not significantly more abundant	not significantly more abundant	not significantly more abundant	not significantly more abundant	not significantly more abundant	not significantly more abundant	not significantly more abundant	not significantly more abundant	Quantified in DCAF12L1-NI and not in Cherry-NI	Quantified in DCAF12L1-NI and not in Cherry-NI	Quantified in DCAF12L1-NI and not in Cherry-NI	Quantified in DCAF12L1-Inf and not in Cherry-Inf	Quantified in DCAF12L1-Inf and not in Cherry-Inf	Quantified in DCAF12L1-Inf and not in Cherry-Inf
Q9BTD8	RBM42	not significantly more abundant	not significantly more abundant	not significantly more abundant	not significantly more abundant	not significantly more abundant	not significantly more abundant	not significantly more abundant	not significantly more abundant	not significantly more abundant	not significantly more abundant	not significantly more abundant	not significantly more abundant	Quantified in DCAF12L1-NI and not in Cherry-NI	Quantified in DCAF12L1-NI and not in Cherry-NI	Quantified in DCAF12L1-NI and not in Cherry-NI	Quantified in DCAF12L1-Inf and not in Cherry-Inf	Quantified in DCAF12L1-Inf and not in Cherry-Inf	Quantified in DCAF12L1-Inf and not in Cherry-Inf
Q9BU76	MMTAG2 C1orf35	not significantly more abundant	not significantly more abundant	not significantly more abundant	not significantly more abundant	not significantly more abundant	not significantly more abundant	not significantly more abundant	not significantly more abundant	not significantly more abundant	not significantly more abundant	not significantly more abundant	not significantly more abundant	Quantified in DCAF12L1-NI and not in Cherry-NI	Quantified in DCAF12L1-NI and not in Cherry-NI	Quantified in DCAF12L1-NI and not in Cherry-NI	Quantified in DCAF12L1-Inf and not in Cherry-Inf	Quantified in DCAF12L1-Inf and not in Cherry-Inf	Quantified in DCAF12L1-Inf and not in Cherry-Inf
Q9BYN8	MRPS26 C20orf193 RPMS13	not significantly more abundant	not significantly more abundant	not significantly more abundant	not significantly more abundant	not significantly more abundant	not significantly more abundant	not significantly more abundant	not significantly more abundant	not significantly more abundant	not significantly more abundant	not significantly more abundant	not significantly more abundant	Quantified in DCAF12L1-NI and not in Cherry-NI	Quantified in DCAF12L1-NI and not in Cherry-NI	Quantified in DCAF12L1-NI and not in Cherry-NI	not significantly more abundant	not significantly more abundant	not significantly more abundant
Q9BZI7	UPF3B RENT3B UPF3X	not significantly more abundant	not significantly more abundant	not significantly more abundant	not significantly more abundant	not significantly more abundant	not significantly more abundant	not significantly more abundant	not significantly more abundant	not significantly more abundant	not significantly more abundant	not significantly more abundant	not significantly more abundant	Quantified in DCAF12L1-NI and not in Cherry-NI	Quantified in DCAF12L1-NI and not in Cherry-NI	Quantified in DCAF12L1-NI and not in Cherry-NI	Quantified in DCAF12L1-Inf and not in Cherry-Inf	Quantified in DCAF12L1-Inf and not in Cherry-Inf	Quantified in DCAF12L1-Inf and not in Cherry-Inf
Q9C0B0	UNK KIAA1753 ZC3H5 ZC3HDC5	not significantly more abundant	not significantly more abundant	not significantly more abundant	not significantly more abundant	not significantly more abundant	not significantly more abundant	not significantly more abundant	not significantly more abundant	not significantly more abundant	not significantly more abundant	not significantly more abundant	not significantly more abundant	Quantified in DCAF12L1-NI and not in Cherry-NI	Quantified in DCAF12L1-NI and not in Cherry-NI	Quantified in DCAF12L1-NI and not in Cherry-NI	not significantly more abundant	not significantly more abundant	not significantly more abundant
Q9H2J4	PDCL3 PhLP2A VIAF1	not significantly more abundant	not significantly more abundant	not significantly more abundant	not significantly more abundant	not significantly more abundant	not significantly more abundant	not significantly more abundant	not significantly more abundant	not significantly more abundant	not significantly more abundant	not significantly more abundant	not significantly more abundant	Quantified in DCAF12L1-NI and not in Cherry-NI	Quantified in DCAF12L1-NI and not in Cherry-NI	Quantified in DCAF12L1-NI and not in Cherry-NI	Quantified in DCAF12L1-Inf and not in Cherry-Inf	Quantified in DCAF12L1-Inf and not in Cherry-Inf	Quantified in DCAF12L1-Inf and not in Cherry-Inf
Q9H6F5	CCDC86 CYCLON	not significantly more abundant	not significantly more abundant	not significantly more abundant	not significantly more abundant	not significantly more abundant	not significantly more abundant	not significantly more abundant	not significantly more abundant	not significantly more abundant	not significantly more abundant	not significantly more abundant	not significantly more abundant	Quantified in DCAF12L1-NI and not in Cherry-NI	Quantified in DCAF12L1-NI and not in Cherry-NI	Quantified in DCAF12L1-NI and not in Cherry-NI	Quantified in DCAF12L1-Inf and not in Cherry-Inf	Quantified in DCAF12L1-Inf and not in Cherry-Inf	Quantified in DCAF12L1-Inf and not in Cherry-Inf
Q9NQ29	LUC7L LUC7L1	not significantly more abundant	not significantly more abundant	not significantly more abundant	not significantly more abundant	not significantly more abundant	not significantly more abundant	not significantly more abundant	not significantly more abundant	not significantly more abundant	not significantly more abundant	not significantly more abundant	not significantly more abundant	Quantified in DCAF12L1-NI and not in Cherry-NI	Quantified in DCAF12L1-NI and not in Cherry-NI	Quantified in DCAF12L1-NI and not in Cherry-NI	not significantly more abundant	not significantly more abundant	not significantly more abundant
Q9NRL3	STRN4 ZIN	not significantly more abundant	not significantly more abundant	not significantly more abundant	not significantly more abundant	not significantly more abundant	not significantly more abundant	not significantly more abundant	not significantly more abundant	not significantly more abundant	not significantly more abundant	not significantly more abundant	not significantly more abundant	Quantified in DCAF12L1-NI and not in Cherry-NI	Quantified in DCAF12L1-NI and not in Cherry-NI	Quantified in DCAF12L1-NI and not in Cherry-NI	Quantified in DCAF12L1-Inf and not in Cherry-Inf	Quantified in DCAF12L1-Inf and not in Cherry-Inf	Quantified in DCAF12L1-Inf and not in Cherry-Inf
Q9UMX0;Q9NRR5	UBQLN1 DA41 PLIC1	not significantly more abundant	not significantly more abundant	not significantly more abundant	not significantly more abundant	not significantly more abundant	not significantly more abundant	not significantly more abundant	not significantly more abundant	not significantly more abundant	not significantly more abundant	not significantly more abundant	not significantly more abundant	Quantified in DCAF12L1-NI and not in Cherry-NI	Quantified in DCAF12L1-NI and not in Cherry-NI	Quantified in DCAF12L1-NI and not in Cherry-NI	Quantified in DCAF12L1-Inf and not in Cherry-Inf	Quantified in DCAF12L1-Inf and not in Cherry-Inf	Quantified in DCAF12L1-Inf and not in Cherry-Inf
Q9NUG6	PDRG1 C20orf126 PDRG	not significantly more abundant	not significantly more abundant	not significantly more abundant	not significantly more abundant	not significantly more abundant	not significantly more abundant	not significantly more abundant	not significantly more abundant	not significantly more abundant	not significantly more abundant	not significantly more abundant	not significantly more abundant	Quantified in DCAF12L1-NI and not in Cherry-NI	Quantified in DCAF12L1-NI and not in Cherry-NI	Quantified in DCAF12L1-NI and not in Cherry-NI	Quantified in DCAF12L1-Inf and not in Cherry-Inf	Quantified in DCAF12L1-Inf and not in Cherry-Inf	Quantified in DCAF12L1-Inf and not in Cherry-Inf
Q9NUP9	LIN7C MALS3 VELI3	not significantly more abundant	not significantly more abundant	not significantly more abundant	not significantly more abundant	not significantly more abundant	not significantly more abundant	not significantly more abundant	not significantly more abundant	not significantly more abundant	not significantly more abundant	not significantly more abundant	not significantly more abundant	Quantified in DCAF12L1-NI and not in Cherry-NI	Quantified in DCAF12L1-NI and not in Cherry-NI	Quantified in DCAF12L1-NI and not in Cherry-NI	Quantified in DCAF12L1-Inf and not in Cherry-Inf	Quantified in DCAF12L1-Inf and not in Cherry-Inf	Quantified in DCAF12L1-Inf and not in Cherry-Inf
Q9NWS0	PIH1D1 NOP17	not significantly more abundant	not significantly more abundant	not significantly more abundant	not significantly more abundant	not significantly more abundant	not significantly more abundant	not significantly more abundant	not significantly more abundant	not significantly more abundant	not significantly more abundant	not significantly more abundant	not significantly more abundant	Quantified in DCAF12L1-NI and not in Cherry-NI	Quantified in DCAF12L1-NI and not in Cherry-NI	Quantified in DCAF12L1-NI and not in Cherry-NI	Quantified in DCAF12L1-Inf and not in Cherry-Inf	Quantified in DCAF12L1-Inf and not in Cherry-Inf	Quantified in DCAF12L1-Inf and not in Cherry-Inf
Q9NZL4	HSPBP1 HSPBP PP1845	not significantly more abundant	not significantly more abundant	not significantly more abundant	not significantly more abundant	not significantly more abundant	not significantly more abundant	not significantly more abundant	not significantly more abundant	not significantly more abundant	not significantly more abundant	not significantly more abundant	not significantly more abundant	Quantified in DCAF12L1-NI and not in Cherry-NI	Quantified in DCAF12L1-NI and not in Cherry-NI	Quantified in DCAF12L1-NI and not in Cherry-NI	not significantly more abundant	not significantly more abundant	not significantly more abundant
Q9UHX1	PUF60 FIR ROBPI SIAHBP1	not significantly more abundant	not significantly more abundant	not significantly more abundant	not significantly more abundant	not significantly more abundant	not significantly more abundant	not significantly more abundant	not significantly more abundant	not significantly more abundant	not significantly more abundant	not significantly more abundant	not significantly more abundant	Quantified in DCAF12L1-NI and not in Cherry-NI	Quantified in DCAF12L1-NI and not in Cherry-NI	Quantified in DCAF12L1-NI and not in Cherry-NI	Quantified in DCAF12L1-Inf and not in Cherry-Inf	Quantified in DCAF12L1-Inf and not in Cherry-Inf	Quantified in DCAF12L1-Inf and not in Cherry-Inf
Q9UKD2	MRTO4 C1orf33 MRT4	not significantly more abundant	not significantly more abundant	not significantly more abundant	not significantly more abundant	not significantly more abundant	not significantly more abundant	not significantly more abundant	not significantly more abundant	not significantly more abundant	not significantly more abundant	not significantly more abundant	not significantly more abundant	Quantified in DCAF12L1-NI and not in Cherry-NI	Quantified in DCAF12L1-NI and not in Cherry-NI	Quantified in DCAF12L1-NI and not in Cherry-NI	Quantified in DCAF12L1-Inf and not in Cherry-Inf	Quantified in DCAF12L1-Inf and not in Cherry-Inf	Quantified in DCAF12L1-Inf and not in Cherry-Inf
Q9UPT8	ZC3H4 C19orf7 KIAA1064	not significantly more abundant	not significantly more abundant	not significantly more abundant	not significantly more abundant	not significantly more abundant	not significantly more abundant	not significantly more abundant	not significantly more abundant	not significantly more abundant	not significantly more abundant	not significantly more abundant	not significantly more abundant	Quantified in DCAF12L1-NI and not in Cherry-NI	Quantified in DCAF12L1-NI and not in Cherry-NI	Quantified in DCAF12L1-NI and not in Cherry-NI	Quantified in DCAF12L1-Inf and not in Cherry-Inf	Quantified in DCAF12L1-Inf and not in Cherry-Inf	Quantified in DCAF12L1-Inf and not in Cherry-Inf
Q9Y295	DRG1 NEDD3	not significantly more abundant	not significantly more abundant	not significantly more abundant	not significantly more abundant	not significantly more abundant	not significantly more abundant	not significantly more abundant	not significantly more abundant	not significantly more abundant	not significantly more abundant	not significantly more abundant	not significantly more abundant	Quantified in DCAF12L1-NI and not in Cherry-NI	Quantified in DCAF12L1-NI and not in Cherry-NI	Quantified in DCAF12L1-NI and not in Cherry-NI	Quantified in DCAF12L1-Inf and not in Cherry-Inf	Quantified in DCAF12L1-Inf and not in Cherry-Inf	Quantified in DCAF12L1-Inf and not in Cherry-Inf
Q9Y2Q9	MRPS28 MRPS35 HSPC007	not significantly more abundant	not significantly more abundant	not significantly more abundant	not significantly more abundant	not significantly more abundant	not significantly more abundant	not significantly more abundant	not significantly more abundant	not significantly more abundant	not significantly more abundant	not significantly more abundant	not significantly more abundant	Quantified in DCAF12L1-NI and not in Cherry-NI	Quantified in DCAF12L1-NI and not in Cherry-NI	Quantified in DCAF12L1-NI and not in Cherry-NI	Quantified in DCAF12L1-Inf and not in Cherry-Inf	Quantified in DCAF12L1-Inf and not in Cherry-Inf	Quantified in DCAF12L1-Inf and not in Cherry-Inf
Q9Y2W2	WBP11 NPWBP SIPP1 SNP70	not significantly more abundant	not significantly more abundant	not significantly more abundant	not significantly more abundant	not significantly more abundant	not significantly more abundant	not significantly more abundant	not significantly more abundant	not significantly more abundant	not significantly more abundant	not significantly more abundant	not significantly more abundant	Quantified in DCAF12L1-NI and not in Cherry-NI	Quantified in DCAF12L1-NI and not in Cherry-NI	Quantified in DCAF12L1-NI and not in Cherry-NI	Quantified in DCAF12L1-Inf and not in Cherry-Inf	Quantified in DCAF12L1-Inf and not in Cherry-Inf	Quantified in DCAF12L1-Inf and not in Cherry-Inf
Q9Y3B2	EXOSC1 CSL4 CGI-108	not significantly more abundant	not significantly more abundant	not significantly more abundant	not significantly more abundant	not significantly more abundant	not significantly more abundant	not significantly more abundant	not significantly more abundant	not significantly more abundant	not significantly more abundant	not significantly more abundant	not significantly more abundant	Quantified in DCAF12L1-NI and not in Cherry-NI	Quantified in DCAF12L1-NI and not in Cherry-NI	Quantified in DCAF12L1-NI and not in Cherry-NI	Quantified in DCAF12L1-Inf and not in Cherry-Inf	Quantified in DCAF12L1-Inf and not in Cherry-Inf	Quantified in DCAF12L1-Inf and not in Cherry-Inf
Q9Y3F4	STRAP MAWD UNRIP	not significantly more abundant	not significantly more abundant	not significantly more abundant	not significantly more abundant	not significantly more abundant	not significantly more abundant	not significantly more abundant	not significantly more abundant	not significantly more abundant	not significantly more abundant	not significantly more abundant	not significantly more abundant	Quantified in DCAF12L1-NI and not in Cherry-NI	Quantified in DCAF12L1-NI and not in Cherry-NI	Quantified in DCAF12L1-NI and not in Cherry-NI	not significantly more abundant	not significantly more abundant	not significantly more abundant
Q9Y5J9	TIMM8B DDP2 DDPL TIM8B	not significantly more abundant	not significantly more abundant	not significantly more abundant	not significantly more abundant	not significantly more abundant	not significantly more abundant	not significantly more abundant	not significantly more abundant	not significantly more abundant	not significantly more abundant	not significantly more abundant	not significantly more abundant	Quantified in DCAF12L1-NI and not in Cherry-NI	Quantified in DCAF12L1-NI and not in Cherry-NI	Quantified in DCAF12L1-NI and not in Cherry-NI	Quantified in DCAF12L1-Inf and not in Cherry-Inf	Quantified in DCAF12L1-Inf and not in Cherry-Inf	Quantified in DCAF12L1-Inf and not in Cherry-Inf
Q9Y5L4	TIMM13 TIM13B TIMM13A TIMM13B	not significantly more abundant	not significantly more abundant	not significantly more abundant	not significantly more abundant	not significantly more abundant	not significantly more abundant	not significantly more abundant	not significantly more abundant	not significantly more abundant	not significantly more abundant	not significantly more abundant	not significantly more abundant	Quantified in DCAF12L1-NI and not in Cherry-NI	Quantified in DCAF12L1-NI and not in Cherry-NI	Quantified in DCAF12L1-NI and not in Cherry-NI	Quantified in DCAF12L1-Inf and not in Cherry-Inf	Quantified in DCAF12L1-Inf and not in Cherry-Inf	Quantified in DCAF12L1-Inf and not in Cherry-Inf
Q9Y676	MRPS18B C6orf14 HSPC183 PTD017	not significantly more abundant	not significantly more abundant	not significantly more abundant	not significantly more abundant	not significantly more abundant	not significantly more abundant	not significantly more abundant	not significantly more abundant	not significantly more abundant	not significantly more abundant	not significantly more abundant	not significantly more abundant	Quantified in DCAF12L1-NI and not in Cherry-NI	Quantified in DCAF12L1-NI and not in Cherry-NI	Quantified in DCAF12L1-NI and not in Cherry-NI	Quantified in DCAF12L1-Inf and not in Cherry-Inf	Quantified in DCAF12L1-Inf and not in Cherry-Inf	Quantified in DCAF12L1-Inf and not in Cherry-Inf
Q9Y6M1	IGF2BP2 IMP2 VICKZ2	not significantly more abundant	not significantly more abundant	not significantly more abundant	not significantly more abundant	not significantly more abundant	not significantly more abundant	not significantly more abundant	not significantly more abundant	not significantly more abundant	not significantly more abundant	not significantly more abundant	not significantly more abundant	Quantified in DCAF12L1-NI and not in Cherry-NI	Quantified in DCAF12L1-NI and not in Cherry-NI	Quantified in DCAF12L1-NI and not in Cherry-NI	not significantly more abundant	not significantly more abundant	not significantly more abundant
P62899	RPL31	not significantly more abundant	not significantly more abundant	not significantly more abundant	not significantly more abundant	not significantly more abundant	not significantly more abundant	not significantly more abundant	not significantly more abundant	not significantly more abundant	not significantly more abundant	not significantly more abundant	not significantly more abundant	3.76051	6.08596e-06	9.34637e-06	3.72401	5.08005e-05	1.58935e-05
P19338	NCL	not significantly more abundant	not significantly more abundant	not significantly more abundant	not significantly more abundant	not significantly more abundant	not significantly more abundant	not significantly more abundant	not significantly more abundant	not significantly more abundant	not significantly more abundant	not significantly more abundant	not significantly more abundant	2.81603	1.07158e-05	1.34796e-05	3.15771	1.13633e-05	6.93217e-06
P05387	RPLP2 D11S2243E RPP2	not significantly more abundant	not significantly more abundant	not significantly more abundant	not significantly more abundant	not significantly more abundant	not significantly more abundant	not significantly more abundant	not significantly more abundant	not significantly more abundant	not significantly more abundant	not significantly more abundant	not significantly more abundant	2.78804	2.77507e-05	1.98957e-05	3.22053	1.2383e-05	7.21089e-06
Q9NZI8	IGF2BP1 CRDBP VICKZ1 ZBP1	not significantly more abundant	not significantly more abundant	not significantly more abundant	not significantly more abundant	not significantly more abundant	not significantly more abundant	not significantly more abundant	not significantly more abundant	not significantly more abundant	not significantly more abundant	not significantly more abundant	not significantly more abundant	2.49714	3.3264e-05	2.15893e-05	2.5413	0.000125864	3.10086e-05
P05386	RPLP1 RRP1	not significantly more abundant	not significantly more abundant	not significantly more abundant	not significantly more abundant	not significantly more abundant	not significantly more abundant	not significantly more abundant	not significantly more abundant	not significantly more abundant	not significantly more abundant	not significantly more abundant	not significantly more abundant	2.87186	3.80335e-05	2.29646e-05	3.16635	2.35357e-05	1.03972e-05
P25398	RPS12	not significantly more abundant	not significantly more abundant	not significantly more abundant	not significantly more abundant	not significantly more abundant	not significantly more abundant	not significantly more abundant	not significantly more abundant	not significantly more abundant	not significantly more abundant	not significantly more abundant	not significantly more abundant	2.37496	4.39667e-05	2.37456e-05	2.49134	0.000125742	3.10086e-05
Q14257	RCN2 ERC55	not significantly more abundant	not significantly more abundant	not significantly more abundant	not significantly more abundant	not significantly more abundant	not significantly more abundant	not significantly more abundant	not significantly more abundant	not significantly more abundant	not significantly more abundant	not significantly more abundant	not significantly more abundant	2.45944	4.43109e-05	2.37456e-05	2.57447	2.92136e-05	1.0638e-05
P30050	RPL12	not significantly more abundant	not significantly more abundant	not significantly more abundant	not significantly more abundant	not significantly more abundant	not significantly more abundant	not significantly more abundant	not significantly more abundant	not significantly more abundant	not significantly more abundant	not significantly more abundant	not significantly more abundant	2.25283	5.94013e-05	2.80207e-05	2.7892	2.61091e-05	1.05204e-05
Q15233	NONO NRB54	not significantly more abundant	not significantly more abundant	not significantly more abundant	not significantly more abundant	not significantly more abundant	not significantly more abundant	not significantly more abundant	not significantly more abundant	not significantly more abundant	not significantly more abundant	not significantly more abundant	not significantly more abundant	3.1836	9.0086e-05	3.77736e-05	2.61411	2.17568e-05	9.95455e-06
P62241	RPS8 OK/SW-cl.83	not significantly more abundant	not significantly more abundant	not significantly more abundant	not significantly more abundant	not significantly more abundant	not significantly more abundant	not significantly more abundant	not significantly more abundant	not significantly more abundant	not significantly more abundant	not significantly more abundant	not significantly more abundant	2.56527	9.95474e-05	3.84824e-05	2.92437	1.03106e-05	6.93217e-06
Q9Y224	RTRAF C14orf166 CGI-99	not significantly more abundant	not significantly more abundant	not significantly more abundant	not significantly more abundant	not significantly more abundant	not significantly more abundant	not significantly more abundant	not significantly more abundant	not significantly more abundant	not significantly more abundant	not significantly more abundant	not significantly more abundant	2.25879	0.000113472	4.07823e-05	2.36245	0.000195648	4.47582e-05
P84103	SRSF3 SFRS3 SRP20	not significantly more abundant	not significantly more abundant	not significantly more abundant	not significantly more abundant	not significantly more abundant	not significantly more abundant	not significantly more abundant	not significantly more abundant	not significantly more abundant	not significantly more abundant	not significantly more abundant	not significantly more abundant	1.92479	0.000185761	5.49817e-05	2.28256	0.000311139	6.02748e-05
P62847	RPS24	not significantly more abundant	not significantly more abundant	not significantly more abundant	not significantly more abundant	not significantly more abundant	not significantly more abundant	not significantly more abundant	not significantly more abundant	not significantly more abundant	not significantly more abundant	not significantly more abundant	not significantly more abundant	2.02329	0.000189519	5.50153e-05	2.38973	0.00111278	0.000145468
P23246	SFPQ PSF	not significantly more abundant	not significantly more abundant	not significantly more abundant	not significantly more abundant	not significantly more abundant	not significantly more abundant	not significantly more abundant	not significantly more abundant	not significantly more abundant	not significantly more abundant	not significantly more abundant	not significantly more abundant	2.12854	0.000200493	5.71029e-05	2.03127	0.000299478	6.01621e-05
Q13765;E9PAV3	NACA HSD48	not significantly more abundant	not significantly more abundant	not significantly more abundant	not significantly more abundant	not significantly more abundant	not significantly more abundant	not significantly more abundant	not significantly more abundant	not significantly more abundant	not significantly more abundant	not significantly more abundant	not significantly more abundant	2.22006	0.000214577	5.87302e-05	3.37474	5.95764e-05	1.69608e-05
P23396	RPS3 OK/SW-cl.26	not significantly more abundant	not significantly more abundant	not significantly more abundant	not significantly more abundant	not significantly more abundant	not significantly more abundant	not significantly more abundant	not significantly more abundant	not significantly more abundant	not significantly more abundant	not significantly more abundant	not significantly more abundant	2.72509	0.000217879	5.87302e-05	4.07958	2.74122e-06	4.38974e-06
Q58FF8	HSP90AB2P HSP90BB	not significantly more abundant	not significantly more abundant	not significantly more abundant	not significantly more abundant	not significantly more abundant	not significantly more abundant	not significantly more abundant	not significantly more abundant	not significantly more abundant	not significantly more abundant	not significantly more abundant	not significantly more abundant	2.89236	0.000304164	7.91615e-05	3.11953	5.45869e-05	1.58935e-05
P63162;P14678	SNRPN HCERN3 SMN	not significantly more abundant	not significantly more abundant	not significantly more abundant	not significantly more abundant	not significantly more abundant	not significantly more abundant	not significantly more abundant	not significantly more abundant	not significantly more abundant	not significantly more abundant	not significantly more abundant	not significantly more abundant	1.93119	0.000321063	8.21433e-05	1.57203	0.00699505	0.000678894
P0DMV9;P0DMV8	HSPA1B HSP72	not significantly more abundant	not significantly more abundant	not significantly more abundant	not significantly more abundant	not significantly more abundant	not significantly more abundant	not significantly more abundant	not significantly more abundant	not significantly more abundant	not significantly more abundant	not significantly more abundant	not significantly more abundant	2.9677	0.000339933	8.55215e-05	2.75018	5.37343e-05	1.58935e-05
P52597	HNRNPF HNRPF	not significantly more abundant	not significantly more abundant	not significantly more abundant	not significantly more abundant	not significantly more abundant	not significantly more abundant	not significantly more abundant	not significantly more abundant	not significantly more abundant	not significantly more abundant	not significantly more abundant	not significantly more abundant	1.99579	0.000405353	9.71239e-05	2.32401	7.26855e-05	1.93996e-05
P51991	HNRNPA3 HNRPA3	not significantly more abundant	not significantly more abundant	not significantly more abundant	not significantly more abundant	not significantly more abundant	not significantly more abundant	not significantly more abundant	not significantly more abundant	not significantly more abundant	not significantly more abundant	not significantly more abundant	not significantly more abundant	2.02081	0.000478879	0.000106304	1.84682	0.000728118	0.000107218
P11940	PABPC1 PAB1 PABP PABP1 PABPC2	not significantly more abundant	not significantly more abundant	not significantly more abundant	not significantly more abundant	not significantly more abundant	not significantly more abundant	not significantly more abundant	not significantly more abundant	not significantly more abundant	not significantly more abundant	not significantly more abundant	not significantly more abundant	1.67553	0.000489556	0.000106939	1.81302	0.000382332	6.68156e-05
P61978	HNRNPK HNRPK	not significantly more abundant	not significantly more abundant	not significantly more abundant	not significantly more abundant	not significantly more abundant	not significantly more abundant	not significantly more abundant	not significantly more abundant	not significantly more abundant	not significantly more abundant	not significantly more abundant	not significantly more abundant	1.77702	0.000497427	0.000106939	2.55977	0.00164003	0.000198213
Q9UN86	G3BP2 KIAA0660	not significantly more abundant	not significantly more abundant	not significantly more abundant	not significantly more abundant	not significantly more abundant	not significantly more abundant	not significantly more abundant	not significantly more abundant	not significantly more abundant	not significantly more abundant	not significantly more abundant	not significantly more abundant	2.72917	0.000532452	0.000110101	2.77075	2.6179e-05	1.05204e-05
P62979;P62987;P0CG47;P0CG48	RPS27A UBA80 UBCEP1	not significantly more abundant	not significantly more abundant	not significantly more abundant	not significantly more abundant	not significantly more abundant	not significantly more abundant	not significantly more abundant	not significantly more abundant	not significantly more abundant	not significantly more abundant	not significantly more abundant	not significantly more abundant	1.82422	0.000556534	0.000113526	1.64844	0.00149557	0.000186017
P06748	NPM1 NPM	not significantly more abundant	not significantly more abundant	not significantly more abundant	not significantly more abundant	not significantly more abundant	not significantly more abundant	not significantly more abundant	not significantly more abundant	not significantly more abundant	not significantly more abundant	not significantly more abundant	not significantly more abundant	1.63129	0.000627764	0.000123066	1.73849	0.000401591	6.68156e-05
O75947	ATP5PD ATP5H My032	not significantly more abundant	not significantly more abundant	not significantly more abundant	not significantly more abundant	not significantly more abundant	not significantly more abundant	not significantly more abundant	not significantly more abundant	not significantly more abundant	not significantly more abundant	not significantly more abundant	not significantly more abundant	2.15792	0.000639792	0.000123816	2.43984	0.000135544	3.27635e-05
Q6PKG0	LARP1 KIAA0731 LARP	not significantly more abundant	not significantly more abundant	not significantly more abundant	not significantly more abundant	not significantly more abundant	not significantly more abundant	not significantly more abundant	not significantly more abundant	not significantly more abundant	not significantly more abundant	not significantly more abundant	not significantly more abundant	1.79484	0.000715542	0.000133394	1.61771	0.00124366	0.000157748
P12956	XRCC6 G22P1	not significantly more abundant	not significantly more abundant	not significantly more abundant	not significantly more abundant	not significantly more abundant	not significantly more abundant	not significantly more abundant	not significantly more abundant	not significantly more abundant	not significantly more abundant	not significantly more abundant	not significantly more abundant	2.14102	0.00110896	0.000197547	1.99493	0.00338876	0.000367912
Q14103	HNRNPD AUF1 HNRPD	not significantly more abundant	not significantly more abundant	not significantly more abundant	not significantly more abundant	not significantly more abundant	not significantly more abundant	not significantly more abundant	not significantly more abundant	not significantly more abundant	not significantly more abundant	not significantly more abundant	not significantly more abundant	1.83179	0.00112547	0.000197547	1.96701	0.000357225	6.53777e-05
Q14157	UBAP2L KIAA0144 NICE4	not significantly more abundant	not significantly more abundant	not significantly more abundant	not significantly more abundant	not significantly more abundant	not significantly more abundant	not significantly more abundant	not significantly more abundant	not significantly more abundant	not significantly more abundant	not significantly more abundant	not significantly more abundant	1.59955	0.0011177	0.000197547	1.27533	0.00243258	0.000278249
Q07955	SRSF1 ASF SF2 SF2P33 SFRS1 OK/SW-cl.3	not significantly more abundant	not significantly more abundant	not significantly more abundant	not significantly more abundant	not significantly more abundant	not significantly more abundant	not significantly more abundant	not significantly more abundant	not significantly more abundant	not significantly more abundant	not significantly more abundant	not significantly more abundant	1.55667	0.00115344	0.000200129	1.64915	0.00299992	0.000331312
P11142	HSPA8 HSC70 HSP73 HSPA10	not significantly more abundant	not significantly more abundant	not significantly more abundant	not significantly more abundant	not significantly more abundant	not significantly more abundant	not significantly more abundant	not significantly more abundant	not significantly more abundant	not significantly more abundant	not significantly more abundant	not significantly more abundant	1.73631	0.00127146	0.000215648	1.76874	0.000804389	0.000111571
Q3MHD2	LSM12	not significantly more abundant	not significantly more abundant	not significantly more abundant	not significantly more abundant	not significantly more abundant	not significantly more abundant	not significantly more abundant	not significantly more abundant	not significantly more abundant	not significantly more abundant	not significantly more abundant	not significantly more abundant	1.64115	0.0014044	0.00023555	1.10051	0.0155158	0.00129074
P25685	DNAJB1 DNAJ1 HDJ1 HSPF1	not significantly more abundant	not significantly more abundant	not significantly more abundant	not significantly more abundant	not significantly more abundant	not significantly more abundant	not significantly more abundant	not significantly more abundant	not significantly more abundant	not significantly more abundant	not significantly more abundant	not significantly more abundant	1.7588	0.00166116	0.000272556	1.4638	0.00120794	0.000154749
P31943	HNRNPH1 HNRPH HNRPH1	not significantly more abundant	not significantly more abundant	not significantly more abundant	not significantly more abundant	not significantly more abundant	not significantly more abundant	not significantly more abundant	not significantly more abundant	not significantly more abundant	not significantly more abundant	not significantly more abundant	not significantly more abundant	1.52558	0.00189297	0.000307252	1.93176	0.00072521	0.000107218
P36542	ATP5F1C ATP5C ATP5C1 ATP5CL1	not significantly more abundant	not significantly more abundant	not significantly more abundant	not significantly more abundant	not significantly more abundant	not significantly more abundant	not significantly more abundant	not significantly more abundant	not significantly more abundant	not significantly more abundant	not significantly more abundant	not significantly more abundant	1.66911	0.0020554	0.000326594	Quantified in DCAF12L1-Inf and not in Cherry-Inf	Quantified in DCAF12L1-Inf and not in Cherry-Inf	Quantified in DCAF12L1-Inf and not in Cherry-Inf
Q16629	SRSF7 SFRS7	not significantly more abundant	not significantly more abundant	not significantly more abundant	not significantly more abundant	not significantly more abundant	not significantly more abundant	not significantly more abundant	not significantly more abundant	not significantly more abundant	not significantly more abundant	not significantly more abundant	not significantly more abundant	1.40319	0.00204231	0.000326594	1.88989	0.00471029	0.000482751
P05783	KRT18 CYK18 PIG46	not significantly more abundant	not significantly more abundant	not significantly more abundant	not significantly more abundant	not significantly more abundant	not significantly more abundant	not significantly more abundant	not significantly more abundant	not significantly more abundant	not significantly more abundant	not significantly more abundant	not significantly more abundant	2.42267	0.00219627	0.000345341	2.23338	0.000748586	0.000107755
Q13151	HNRNPA0 HNRPA0	not significantly more abundant	not significantly more abundant	not significantly more abundant	not significantly more abundant	not significantly more abundant	not significantly more abundant	not significantly more abundant	not significantly more abundant	not significantly more abundant	not significantly more abundant	not significantly more abundant	not significantly more abundant	1.80845	0.00228845	0.000356126	1.51104	0.00479638	0.000487672
O14979	HNRNPDL HNRPDL JKTBP	not significantly more abundant	not significantly more abundant	not significantly more abundant	not significantly more abundant	not significantly more abundant	not significantly more abundant	not significantly more abundant	not significantly more abundant	not significantly more abundant	not significantly more abundant	not significantly more abundant	not significantly more abundant	1.82647	0.00250791	0.000386295	1.36667	0.0143797	0.00121197
P35637	FUS TLS	not significantly more abundant	not significantly more abundant	not significantly more abundant	not significantly more abundant	not significantly more abundant	not significantly more abundant	not significantly more abundant	not significantly more abundant	not significantly more abundant	not significantly more abundant	not significantly more abundant	not significantly more abundant	1.75762	0.00256533	0.000391148	1.55733	0.00942587	0.000862881
P09874	PARP1 ADPRT PPOL	not significantly more abundant	not significantly more abundant	not significantly more abundant	not significantly more abundant	not significantly more abundant	not significantly more abundant	not significantly more abundant	not significantly more abundant	not significantly more abundant	not significantly more abundant	not significantly more abundant	not significantly more abundant	1.77605	0.00286811	0.000432943	2.80479	0.000376948	6.68156e-05
P39023	RPL3 OK/SW-cl.32	not significantly more abundant	not significantly more abundant	not significantly more abundant	not significantly more abundant	not significantly more abundant	not significantly more abundant	not significantly more abundant	not significantly more abundant	not significantly more abundant	not significantly more abundant	not significantly more abundant	not significantly more abundant	1.83571	0.00295081	0.000441016	2.04439	0.000273956	5.66075e-05
P49458	SRP9	not significantly more abundant	not significantly more abundant	not significantly more abundant	not significantly more abundant	not significantly more abundant	not significantly more abundant	not significantly more abundant	not significantly more abundant	not significantly more abundant	not significantly more abundant	not significantly more abundant	not significantly more abundant	1.40451	0.00315345	0.00046668	1.3143	0.00234994	0.000273684
P63220	RPS21	not significantly more abundant	not significantly more abundant	not significantly more abundant	not significantly more abundant	not significantly more abundant	not significantly more abundant	not significantly more abundant	not significantly more abundant	not significantly more abundant	not significantly more abundant	not significantly more abundant	not significantly more abundant	2.06087	0.00336004	0.000487692	1.36615	0.0131004	0.00112638
P09651;Q32P51	HNRNPA1 HNRPA1	not significantly more abundant	not significantly more abundant	not significantly more abundant	not significantly more abundant	not significantly more abundant	not significantly more abundant	not significantly more abundant	not significantly more abundant	not significantly more abundant	not significantly more abundant	not significantly more abundant	not significantly more abundant	1.55934	0.00359119	0.000506628	1.57578	0.00253969	0.00028793
P62318	SNRPD3	not significantly more abundant	not significantly more abundant	not significantly more abundant	not significantly more abundant	not significantly more abundant	not significantly more abundant	not significantly more abundant	not significantly more abundant	not significantly more abundant	not significantly more abundant	not significantly more abundant	not significantly more abundant	1.62513	0.00388906	0.000538583	2.01128	0.000547498	8.99234e-05
Q13428	TCOF1	not significantly more abundant	not significantly more abundant	not significantly more abundant	not significantly more abundant	not significantly more abundant	not significantly more abundant	not significantly more abundant	not significantly more abundant	not significantly more abundant	not significantly more abundant	not significantly more abundant	not significantly more abundant	1.38016	0.00388742	0.000538583	1.5976	0.00228971	0.000269115
P05388;Q8NHW5	RPLP0	not significantly more abundant	not significantly more abundant	not significantly more abundant	not significantly more abundant	not significantly more abundant	not significantly more abundant	not significantly more abundant	not significantly more abundant	not significantly more abundant	not significantly more abundant	not significantly more abundant	not significantly more abundant	1.28173	0.00442948	0.000607846	1.8975	0.00059079	9.34401e-05
Q8NC51	SERBP1 PAIRBP1 CGI-55	not significantly more abundant	not significantly more abundant	not significantly more abundant	not significantly more abundant	not significantly more abundant	not significantly more abundant	not significantly more abundant	not significantly more abundant	not significantly more abundant	not significantly more abundant	not significantly more abundant	not significantly more abundant	3.16206	0.00463256	0.000629988	2.98071	0.000580953	9.30328e-05
P40429;Q6NVV1	RPL13A	not significantly more abundant	not significantly more abundant	not significantly more abundant	not significantly more abundant	not significantly more abundant	not significantly more abundant	not significantly more abundant	not significantly more abundant	not significantly more abundant	not significantly more abundant	not significantly more abundant	not significantly more abundant	1.33722	0.0065209	0.00086649	1.71558	0.000758141	0.000107918
P52272	HNRNPM HNRPM NAGR1	not significantly more abundant	not significantly more abundant	not significantly more abundant	not significantly more abundant	not significantly more abundant	not significantly more abundant	not significantly more abundant	not significantly more abundant	not significantly more abundant	not significantly more abundant	not significantly more abundant	not significantly more abundant	1.38362	0.0074463	0.000968983	2.03797	0.000569581	9.23663e-05
Q15365	PCBP1	not significantly more abundant	not significantly more abundant	not significantly more abundant	not significantly more abundant	not significantly more abundant	not significantly more abundant	not significantly more abundant	not significantly more abundant	not significantly more abundant	not significantly more abundant	not significantly more abundant	not significantly more abundant	1.19866	0.00770091	0.000993551	2.08269	0.00177165	0.000212118
P22626	HNRNPA2B1 HNRPA2B1	not significantly more abundant	not significantly more abundant	not significantly more abundant	not significantly more abundant	not significantly more abundant	not significantly more abundant	not significantly more abundant	not significantly more abundant	not significantly more abundant	not significantly more abundant	not significantly more abundant	not significantly more abundant	1.25799	0.00855114	0.0010939	1.47361	0.00265218	0.000298046
P53999	SUB1 PC4 RPO2TC1	not significantly more abundant	not significantly more abundant	not significantly more abundant	not significantly more abundant	not significantly more abundant	not significantly more abundant	not significantly more abundant	not significantly more abundant	not significantly more abundant	not significantly more abundant	not significantly more abundant	not significantly more abundant	1.16284	0.00888714	0.00112732	1.65584	0.00976301	0.000878929
O60506	SYNCRIP HNRPQ NSAP1	not significantly more abundant	not significantly more abundant	not significantly more abundant	not significantly more abundant	not significantly more abundant	not significantly more abundant	not significantly more abundant	not significantly more abundant	not significantly more abundant	not significantly more abundant	not significantly more abundant	not significantly more abundant	1.14833	0.00915971	0.00115222	1.03567	0.00981081	0.000878929
P35659	DEK	not significantly more abundant	not significantly more abundant	not significantly more abundant	not significantly more abundant	not significantly more abundant	not significantly more abundant	not significantly more abundant	not significantly more abundant	not significantly more abundant	not significantly more abundant	not significantly more abundant	not significantly more abundant	1.41989	0.0100244	0.00124031	1.6599	0.0375159	0.00289529
P06733	ENO1 ENO1L1 MBPB1 MPB1	not significantly more abundant	not significantly more abundant	not significantly more abundant	not significantly more abundant	not significantly more abundant	not significantly more abundant	not significantly more abundant	not significantly more abundant	not significantly more abundant	not significantly more abundant	not significantly more abundant	not significantly more abundant	1.07695	0.0101598	0.00124684	not significantly more abundant	not significantly more abundant	not significantly more abundant
Q14444	CAPRIN1 GPIAP1 GPIP137 M11S1 RNG105	not significantly more abundant	not significantly more abundant	not significantly more abundant	not significantly more abundant	not significantly more abundant	not significantly more abundant	not significantly more abundant	not significantly more abundant	not significantly more abundant	not significantly more abundant	not significantly more abundant	not significantly more abundant	2.34022	0.0105194	0.00128057	1.96523	0.0124911	0.00108125
Q99729	HNRNPAB ABBP1 HNRPAB	not significantly more abundant	not significantly more abundant	not significantly more abundant	not significantly more abundant	not significantly more abundant	not significantly more abundant	not significantly more abundant	not significantly more abundant	not significantly more abundant	not significantly more abundant	not significantly more abundant	not significantly more abundant	1.08579	0.0109143	0.00131801	1.19805	0.00406348	0.000430227
P48634	PRRC2A BAT2 G2	not significantly more abundant	not significantly more abundant	not significantly more abundant	not significantly more abundant	not significantly more abundant	not significantly more abundant	not significantly more abundant	not significantly more abundant	not significantly more abundant	not significantly more abundant	not significantly more abundant	not significantly more abundant	1.4534	0.0130181	0.00151161	1.5136	0.0051914	0.000519589
P09234	SNRPC	not significantly more abundant	not significantly more abundant	not significantly more abundant	not significantly more abundant	not significantly more abundant	not significantly more abundant	not significantly more abundant	not significantly more abundant	not significantly more abundant	not significantly more abundant	not significantly more abundant	not significantly more abundant	1.37458	0.0137339	0.00158255	1.44884	0.0466709	0.00349651
Q9BSD7	NTPCR C1orf57	not significantly more abundant	not significantly more abundant	not significantly more abundant	not significantly more abundant	not significantly more abundant	not significantly more abundant	not significantly more abundant	not significantly more abundant	not significantly more abundant	not significantly more abundant	not significantly more abundant	not significantly more abundant	1.42052	0.0151543	0.00173298	not significantly more abundant	not significantly more abundant	not significantly more abundant
Q01844	EWSR1 EWS	not significantly more abundant	not significantly more abundant	not significantly more abundant	not significantly more abundant	not significantly more abundant	not significantly more abundant	not significantly more abundant	not significantly more abundant	not significantly more abundant	not significantly more abundant	not significantly more abundant	not significantly more abundant	1.38678	0.0173464	0.00196875	1.5426	0.00154552	0.000188569
Q06787	FMR1	not significantly more abundant	not significantly more abundant	not significantly more abundant	not significantly more abundant	not significantly more abundant	not significantly more abundant	not significantly more abundant	not significantly more abundant	not significantly more abundant	not significantly more abundant	not significantly more abundant	not significantly more abundant	1.15456	0.0179162	0.00200935	1.44426	0.0012831	0.000161156
Q92945	KHSRP FUBP2	not significantly more abundant	not significantly more abundant	not significantly more abundant	not significantly more abundant	not significantly more abundant	not significantly more abundant	not significantly more abundant	not significantly more abundant	not significantly more abundant	not significantly more abundant	not significantly more abundant	not significantly more abundant	1.44265	0.0179703	0.00200935	1.65628	0.0378448	0.00290319
P22061	PCMT1	not significantly more abundant	not significantly more abundant	not significantly more abundant	not significantly more abundant	not significantly more abundant	not significantly more abundant	not significantly more abundant	not significantly more abundant	not significantly more abundant	not significantly more abundant	not significantly more abundant	not significantly more abundant	1.0517	0.018795	0.00208611	1.0211	0.0929905	0.00673055
P07910	HNRNPC HNRPC	not significantly more abundant	not significantly more abundant	not significantly more abundant	not significantly more abundant	not significantly more abundant	not significantly more abundant	not significantly more abundant	not significantly more abundant	not significantly more abundant	not significantly more abundant	not significantly more abundant	not significantly more abundant	1.06646	0.0299796	0.0032793	1.67357	0.0185111	0.00151049
P43487	RANBP1	not significantly more abundant	not significantly more abundant	not significantly more abundant	not significantly more abundant	not significantly more abundant	not significantly more abundant	not significantly more abundant	not significantly more abundant	not significantly more abundant	not significantly more abundant	not significantly more abundant	not significantly more abundant	1.01544	0.0450086	0.0048529	1.56895	0.00741295	0.000714043
P07602	PSAP GLBA SAP1	not significantly more abundant	not significantly more abundant	not significantly more abundant	not significantly more abundant	not significantly more abundant	not significantly more abundant	not significantly more abundant	not significantly more abundant	not significantly more abundant	not significantly more abundant	not significantly more abundant	not significantly more abundant	1.05763	0.0507522	0.00539511	not significantly more abundant	not significantly more abundant	not significantly more abundant
P46821	MAP1B	not significantly more abundant	not significantly more abundant	not significantly more abundant	not significantly more abundant	not significantly more abundant	not significantly more abundant	not significantly more abundant	not significantly more abundant	not significantly more abundant	not significantly more abundant	not significantly more abundant	not significantly more abundant	1.20343	0.0529257	0.00558682	not significantly more abundant	not significantly more abundant	not significantly more abundant
P20674	COX5A	not significantly more abundant	not significantly more abundant	not significantly more abundant	not significantly more abundant	not significantly more abundant	not significantly more abundant	not significantly more abundant	not significantly more abundant	not significantly more abundant	not significantly more abundant	not significantly more abundant	not significantly more abundant	1.05285	0.054814	0.00574597	1.51546	0.00328716	0.000359932
P17096	HMGA1 HMGIY	not significantly more abundant	not significantly more abundant	not significantly more abundant	not significantly more abundant	not significantly more abundant	not significantly more abundant	not significantly more abundant	not significantly more abundant	not significantly more abundant	not significantly more abundant	not significantly more abundant	not significantly more abundant	1.24945	0.0560046	0.00581415	1.70311	0.030097	0.00235106
O00291	HIP1	not significantly more abundant	not significantly more abundant	not significantly more abundant	not significantly more abundant	not significantly more abundant	not significantly more abundant	not significantly more abundant	not significantly more abundant	not significantly more abundant	not significantly more abundant	not significantly more abundant	not significantly more abundant	not significantly more abundant	not significantly more abundant	not significantly more abundant	Quantified in DCAF12L1-Inf and not in Cherry-Inf	Quantified in DCAF12L1-Inf and not in Cherry-Inf	Quantified in DCAF12L1-Inf and not in Cherry-Inf
O14776	TCERG1 CA150 TAF2S	not significantly more abundant	not significantly more abundant	not significantly more abundant	not significantly more abundant	not significantly more abundant	not significantly more abundant	not significantly more abundant	not significantly more abundant	not significantly more abundant	not significantly more abundant	not significantly more abundant	not significantly more abundant	not significantly more abundant	not significantly more abundant	not significantly more abundant	Quantified in DCAF12L1-Inf and not in Cherry-Inf	Quantified in DCAF12L1-Inf and not in Cherry-Inf	Quantified in DCAF12L1-Inf and not in Cherry-Inf
O15391;P25490;Q96MM3	YY2 ZNF631	not significantly more abundant	not significantly more abundant	not significantly more abundant	not significantly more abundant	not significantly more abundant	not significantly more abundant	not significantly more abundant	not significantly more abundant	not significantly more abundant	not significantly more abundant	not significantly more abundant	not significantly more abundant	not significantly more abundant	not significantly more abundant	not significantly more abundant	Quantified in DCAF12L1-Inf and not in Cherry-Inf	Quantified in DCAF12L1-Inf and not in Cherry-Inf	Quantified in DCAF12L1-Inf and not in Cherry-Inf
O43290	SART1	not significantly more abundant	not significantly more abundant	not significantly more abundant	not significantly more abundant	not significantly more abundant	not significantly more abundant	not significantly more abundant	not significantly more abundant	not significantly more abundant	not significantly more abundant	not significantly more abundant	not significantly more abundant	not significantly more abundant	not significantly more abundant	not significantly more abundant	Quantified in DCAF12L1-Inf and not in Cherry-Inf	Quantified in DCAF12L1-Inf and not in Cherry-Inf	Quantified in DCAF12L1-Inf and not in Cherry-Inf
O43707	ACTN4	not significantly more abundant	not significantly more abundant	not significantly more abundant	not significantly more abundant	not significantly more abundant	not significantly more abundant	not significantly more abundant	not significantly more abundant	not significantly more abundant	not significantly more abundant	not significantly more abundant	not significantly more abundant	not significantly more abundant	not significantly more abundant	not significantly more abundant	Quantified in DCAF12L1-Inf and not in Cherry-Inf	Quantified in DCAF12L1-Inf and not in Cherry-Inf	Quantified in DCAF12L1-Inf and not in Cherry-Inf
O43809	NUDT21 CFIM25 CPSF25 CPSF5	not significantly more abundant	not significantly more abundant	not significantly more abundant	not significantly more abundant	not significantly more abundant	not significantly more abundant	not significantly more abundant	not significantly more abundant	not significantly more abundant	not significantly more abundant	not significantly more abundant	not significantly more abundant	not significantly more abundant	not significantly more abundant	not significantly more abundant	Quantified in DCAF12L1-Inf and not in Cherry-Inf	Quantified in DCAF12L1-Inf and not in Cherry-Inf	Quantified in DCAF12L1-Inf and not in Cherry-Inf
Q16778;P62807;P57053;P06899;O60814;Q99880;Q99879;Q99877;Q93079;Q8N257;Q5QNW6;P58876;P33778;P23527;Q96A08	H2BC21 H2BFQ HIST2H2BE	not significantly more abundant	not significantly more abundant	not significantly more abundant	not significantly more abundant	not significantly more abundant	not significantly more abundant	not significantly more abundant	not significantly more abundant	not significantly more abundant	not significantly more abundant	not significantly more abundant	not significantly more abundant	not significantly more abundant	not significantly more abundant	not significantly more abundant	Quantified in DCAF12L1-Inf and not in Cherry-Inf	Quantified in DCAF12L1-Inf and not in Cherry-Inf	Quantified in DCAF12L1-Inf and not in Cherry-Inf
O75223	GGCT C7orf24 CRF21	not significantly more abundant	not significantly more abundant	not significantly more abundant	not significantly more abundant	not significantly more abundant	not significantly more abundant	not significantly more abundant	not significantly more abundant	not significantly more abundant	not significantly more abundant	not significantly more abundant	not significantly more abundant	not significantly more abundant	not significantly more abundant	not significantly more abundant	Quantified in DCAF12L1-Inf and not in Cherry-Inf	Quantified in DCAF12L1-Inf and not in Cherry-Inf	Quantified in DCAF12L1-Inf and not in Cherry-Inf
O75340	PDCD6 ALG2	not significantly more abundant	not significantly more abundant	not significantly more abundant	not significantly more abundant	not significantly more abundant	not significantly more abundant	not significantly more abundant	not significantly more abundant	not significantly more abundant	not significantly more abundant	not significantly more abundant	not significantly more abundant	not significantly more abundant	not significantly more abundant	not significantly more abundant	Quantified in DCAF12L1-Inf and not in Cherry-Inf	Quantified in DCAF12L1-Inf and not in Cherry-Inf	Quantified in DCAF12L1-Inf and not in Cherry-Inf
O75569	PRKRA PACT RAX HSD-14 HSD14	not significantly more abundant	not significantly more abundant	not significantly more abundant	not significantly more abundant	not significantly more abundant	not significantly more abundant	not significantly more abundant	not significantly more abundant	not significantly more abundant	not significantly more abundant	not significantly more abundant	not significantly more abundant	not significantly more abundant	not significantly more abundant	not significantly more abundant	Quantified in DCAF12L1-Inf and not in Cherry-Inf	Quantified in DCAF12L1-Inf and not in Cherry-Inf	Quantified in DCAF12L1-Inf and not in Cherry-Inf
O75880	SCO1 SCOD1	not significantly more abundant	not significantly more abundant	not significantly more abundant	not significantly more abundant	not significantly more abundant	not significantly more abundant	not significantly more abundant	not significantly more abundant	not significantly more abundant	not significantly more abundant	not significantly more abundant	not significantly more abundant	not significantly more abundant	not significantly more abundant	not significantly more abundant	Quantified in DCAF12L1-Inf and not in Cherry-Inf	Quantified in DCAF12L1-Inf and not in Cherry-Inf	Quantified in DCAF12L1-Inf and not in Cherry-Inf
O95232	LUC7L3 CREAP1 CROP O48	not significantly more abundant	not significantly more abundant	not significantly more abundant	not significantly more abundant	not significantly more abundant	not significantly more abundant	not significantly more abundant	not significantly more abundant	not significantly more abundant	not significantly more abundant	not significantly more abundant	not significantly more abundant	not significantly more abundant	not significantly more abundant	not significantly more abundant	Quantified in DCAF12L1-Inf and not in Cherry-Inf	Quantified in DCAF12L1-Inf and not in Cherry-Inf	Quantified in DCAF12L1-Inf and not in Cherry-Inf
O96000	NDUFB10	not significantly more abundant	not significantly more abundant	not significantly more abundant	not significantly more abundant	not significantly more abundant	not significantly more abundant	not significantly more abundant	not significantly more abundant	not significantly more abundant	not significantly more abundant	not significantly more abundant	not significantly more abundant	not significantly more abundant	not significantly more abundant	not significantly more abundant	Quantified in DCAF12L1-Inf and not in Cherry-Inf	Quantified in DCAF12L1-Inf and not in Cherry-Inf	Quantified in DCAF12L1-Inf and not in Cherry-Inf
P01591	JCHAIN IGCJ IGJ	not significantly more abundant	not significantly more abundant	not significantly more abundant	not significantly more abundant	not significantly more abundant	not significantly more abundant	not significantly more abundant	not significantly more abundant	not significantly more abundant	not significantly more abundant	not significantly more abundant	not significantly more abundant	not significantly more abundant	not significantly more abundant	not significantly more abundant	Quantified in DCAF12L1-Inf and not in Cherry-Inf	Quantified in DCAF12L1-Inf and not in Cherry-Inf	Quantified in DCAF12L1-Inf and not in Cherry-Inf
P01857	IGHG1	not significantly more abundant	not significantly more abundant	not significantly more abundant	not significantly more abundant	not significantly more abundant	not significantly more abundant	not significantly more abundant	not significantly more abundant	not significantly more abundant	not significantly more abundant	not significantly more abundant	not significantly more abundant	not significantly more abundant	not significantly more abundant	not significantly more abundant	Quantified in DCAF12L1-Inf and not in Cherry-Inf	Quantified in DCAF12L1-Inf and not in Cherry-Inf	Quantified in DCAF12L1-Inf and not in Cherry-Inf
P01876	IGHA1	not significantly more abundant	not significantly more abundant	not significantly more abundant	not significantly more abundant	not significantly more abundant	not significantly more abundant	not significantly more abundant	not significantly more abundant	not significantly more abundant	not significantly more abundant	not significantly more abundant	not significantly more abundant	not significantly more abundant	not significantly more abundant	not significantly more abundant	Quantified in DCAF12L1-Inf and not in Cherry-Inf	Quantified in DCAF12L1-Inf and not in Cherry-Inf	Quantified in DCAF12L1-Inf and not in Cherry-Inf
P04350	TUBB4A TUBB4 TUBB5	not significantly more abundant	not significantly more abundant	not significantly more abundant	not significantly more abundant	not significantly more abundant	not significantly more abundant	not significantly more abundant	not significantly more abundant	not significantly more abundant	not significantly more abundant	not significantly more abundant	not significantly more abundant	not significantly more abundant	not significantly more abundant	not significantly more abundant	Quantified in DCAF12L1-Inf and not in Cherry-Inf	Quantified in DCAF12L1-Inf and not in Cherry-Inf	Quantified in DCAF12L1-Inf and not in Cherry-Inf
P04843	RPN1	not significantly more abundant	not significantly more abundant	not significantly more abundant	not significantly more abundant	not significantly more abundant	not significantly more abundant	not significantly more abundant	not significantly more abundant	not significantly more abundant	not significantly more abundant	not significantly more abundant	not significantly more abundant	not significantly more abundant	not significantly more abundant	not significantly more abundant	Quantified in DCAF12L1-Inf and not in Cherry-Inf	Quantified in DCAF12L1-Inf and not in Cherry-Inf	Quantified in DCAF12L1-Inf and not in Cherry-Inf
P05023;P13637	ATP1A1	not significantly more abundant	not significantly more abundant	not significantly more abundant	not significantly more abundant	not significantly more abundant	not significantly more abundant	not significantly more abundant	not significantly more abundant	not significantly more abundant	not significantly more abundant	not significantly more abundant	not significantly more abundant	not significantly more abundant	not significantly more abundant	not significantly more abundant	Quantified in DCAF12L1-Inf and not in Cherry-Inf	Quantified in DCAF12L1-Inf and not in Cherry-Inf	Quantified in DCAF12L1-Inf and not in Cherry-Inf
P05089	ARG1	not significantly more abundant	not significantly more abundant	not significantly more abundant	not significantly more abundant	not significantly more abundant	not significantly more abundant	not significantly more abundant	not significantly more abundant	not significantly more abundant	not significantly more abundant	not significantly more abundant	not significantly more abundant	not significantly more abundant	not significantly more abundant	not significantly more abundant	Quantified in DCAF12L1-Inf and not in Cherry-Inf	Quantified in DCAF12L1-Inf and not in Cherry-Inf	Quantified in DCAF12L1-Inf and not in Cherry-Inf
P05109	S100A8 CAGA CFAG MRP8	not significantly more abundant	not significantly more abundant	not significantly more abundant	not significantly more abundant	not significantly more abundant	not significantly more abundant	not significantly more abundant	not significantly more abundant	not significantly more abundant	not significantly more abundant	not significantly more abundant	not significantly more abundant	not significantly more abundant	not significantly more abundant	not significantly more abundant	Quantified in DCAF12L1-Inf and not in Cherry-Inf	Quantified in DCAF12L1-Inf and not in Cherry-Inf	Quantified in DCAF12L1-Inf and not in Cherry-Inf
P05204	HMGN2 HMG17	not significantly more abundant	not significantly more abundant	not significantly more abundant	not significantly more abundant	not significantly more abundant	not significantly more abundant	not significantly more abundant	not significantly more abundant	not significantly more abundant	not significantly more abundant	not significantly more abundant	not significantly more abundant	not significantly more abundant	not significantly more abundant	not significantly more abundant	Quantified in DCAF12L1-Inf and not in Cherry-Inf	Quantified in DCAF12L1-Inf and not in Cherry-Inf	Quantified in DCAF12L1-Inf and not in Cherry-Inf
P07355;A6NMY6	ANXA2 ANX2 ANX2L4 CAL1H LPC2D	not significantly more abundant	not significantly more abundant	not significantly more abundant	not significantly more abundant	not significantly more abundant	not significantly more abundant	not significantly more abundant	not significantly more abundant	not significantly more abundant	not significantly more abundant	not significantly more abundant	not significantly more abundant	not significantly more abundant	not significantly more abundant	not significantly more abundant	Quantified in DCAF12L1-Inf and not in Cherry-Inf	Quantified in DCAF12L1-Inf and not in Cherry-Inf	Quantified in DCAF12L1-Inf and not in Cherry-Inf
P0DOY3;P0DOY2;P0CF74;A0M8Q6;P0CG04;B9A064	IGLC3	not significantly more abundant	not significantly more abundant	not significantly more abundant	not significantly more abundant	not significantly more abundant	not significantly more abundant	not significantly more abundant	not significantly more abundant	not significantly more abundant	not significantly more abundant	not significantly more abundant	not significantly more abundant	not significantly more abundant	not significantly more abundant	not significantly more abundant	Quantified in DCAF12L1-Inf and not in Cherry-Inf	Quantified in DCAF12L1-Inf and not in Cherry-Inf	Quantified in DCAF12L1-Inf and not in Cherry-Inf
P11441	UBL4A DXS254E GDX UBL4	not significantly more abundant	not significantly more abundant	not significantly more abundant	not significantly more abundant	not significantly more abundant	not significantly more abundant	not significantly more abundant	not significantly more abundant	not significantly more abundant	not significantly more abundant	not significantly more abundant	not significantly more abundant	not significantly more abundant	not significantly more abundant	not significantly more abundant	Quantified in DCAF12L1-Inf and not in Cherry-Inf	Quantified in DCAF12L1-Inf and not in Cherry-Inf	Quantified in DCAF12L1-Inf and not in Cherry-Inf
P17066	HSPA6 HSP70B'	not significantly more abundant	not significantly more abundant	not significantly more abundant	not significantly more abundant	not significantly more abundant	not significantly more abundant	not significantly more abundant	not significantly more abundant	not significantly more abundant	not significantly more abundant	not significantly more abundant	not significantly more abundant	not significantly more abundant	not significantly more abundant	not significantly more abundant	Quantified in DCAF12L1-Inf and not in Cherry-Inf	Quantified in DCAF12L1-Inf and not in Cherry-Inf	Quantified in DCAF12L1-Inf and not in Cherry-Inf
P18754	RCC1 CHC1	not significantly more abundant	not significantly more abundant	not significantly more abundant	not significantly more abundant	not significantly more abundant	not significantly more abundant	not significantly more abundant	not significantly more abundant	not significantly more abundant	not significantly more abundant	not significantly more abundant	not significantly more abundant	not significantly more abundant	not significantly more abundant	not significantly more abundant	Quantified in DCAF12L1-Inf and not in Cherry-Inf	Quantified in DCAF12L1-Inf and not in Cherry-Inf	Quantified in DCAF12L1-Inf and not in Cherry-Inf
P19387	POLR2C A-152E5.7	not significantly more abundant	not significantly more abundant	not significantly more abundant	not significantly more abundant	not significantly more abundant	not significantly more abundant	not significantly more abundant	not significantly more abundant	not significantly more abundant	not significantly more abundant	not significantly more abundant	not significantly more abundant	not significantly more abundant	not significantly more abundant	not significantly more abundant	Quantified in DCAF12L1-Inf and not in Cherry-Inf	Quantified in DCAF12L1-Inf and not in Cherry-Inf	Quantified in DCAF12L1-Inf and not in Cherry-Inf
P20290	BTF3 NACB OK/SW-cl.8	not significantly more abundant	not significantly more abundant	not significantly more abundant	not significantly more abundant	not significantly more abundant	not significantly more abundant	not significantly more abundant	not significantly more abundant	not significantly more abundant	not significantly more abundant	not significantly more abundant	not significantly more abundant	not significantly more abundant	not significantly more abundant	not significantly more abundant	Quantified in DCAF12L1-Inf and not in Cherry-Inf	Quantified in DCAF12L1-Inf and not in Cherry-Inf	Quantified in DCAF12L1-Inf and not in Cherry-Inf
P20700	LMNB1 LMN2 LMNB	not significantly more abundant	not significantly more abundant	not significantly more abundant	not significantly more abundant	not significantly more abundant	not significantly more abundant	not significantly more abundant	not significantly more abundant	not significantly more abundant	not significantly more abundant	not significantly more abundant	not significantly more abundant	not significantly more abundant	not significantly more abundant	not significantly more abundant	Quantified in DCAF12L1-Inf and not in Cherry-Inf	Quantified in DCAF12L1-Inf and not in Cherry-Inf	Quantified in DCAF12L1-Inf and not in Cherry-Inf
P21912	SDHB SDH SDH1	not significantly more abundant	not significantly more abundant	not significantly more abundant	not significantly more abundant	not significantly more abundant	not significantly more abundant	not significantly more abundant	not significantly more abundant	not significantly more abundant	not significantly more abundant	not significantly more abundant	not significantly more abundant	not significantly more abundant	not significantly more abundant	not significantly more abundant	Quantified in DCAF12L1-Inf and not in Cherry-Inf	Quantified in DCAF12L1-Inf and not in Cherry-Inf	Quantified in DCAF12L1-Inf and not in Cherry-Inf
P22087	FBL FIB1 FLRN	not significantly more abundant	not significantly more abundant	not significantly more abundant	not significantly more abundant	not significantly more abundant	not significantly more abundant	not significantly more abundant	not significantly more abundant	not significantly more abundant	not significantly more abundant	not significantly more abundant	not significantly more abundant	not significantly more abundant	not significantly more abundant	not significantly more abundant	Quantified in DCAF12L1-Inf and not in Cherry-Inf	Quantified in DCAF12L1-Inf and not in Cherry-Inf	Quantified in DCAF12L1-Inf and not in Cherry-Inf
P23284	PPIB CYPB	not significantly more abundant	not significantly more abundant	not significantly more abundant	not significantly more abundant	not significantly more abundant	not significantly more abundant	not significantly more abundant	not significantly more abundant	not significantly more abundant	not significantly more abundant	not significantly more abundant	not significantly more abundant	not significantly more abundant	not significantly more abundant	not significantly more abundant	Quantified in DCAF12L1-Inf and not in Cherry-Inf	Quantified in DCAF12L1-Inf and not in Cherry-Inf	Quantified in DCAF12L1-Inf and not in Cherry-Inf
P25786	PSMA1 HC2 NU PROS30 PSC2	not significantly more abundant	not significantly more abundant	not significantly more abundant	not significantly more abundant	not significantly more abundant	not significantly more abundant	not significantly more abundant	not significantly more abundant	not significantly more abundant	not significantly more abundant	not significantly more abundant	not significantly more abundant	not significantly more abundant	not significantly more abundant	not significantly more abundant	Quantified in DCAF12L1-Inf and not in Cherry-Inf	Quantified in DCAF12L1-Inf and not in Cherry-Inf	Quantified in DCAF12L1-Inf and not in Cherry-Inf
P26641	EEF1G EF1G PRO1608	not significantly more abundant	not significantly more abundant	not significantly more abundant	not significantly more abundant	not significantly more abundant	not significantly more abundant	not significantly more abundant	not significantly more abundant	not significantly more abundant	not significantly more abundant	not significantly more abundant	not significantly more abundant	not significantly more abundant	not significantly more abundant	not significantly more abundant	Quantified in DCAF12L1-Inf and not in Cherry-Inf	Quantified in DCAF12L1-Inf and not in Cherry-Inf	Quantified in DCAF12L1-Inf and not in Cherry-Inf
P29508	SERPINB3 SCCA SCCA1	not significantly more abundant	not significantly more abundant	not significantly more abundant	not significantly more abundant	not significantly more abundant	not significantly more abundant	not significantly more abundant	not significantly more abundant	not significantly more abundant	not significantly more abundant	not significantly more abundant	not significantly more abundant	not significantly more abundant	not significantly more abundant	not significantly more abundant	Quantified in DCAF12L1-Inf and not in Cherry-Inf	Quantified in DCAF12L1-Inf and not in Cherry-Inf	Quantified in DCAF12L1-Inf and not in Cherry-Inf
P29966	MARCKS MACS PRKCSL	not significantly more abundant	not significantly more abundant	not significantly more abundant	not significantly more abundant	not significantly more abundant	not significantly more abundant	not significantly more abundant	not significantly more abundant	not significantly more abundant	not significantly more abundant	not significantly more abundant	not significantly more abundant	not significantly more abundant	not significantly more abundant	not significantly more abundant	Quantified in DCAF12L1-Inf and not in Cherry-Inf	Quantified in DCAF12L1-Inf and not in Cherry-Inf	Quantified in DCAF12L1-Inf and not in Cherry-Inf
P31942	HNRNPH3 HNRPH3	not significantly more abundant	not significantly more abundant	not significantly more abundant	not significantly more abundant	not significantly more abundant	not significantly more abundant	not significantly more abundant	not significantly more abundant	not significantly more abundant	not significantly more abundant	not significantly more abundant	not significantly more abundant	not significantly more abundant	not significantly more abundant	not significantly more abundant	Quantified in DCAF12L1-Inf and not in Cherry-Inf	Quantified in DCAF12L1-Inf and not in Cherry-Inf	Quantified in DCAF12L1-Inf and not in Cherry-Inf
P31944	CASP14	not significantly more abundant	not significantly more abundant	not significantly more abundant	not significantly more abundant	not significantly more abundant	not significantly more abundant	not significantly more abundant	not significantly more abundant	not significantly more abundant	not significantly more abundant	not significantly more abundant	not significantly more abundant	not significantly more abundant	not significantly more abundant	not significantly more abundant	Quantified in DCAF12L1-Inf and not in Cherry-Inf	Quantified in DCAF12L1-Inf and not in Cherry-Inf	Quantified in DCAF12L1-Inf and not in Cherry-Inf
P46013	MKI67	not significantly more abundant	not significantly more abundant	not significantly more abundant	not significantly more abundant	not significantly more abundant	not significantly more abundant	not significantly more abundant	not significantly more abundant	not significantly more abundant	not significantly more abundant	not significantly more abundant	not significantly more abundant	not significantly more abundant	not significantly more abundant	not significantly more abundant	Quantified in DCAF12L1-Inf and not in Cherry-Inf	Quantified in DCAF12L1-Inf and not in Cherry-Inf	Quantified in DCAF12L1-Inf and not in Cherry-Inf
P46087	NOP2 NOL1 NSUN1	not significantly more abundant	not significantly more abundant	not significantly more abundant	not significantly more abundant	not significantly more abundant	not significantly more abundant	not significantly more abundant	not significantly more abundant	not significantly more abundant	not significantly more abundant	not significantly more abundant	not significantly more abundant	not significantly more abundant	not significantly more abundant	not significantly more abundant	Quantified in DCAF12L1-Inf and not in Cherry-Inf	Quantified in DCAF12L1-Inf and not in Cherry-Inf	Quantified in DCAF12L1-Inf and not in Cherry-Inf
P46782	RPS5	not significantly more abundant	not significantly more abundant	not significantly more abundant	not significantly more abundant	not significantly more abundant	not significantly more abundant	not significantly more abundant	not significantly more abundant	not significantly more abundant	not significantly more abundant	not significantly more abundant	not significantly more abundant	not significantly more abundant	not significantly more abundant	not significantly more abundant	Quantified in DCAF12L1-Inf and not in Cherry-Inf	Quantified in DCAF12L1-Inf and not in Cherry-Inf	Quantified in DCAF12L1-Inf and not in Cherry-Inf
P51114	FXR1	not significantly more abundant	not significantly more abundant	not significantly more abundant	not significantly more abundant	not significantly more abundant	not significantly more abundant	not significantly more abundant	not significantly more abundant	not significantly more abundant	not significantly more abundant	not significantly more abundant	not significantly more abundant	not significantly more abundant	not significantly more abundant	not significantly more abundant	Quantified in DCAF12L1-Inf and not in Cherry-Inf	Quantified in DCAF12L1-Inf and not in Cherry-Inf	Quantified in DCAF12L1-Inf and not in Cherry-Inf
P52292	KPNA2 RCH1 SRP1	not significantly more abundant	not significantly more abundant	not significantly more abundant	not significantly more abundant	not significantly more abundant	not significantly more abundant	not significantly more abundant	not significantly more abundant	not significantly more abundant	not significantly more abundant	not significantly more abundant	not significantly more abundant	not significantly more abundant	not significantly more abundant	not significantly more abundant	Quantified in DCAF12L1-Inf and not in Cherry-Inf	Quantified in DCAF12L1-Inf and not in Cherry-Inf	Quantified in DCAF12L1-Inf and not in Cherry-Inf
P52926	HMGA2 HMGIC	not significantly more abundant	not significantly more abundant	not significantly more abundant	not significantly more abundant	not significantly more abundant	not significantly more abundant	not significantly more abundant	not significantly more abundant	not significantly more abundant	not significantly more abundant	not significantly more abundant	not significantly more abundant	not significantly more abundant	not significantly more abundant	not significantly more abundant	Quantified in DCAF12L1-Inf and not in Cherry-Inf	Quantified in DCAF12L1-Inf and not in Cherry-Inf	Quantified in DCAF12L1-Inf and not in Cherry-Inf
P60660	MYL6	not significantly more abundant	not significantly more abundant	not significantly more abundant	not significantly more abundant	not significantly more abundant	not significantly more abundant	not significantly more abundant	not significantly more abundant	not significantly more abundant	not significantly more abundant	not significantly more abundant	not significantly more abundant	not significantly more abundant	not significantly more abundant	not significantly more abundant	Quantified in DCAF12L1-Inf and not in Cherry-Inf	Quantified in DCAF12L1-Inf and not in Cherry-Inf	Quantified in DCAF12L1-Inf and not in Cherry-Inf
P62269	RPS18 D6S218E	not significantly more abundant	not significantly more abundant	not significantly more abundant	not significantly more abundant	not significantly more abundant	not significantly more abundant	not significantly more abundant	not significantly more abundant	not significantly more abundant	not significantly more abundant	not significantly more abundant	not significantly more abundant	not significantly more abundant	not significantly more abundant	not significantly more abundant	Quantified in DCAF12L1-Inf and not in Cherry-Inf	Quantified in DCAF12L1-Inf and not in Cherry-Inf	Quantified in DCAF12L1-Inf and not in Cherry-Inf
P62826	RAN ARA24 OK/SW-cl.81	not significantly more abundant	not significantly more abundant	not significantly more abundant	not significantly more abundant	not significantly more abundant	not significantly more abundant	not significantly more abundant	not significantly more abundant	not significantly more abundant	not significantly more abundant	not significantly more abundant	not significantly more abundant	not significantly more abundant	not significantly more abundant	not significantly more abundant	Quantified in DCAF12L1-Inf and not in Cherry-Inf	Quantified in DCAF12L1-Inf and not in Cherry-Inf	Quantified in DCAF12L1-Inf and not in Cherry-Inf
P82673	MRPS35 MRPS28 HDCMD11P MDS023 PSEC0213	not significantly more abundant	not significantly more abundant	not significantly more abundant	not significantly more abundant	not significantly more abundant	not significantly more abundant	not significantly more abundant	not significantly more abundant	not significantly more abundant	not significantly more abundant	not significantly more abundant	not significantly more abundant	not significantly more abundant	not significantly more abundant	not significantly more abundant	Quantified in DCAF12L1-Inf and not in Cherry-Inf	Quantified in DCAF12L1-Inf and not in Cherry-Inf	Quantified in DCAF12L1-Inf and not in Cherry-Inf
Q00341	HDLBP HBP VGL	not significantly more abundant	not significantly more abundant	not significantly more abundant	not significantly more abundant	not significantly more abundant	not significantly more abundant	not significantly more abundant	not significantly more abundant	not significantly more abundant	not significantly more abundant	not significantly more abundant	not significantly more abundant	not significantly more abundant	not significantly more abundant	not significantly more abundant	Quantified in DCAF12L1-Inf and not in Cherry-Inf	Quantified in DCAF12L1-Inf and not in Cherry-Inf	Quantified in DCAF12L1-Inf and not in Cherry-Inf
Q13813	SPTAN1 NEAS SPTA2	not significantly more abundant	not significantly more abundant	not significantly more abundant	not significantly more abundant	not significantly more abundant	not significantly more abundant	not significantly more abundant	not significantly more abundant	not significantly more abundant	not significantly more abundant	not significantly more abundant	not significantly more abundant	not significantly more abundant	not significantly more abundant	not significantly more abundant	Quantified in DCAF12L1-Inf and not in Cherry-Inf	Quantified in DCAF12L1-Inf and not in Cherry-Inf	Quantified in DCAF12L1-Inf and not in Cherry-Inf
Q14498	RBM39 HCC1 RNPC2	not significantly more abundant	not significantly more abundant	not significantly more abundant	not significantly more abundant	not significantly more abundant	not significantly more abundant	not significantly more abundant	not significantly more abundant	not significantly more abundant	not significantly more abundant	not significantly more abundant	not significantly more abundant	not significantly more abundant	not significantly more abundant	not significantly more abundant	Quantified in DCAF12L1-Inf and not in Cherry-Inf	Quantified in DCAF12L1-Inf and not in Cherry-Inf	Quantified in DCAF12L1-Inf and not in Cherry-Inf
Q15056	EIF4H KIAA0038 WBSCR1 WSCR1	not significantly more abundant	not significantly more abundant	not significantly more abundant	not significantly more abundant	not significantly more abundant	not significantly more abundant	not significantly more abundant	not significantly more abundant	not significantly more abundant	not significantly more abundant	not significantly more abundant	not significantly more abundant	not significantly more abundant	not significantly more abundant	not significantly more abundant	Quantified in DCAF12L1-Inf and not in Cherry-Inf	Quantified in DCAF12L1-Inf and not in Cherry-Inf	Quantified in DCAF12L1-Inf and not in Cherry-Inf
Q15084	PDIA6 ERP5 P5 TXNDC7	not significantly more abundant	not significantly more abundant	not significantly more abundant	not significantly more abundant	not significantly more abundant	not significantly more abundant	not significantly more abundant	not significantly more abundant	not significantly more abundant	not significantly more abundant	not significantly more abundant	not significantly more abundant	not significantly more abundant	not significantly more abundant	not significantly more abundant	Quantified in DCAF12L1-Inf and not in Cherry-Inf	Quantified in DCAF12L1-Inf and not in Cherry-Inf	Quantified in DCAF12L1-Inf and not in Cherry-Inf
Q15170	TCEAL1 SIIR	not significantly more abundant	not significantly more abundant	not significantly more abundant	not significantly more abundant	not significantly more abundant	not significantly more abundant	not significantly more abundant	not significantly more abundant	not significantly more abundant	not significantly more abundant	not significantly more abundant	not significantly more abundant	not significantly more abundant	not significantly more abundant	not significantly more abundant	Quantified in DCAF12L1-Inf and not in Cherry-Inf	Quantified in DCAF12L1-Inf and not in Cherry-Inf	Quantified in DCAF12L1-Inf and not in Cherry-Inf
Q15287	RNPS1 LDC2	not significantly more abundant	not significantly more abundant	not significantly more abundant	not significantly more abundant	not significantly more abundant	not significantly more abundant	not significantly more abundant	not significantly more abundant	not significantly more abundant	not significantly more abundant	not significantly more abundant	not significantly more abundant	not significantly more abundant	not significantly more abundant	not significantly more abundant	Quantified in DCAF12L1-Inf and not in Cherry-Inf	Quantified in DCAF12L1-Inf and not in Cherry-Inf	Quantified in DCAF12L1-Inf and not in Cherry-Inf
Q15369	ELOC TCEB1	not significantly more abundant	not significantly more abundant	not significantly more abundant	not significantly more abundant	not significantly more abundant	not significantly more abundant	not significantly more abundant	not significantly more abundant	not significantly more abundant	not significantly more abundant	not significantly more abundant	not significantly more abundant	not significantly more abundant	not significantly more abundant	not significantly more abundant	Quantified in DCAF12L1-Inf and not in Cherry-Inf	Quantified in DCAF12L1-Inf and not in Cherry-Inf	Quantified in DCAF12L1-Inf and not in Cherry-Inf
Q15424	SAFB HAP HET SAFB1	not significantly more abundant	not significantly more abundant	not significantly more abundant	not significantly more abundant	not significantly more abundant	not significantly more abundant	not significantly more abundant	not significantly more abundant	not significantly more abundant	not significantly more abundant	not significantly more abundant	not significantly more abundant	not significantly more abundant	not significantly more abundant	not significantly more abundant	Quantified in DCAF12L1-Inf and not in Cherry-Inf	Quantified in DCAF12L1-Inf and not in Cherry-Inf	Quantified in DCAF12L1-Inf and not in Cherry-Inf
Q15427	SF3B4 SAP49	not significantly more abundant	not significantly more abundant	not significantly more abundant	not significantly more abundant	not significantly more abundant	not significantly more abundant	not significantly more abundant	not significantly more abundant	not significantly more abundant	not significantly more abundant	not significantly more abundant	not significantly more abundant	not significantly more abundant	not significantly more abundant	not significantly more abundant	Quantified in DCAF12L1-Inf and not in Cherry-Inf	Quantified in DCAF12L1-Inf and not in Cherry-Inf	Quantified in DCAF12L1-Inf and not in Cherry-Inf
Q15637	SF1 ZFM1 ZNF162	not significantly more abundant	not significantly more abundant	not significantly more abundant	not significantly more abundant	not significantly more abundant	not significantly more abundant	not significantly more abundant	not significantly more abundant	not significantly more abundant	not significantly more abundant	not significantly more abundant	not significantly more abundant	not significantly more abundant	not significantly more abundant	not significantly more abundant	Quantified in DCAF12L1-Inf and not in Cherry-Inf	Quantified in DCAF12L1-Inf and not in Cherry-Inf	Quantified in DCAF12L1-Inf and not in Cherry-Inf
Q15691	MAPRE1	not significantly more abundant	not significantly more abundant	not significantly more abundant	not significantly more abundant	not significantly more abundant	not significantly more abundant	not significantly more abundant	not significantly more abundant	not significantly more abundant	not significantly more abundant	not significantly more abundant	not significantly more abundant	not significantly more abundant	not significantly more abundant	not significantly more abundant	Quantified in DCAF12L1-Inf and not in Cherry-Inf	Quantified in DCAF12L1-Inf and not in Cherry-Inf	Quantified in DCAF12L1-Inf and not in Cherry-Inf
Q16630	CPSF6 CFIM68	not significantly more abundant	not significantly more abundant	not significantly more abundant	not significantly more abundant	not significantly more abundant	not significantly more abundant	not significantly more abundant	not significantly more abundant	not significantly more abundant	not significantly more abundant	not significantly more abundant	not significantly more abundant	not significantly more abundant	not significantly more abundant	not significantly more abundant	Quantified in DCAF12L1-Inf and not in Cherry-Inf	Quantified in DCAF12L1-Inf and not in Cherry-Inf	Quantified in DCAF12L1-Inf and not in Cherry-Inf
Q5T3I0	GPATCH4 GPATC4	not significantly more abundant	not significantly more abundant	not significantly more abundant	not significantly more abundant	not significantly more abundant	not significantly more abundant	not significantly more abundant	not significantly more abundant	not significantly more abundant	not significantly more abundant	not significantly more abundant	not significantly more abundant	not significantly more abundant	not significantly more abundant	not significantly more abundant	Quantified in DCAF12L1-Inf and not in Cherry-Inf	Quantified in DCAF12L1-Inf and not in Cherry-Inf	Quantified in DCAF12L1-Inf and not in Cherry-Inf
Q6NZY4	ZCCHC8	not significantly more abundant	not significantly more abundant	not significantly more abundant	not significantly more abundant	not significantly more abundant	not significantly more abundant	not significantly more abundant	not significantly more abundant	not significantly more abundant	not significantly more abundant	not significantly more abundant	not significantly more abundant	not significantly more abundant	not significantly more abundant	not significantly more abundant	Quantified in DCAF12L1-Inf and not in Cherry-Inf	Quantified in DCAF12L1-Inf and not in Cherry-Inf	Quantified in DCAF12L1-Inf and not in Cherry-Inf
Q6P1L8	MRPL14 MRPL32 RPML32	not significantly more abundant	not significantly more abundant	not significantly more abundant	not significantly more abundant	not significantly more abundant	not significantly more abundant	not significantly more abundant	not significantly more abundant	not significantly more abundant	not significantly more abundant	not significantly more abundant	not significantly more abundant	not significantly more abundant	not significantly more abundant	not significantly more abundant	Quantified in DCAF12L1-Inf and not in Cherry-Inf	Quantified in DCAF12L1-Inf and not in Cherry-Inf	Quantified in DCAF12L1-Inf and not in Cherry-Inf
Q6UN15	FIP1L1 FIP1 RHE	not significantly more abundant	not significantly more abundant	not significantly more abundant	not significantly more abundant	not significantly more abundant	not significantly more abundant	not significantly more abundant	not significantly more abundant	not significantly more abundant	not significantly more abundant	not significantly more abundant	not significantly more abundant	not significantly more abundant	not significantly more abundant	not significantly more abundant	Quantified in DCAF12L1-Inf and not in Cherry-Inf	Quantified in DCAF12L1-Inf and not in Cherry-Inf	Quantified in DCAF12L1-Inf and not in Cherry-Inf
Q71RC2	LARP4 PP13296	not significantly more abundant	not significantly more abundant	not significantly more abundant	not significantly more abundant	not significantly more abundant	not significantly more abundant	not significantly more abundant	not significantly more abundant	not significantly more abundant	not significantly more abundant	not significantly more abundant	not significantly more abundant	not significantly more abundant	not significantly more abundant	not significantly more abundant	Quantified in DCAF12L1-Inf and not in Cherry-Inf	Quantified in DCAF12L1-Inf and not in Cherry-Inf	Quantified in DCAF12L1-Inf and not in Cherry-Inf
Q8IWS0	PHF6 CENP-31 KIAA1823	not significantly more abundant	not significantly more abundant	not significantly more abundant	not significantly more abundant	not significantly more abundant	not significantly more abundant	not significantly more abundant	not significantly more abundant	not significantly more abundant	not significantly more abundant	not significantly more abundant	not significantly more abundant	not significantly more abundant	not significantly more abundant	not significantly more abundant	Quantified in DCAF12L1-Inf and not in Cherry-Inf	Quantified in DCAF12L1-Inf and not in Cherry-Inf	Quantified in DCAF12L1-Inf and not in Cherry-Inf
Q8IWX8	CHERP DAN26 SCAF6	not significantly more abundant	not significantly more abundant	not significantly more abundant	not significantly more abundant	not significantly more abundant	not significantly more abundant	not significantly more abundant	not significantly more abundant	not significantly more abundant	not significantly more abundant	not significantly more abundant	not significantly more abundant	not significantly more abundant	not significantly more abundant	not significantly more abundant	Quantified in DCAF12L1-Inf and not in Cherry-Inf	Quantified in DCAF12L1-Inf and not in Cherry-Inf	Quantified in DCAF12L1-Inf and not in Cherry-Inf
Q8N7H5	PAF1 PD2	not significantly more abundant	not significantly more abundant	not significantly more abundant	not significantly more abundant	not significantly more abundant	not significantly more abundant	not significantly more abundant	not significantly more abundant	not significantly more abundant	not significantly more abundant	not significantly more abundant	not significantly more abundant	not significantly more abundant	not significantly more abundant	not significantly more abundant	Quantified in DCAF12L1-Inf and not in Cherry-Inf	Quantified in DCAF12L1-Inf and not in Cherry-Inf	Quantified in DCAF12L1-Inf and not in Cherry-Inf
Q8N9T8	KRI1	not significantly more abundant	not significantly more abundant	not significantly more abundant	not significantly more abundant	not significantly more abundant	not significantly more abundant	not significantly more abundant	not significantly more abundant	not significantly more abundant	not significantly more abundant	not significantly more abundant	not significantly more abundant	not significantly more abundant	not significantly more abundant	not significantly more abundant	Quantified in DCAF12L1-Inf and not in Cherry-Inf	Quantified in DCAF12L1-Inf and not in Cherry-Inf	Quantified in DCAF12L1-Inf and not in Cherry-Inf
Q8NE71	ABCF1 ABC50	not significantly more abundant	not significantly more abundant	not significantly more abundant	not significantly more abundant	not significantly more abundant	not significantly more abundant	not significantly more abundant	not significantly more abundant	not significantly more abundant	not significantly more abundant	not significantly more abundant	not significantly more abundant	not significantly more abundant	not significantly more abundant	not significantly more abundant	Quantified in DCAF12L1-Inf and not in Cherry-Inf	Quantified in DCAF12L1-Inf and not in Cherry-Inf	Quantified in DCAF12L1-Inf and not in Cherry-Inf
Q92526	CCT6B	not significantly more abundant	not significantly more abundant	not significantly more abundant	not significantly more abundant	not significantly more abundant	not significantly more abundant	not significantly more abundant	not significantly more abundant	not significantly more abundant	not significantly more abundant	not significantly more abundant	not significantly more abundant	not significantly more abundant	not significantly more abundant	not significantly more abundant	Quantified in DCAF12L1-Inf and not in Cherry-Inf	Quantified in DCAF12L1-Inf and not in Cherry-Inf	Quantified in DCAF12L1-Inf and not in Cherry-Inf
Q96AE4	FUBP1	not significantly more abundant	not significantly more abundant	not significantly more abundant	not significantly more abundant	not significantly more abundant	not significantly more abundant	not significantly more abundant	not significantly more abundant	not significantly more abundant	not significantly more abundant	not significantly more abundant	not significantly more abundant	not significantly more abundant	not significantly more abundant	not significantly more abundant	Quantified in DCAF12L1-Inf and not in Cherry-Inf	Quantified in DCAF12L1-Inf and not in Cherry-Inf	Quantified in DCAF12L1-Inf and not in Cherry-Inf
Q96I25	RBM17 SPF45	not significantly more abundant	not significantly more abundant	not significantly more abundant	not significantly more abundant	not significantly more abundant	not significantly more abundant	not significantly more abundant	not significantly more abundant	not significantly more abundant	not significantly more abundant	not significantly more abundant	not significantly more abundant	not significantly more abundant	not significantly more abundant	not significantly more abundant	Quantified in DCAF12L1-Inf and not in Cherry-Inf	Quantified in DCAF12L1-Inf and not in Cherry-Inf	Quantified in DCAF12L1-Inf and not in Cherry-Inf
Q96P63	SERPINB12	not significantly more abundant	not significantly more abundant	not significantly more abundant	not significantly more abundant	not significantly more abundant	not significantly more abundant	not significantly more abundant	not significantly more abundant	not significantly more abundant	not significantly more abundant	not significantly more abundant	not significantly more abundant	not significantly more abundant	not significantly more abundant	not significantly more abundant	Quantified in DCAF12L1-Inf and not in Cherry-Inf	Quantified in DCAF12L1-Inf and not in Cherry-Inf	Quantified in DCAF12L1-Inf and not in Cherry-Inf
Q96QR8	PURB	not significantly more abundant	not significantly more abundant	not significantly more abundant	not significantly more abundant	not significantly more abundant	not significantly more abundant	not significantly more abundant	not significantly more abundant	not significantly more abundant	not significantly more abundant	not significantly more abundant	not significantly more abundant	not significantly more abundant	not significantly more abundant	not significantly more abundant	Quantified in DCAF12L1-Inf and not in Cherry-Inf	Quantified in DCAF12L1-Inf and not in Cherry-Inf	Quantified in DCAF12L1-Inf and not in Cherry-Inf
Q99417	MYCBP AMY1	not significantly more abundant	not significantly more abundant	not significantly more abundant	not significantly more abundant	not significantly more abundant	not significantly more abundant	not significantly more abundant	not significantly more abundant	not significantly more abundant	not significantly more abundant	not significantly more abundant	not significantly more abundant	not significantly more abundant	not significantly more abundant	not significantly more abundant	Quantified in DCAF12L1-Inf and not in Cherry-Inf	Quantified in DCAF12L1-Inf and not in Cherry-Inf	Quantified in DCAF12L1-Inf and not in Cherry-Inf
Q99426	TBCB CG22 CKAP1	not significantly more abundant	not significantly more abundant	not significantly more abundant	not significantly more abundant	not significantly more abundant	not significantly more abundant	not significantly more abundant	not significantly more abundant	not significantly more abundant	not significantly more abundant	not significantly more abundant	not significantly more abundant	not significantly more abundant	not significantly more abundant	not significantly more abundant	Quantified in DCAF12L1-Inf and not in Cherry-Inf	Quantified in DCAF12L1-Inf and not in Cherry-Inf	Quantified in DCAF12L1-Inf and not in Cherry-Inf
Q99733	NAP1L4 NAP2	not significantly more abundant	not significantly more abundant	not significantly more abundant	not significantly more abundant	not significantly more abundant	not significantly more abundant	not significantly more abundant	not significantly more abundant	not significantly more abundant	not significantly more abundant	not significantly more abundant	not significantly more abundant	not significantly more abundant	not significantly more abundant	not significantly more abundant	Quantified in DCAF12L1-Inf and not in Cherry-Inf	Quantified in DCAF12L1-Inf and not in Cherry-Inf	Quantified in DCAF12L1-Inf and not in Cherry-Inf
Q9BV68	RNF126	not significantly more abundant	not significantly more abundant	not significantly more abundant	not significantly more abundant	not significantly more abundant	not significantly more abundant	not significantly more abundant	not significantly more abundant	not significantly more abundant	not significantly more abundant	not significantly more abundant	not significantly more abundant	not significantly more abundant	not significantly more abundant	not significantly more abundant	Quantified in DCAF12L1-Inf and not in Cherry-Inf	Quantified in DCAF12L1-Inf and not in Cherry-Inf	Quantified in DCAF12L1-Inf and not in Cherry-Inf
Q9BY77	POLDIP3 KIAA1649 PDIP46	not significantly more abundant	not significantly more abundant	not significantly more abundant	not significantly more abundant	not significantly more abundant	not significantly more abundant	not significantly more abundant	not significantly more abundant	not significantly more abundant	not significantly more abundant	not significantly more abundant	not significantly more abundant	not significantly more abundant	not significantly more abundant	not significantly more abundant	Quantified in DCAF12L1-Inf and not in Cherry-Inf	Quantified in DCAF12L1-Inf and not in Cherry-Inf	Quantified in DCAF12L1-Inf and not in Cherry-Inf
Q9GZT3	SLIRP C14orf156 DC23 DC50 PD04872	not significantly more abundant	not significantly more abundant	not significantly more abundant	not significantly more abundant	not significantly more abundant	not significantly more abundant	not significantly more abundant	not significantly more abundant	not significantly more abundant	not significantly more abundant	not significantly more abundant	not significantly more abundant	not significantly more abundant	not significantly more abundant	not significantly more abundant	Quantified in DCAF12L1-Inf and not in Cherry-Inf	Quantified in DCAF12L1-Inf and not in Cherry-Inf	Quantified in DCAF12L1-Inf and not in Cherry-Inf
Q9H7E9	C8orf33	not significantly more abundant	not significantly more abundant	not significantly more abundant	not significantly more abundant	not significantly more abundant	not significantly more abundant	not significantly more abundant	not significantly more abundant	not significantly more abundant	not significantly more abundant	not significantly more abundant	not significantly more abundant	not significantly more abundant	not significantly more abundant	not significantly more abundant	Quantified in DCAF12L1-Inf and not in Cherry-Inf	Quantified in DCAF12L1-Inf and not in Cherry-Inf	Quantified in DCAF12L1-Inf and not in Cherry-Inf
Q9NPA3	MID1IP1 MIG12	not significantly more abundant	not significantly more abundant	not significantly more abundant	not significantly more abundant	not significantly more abundant	not significantly more abundant	not significantly more abundant	not significantly more abundant	not significantly more abundant	not significantly more abundant	not significantly more abundant	not significantly more abundant	not significantly more abundant	not significantly more abundant	not significantly more abundant	Quantified in DCAF12L1-Inf and not in Cherry-Inf	Quantified in DCAF12L1-Inf and not in Cherry-Inf	Quantified in DCAF12L1-Inf and not in Cherry-Inf
Q9NR30	DDX21	not significantly more abundant	not significantly more abundant	not significantly more abundant	not significantly more abundant	not significantly more abundant	not significantly more abundant	not significantly more abundant	not significantly more abundant	not significantly more abundant	not significantly more abundant	not significantly more abundant	not significantly more abundant	not significantly more abundant	not significantly more abundant	not significantly more abundant	Quantified in DCAF12L1-Inf and not in Cherry-Inf	Quantified in DCAF12L1-Inf and not in Cherry-Inf	Quantified in DCAF12L1-Inf and not in Cherry-Inf
Q9NYB0	TERF2IP DRIP5 RAP1 PP8000	not significantly more abundant	not significantly more abundant	not significantly more abundant	not significantly more abundant	not significantly more abundant	not significantly more abundant	not significantly more abundant	not significantly more abundant	not significantly more abundant	not significantly more abundant	not significantly more abundant	not significantly more abundant	not significantly more abundant	not significantly more abundant	not significantly more abundant	Quantified in DCAF12L1-Inf and not in Cherry-Inf	Quantified in DCAF12L1-Inf and not in Cherry-Inf	Quantified in DCAF12L1-Inf and not in Cherry-Inf
Q9NYF8	BCLAF1 BTF KIAA0164	not significantly more abundant	not significantly more abundant	not significantly more abundant	not significantly more abundant	not significantly more abundant	not significantly more abundant	not significantly more abundant	not significantly more abundant	not significantly more abundant	not significantly more abundant	not significantly more abundant	not significantly more abundant	not significantly more abundant	not significantly more abundant	not significantly more abundant	Quantified in DCAF12L1-Inf and not in Cherry-Inf	Quantified in DCAF12L1-Inf and not in Cherry-Inf	Quantified in DCAF12L1-Inf and not in Cherry-Inf
Q9UHB6	LIMA1 EPLIN SREBP3 PP624	not significantly more abundant	not significantly more abundant	not significantly more abundant	not significantly more abundant	not significantly more abundant	not significantly more abundant	not significantly more abundant	not significantly more abundant	not significantly more abundant	not significantly more abundant	not significantly more abundant	not significantly more abundant	not significantly more abundant	not significantly more abundant	not significantly more abundant	Quantified in DCAF12L1-Inf and not in Cherry-Inf	Quantified in DCAF12L1-Inf and not in Cherry-Inf	Quantified in DCAF12L1-Inf and not in Cherry-Inf
Q9UL40	ZNF346 JAZ	not significantly more abundant	not significantly more abundant	not significantly more abundant	not significantly more abundant	not significantly more abundant	not significantly more abundant	not significantly more abundant	not significantly more abundant	not significantly more abundant	not significantly more abundant	not significantly more abundant	not significantly more abundant	not significantly more abundant	not significantly more abundant	not significantly more abundant	Quantified in DCAF12L1-Inf and not in Cherry-Inf	Quantified in DCAF12L1-Inf and not in Cherry-Inf	Quantified in DCAF12L1-Inf and not in Cherry-Inf
Q9UMS4	PRPF19 NMP200 PRP19 SNEV	not significantly more abundant	not significantly more abundant	not significantly more abundant	not significantly more abundant	not significantly more abundant	not significantly more abundant	not significantly more abundant	not significantly more abundant	not significantly more abundant	not significantly more abundant	not significantly more abundant	not significantly more abundant	not significantly more abundant	not significantly more abundant	not significantly more abundant	Quantified in DCAF12L1-Inf and not in Cherry-Inf	Quantified in DCAF12L1-Inf and not in Cherry-Inf	Quantified in DCAF12L1-Inf and not in Cherry-Inf
Q9UNZ5	C19orf53 HSPC023	not significantly more abundant	not significantly more abundant	not significantly more abundant	not significantly more abundant	not significantly more abundant	not significantly more abundant	not significantly more abundant	not significantly more abundant	not significantly more abundant	not significantly more abundant	not significantly more abundant	not significantly more abundant	not significantly more abundant	not significantly more abundant	not significantly more abundant	Quantified in DCAF12L1-Inf and not in Cherry-Inf	Quantified in DCAF12L1-Inf and not in Cherry-Inf	Quantified in DCAF12L1-Inf and not in Cherry-Inf
Q9Y371	SH3GLB1 KIAA0491 CGI-61	not significantly more abundant	not significantly more abundant	not significantly more abundant	not significantly more abundant	not significantly more abundant	not significantly more abundant	not significantly more abundant	not significantly more abundant	not significantly more abundant	not significantly more abundant	not significantly more abundant	not significantly more abundant	not significantly more abundant	not significantly more abundant	not significantly more abundant	Quantified in DCAF12L1-Inf and not in Cherry-Inf	Quantified in DCAF12L1-Inf and not in Cherry-Inf	Quantified in DCAF12L1-Inf and not in Cherry-Inf
Q9Y3D0	CIAO2B CIAB FAM96B MIP18 CGI-128 HSPC118	not significantly more abundant	not significantly more abundant	not significantly more abundant	not significantly more abundant	not significantly more abundant	not significantly more abundant	not significantly more abundant	not significantly more abundant	not significantly more abundant	not significantly more abundant	not significantly more abundant	not significantly more abundant	not significantly more abundant	not significantly more abundant	not significantly more abundant	Quantified in DCAF12L1-Inf and not in Cherry-Inf	Quantified in DCAF12L1-Inf and not in Cherry-Inf	Quantified in DCAF12L1-Inf and not in Cherry-Inf
Q9Y3D9	MRPS23 CGI-138 HSPC329	not significantly more abundant	not significantly more abundant	not significantly more abundant	not significantly more abundant	not significantly more abundant	not significantly more abundant	not significantly more abundant	not significantly more abundant	not significantly more abundant	not significantly more abundant	not significantly more abundant	not significantly more abundant	not significantly more abundant	not significantly more abundant	not significantly more abundant	Quantified in DCAF12L1-Inf and not in Cherry-Inf	Quantified in DCAF12L1-Inf and not in Cherry-Inf	Quantified in DCAF12L1-Inf and not in Cherry-Inf
P62906	RPL10A NEDD6	not significantly more abundant	not significantly more abundant	not significantly more abundant	not significantly more abundant	not significantly more abundant	not significantly more abundant	not significantly more abundant	not significantly more abundant	not significantly more abundant	not significantly more abundant	not significantly more abundant	not significantly more abundant	not significantly more abundant	not significantly more abundant	not significantly more abundant	2.17084	0.000199732	4.48908e-05
P13639	EEF2 EF2	not significantly more abundant	not significantly more abundant	not significantly more abundant	not significantly more abundant	not significantly more abundant	not significantly more abundant	not significantly more abundant	not significantly more abundant	not significantly more abundant	not significantly more abundant	not significantly more abundant	not significantly more abundant	not significantly more abundant	not significantly more abundant	not significantly more abundant	3.65115	0.000313209	6.02748e-05
P18124	RPL7	not significantly more abundant	not significantly more abundant	not significantly more abundant	not significantly more abundant	not significantly more abundant	not significantly more abundant	not significantly more abundant	not significantly more abundant	not significantly more abundant	not significantly more abundant	not significantly more abundant	not significantly more abundant	not significantly more abundant	not significantly more abundant	not significantly more abundant	1.64796	0.000809935	0.000111571
P98179	RBM3 RNPL	not significantly more abundant	not significantly more abundant	not significantly more abundant	not significantly more abundant	not significantly more abundant	not significantly more abundant	not significantly more abundant	not significantly more abundant	not significantly more abundant	not significantly more abundant	not significantly more abundant	not significantly more abundant	not significantly more abundant	not significantly more abundant	not significantly more abundant	2.30016	0.000894131	0.000121859
Q07666	KHDRBS1 SAM68	not significantly more abundant	not significantly more abundant	not significantly more abundant	not significantly more abundant	not significantly more abundant	not significantly more abundant	not significantly more abundant	not significantly more abundant	not significantly more abundant	not significantly more abundant	not significantly more abundant	not significantly more abundant	not significantly more abundant	not significantly more abundant	not significantly more abundant	2.56259	0.00109268	0.000144313
Q14974	KPNB1 NTF97	not significantly more abundant	not significantly more abundant	not significantly more abundant	not significantly more abundant	not significantly more abundant	not significantly more abundant	not significantly more abundant	not significantly more abundant	not significantly more abundant	not significantly more abundant	not significantly more abundant	not significantly more abundant	not significantly more abundant	not significantly more abundant	not significantly more abundant	1.92366	0.00114741	0.00014848
NS1	NS1	not significantly more abundant	not significantly more abundant	not significantly more abundant	not significantly more abundant	not significantly more abundant	not significantly more abundant	not significantly more abundant	not significantly more abundant	not significantly more abundant	not significantly more abundant	not significantly more abundant	not significantly more abundant	not significantly more abundant	not significantly more abundant	not significantly more abundant	2.02481	0.00221167	0.000262351
P20042	EIF2S2 EIF2B	not significantly more abundant	not significantly more abundant	not significantly more abundant	not significantly more abundant	not significantly more abundant	not significantly more abundant	not significantly more abundant	not significantly more abundant	not significantly more abundant	not significantly more abundant	not significantly more abundant	not significantly more abundant	not significantly more abundant	not significantly more abundant	not significantly more abundant	1.22591	0.00240921	0.000278059
O43175	PHGDH PGDH3	not significantly more abundant	not significantly more abundant	not significantly more abundant	not significantly more abundant	not significantly more abundant	not significantly more abundant	not significantly more abundant	not significantly more abundant	not significantly more abundant	not significantly more abundant	not significantly more abundant	not significantly more abundant	not significantly more abundant	not significantly more abundant	not significantly more abundant	2.65181	0.00282675	0.000314902
P25705	ATP5F1A ATP5A ATP5A1 ATP5AL2 ATPM	not significantly more abundant	not significantly more abundant	not significantly more abundant	not significantly more abundant	not significantly more abundant	not significantly more abundant	not significantly more abundant	not significantly more abundant	not significantly more abundant	not significantly more abundant	not significantly more abundant	not significantly more abundant	not significantly more abundant	not significantly more abundant	not significantly more abundant	1.22297	0.00365982	0.000394001
Q07020	RPL18	not significantly more abundant	not significantly more abundant	not significantly more abundant	not significantly more abundant	not significantly more abundant	not significantly more abundant	not significantly more abundant	not significantly more abundant	not significantly more abundant	not significantly more abundant	not significantly more abundant	not significantly more abundant	not significantly more abundant	not significantly more abundant	not significantly more abundant	1.27062	0.00416259	0.000437108
P68371	TUBB4B TUBB2C	not significantly more abundant	not significantly more abundant	not significantly more abundant	not significantly more abundant	not significantly more abundant	not significantly more abundant	not significantly more abundant	not significantly more abundant	not significantly more abundant	not significantly more abundant	not significantly more abundant	not significantly more abundant	not significantly more abundant	not significantly more abundant	not significantly more abundant	1.55347	0.00445869	0.000464395
Q92841	DDX17	not significantly more abundant	not significantly more abundant	not significantly more abundant	not significantly more abundant	not significantly more abundant	not significantly more abundant	not significantly more abundant	not significantly more abundant	not significantly more abundant	not significantly more abundant	not significantly more abundant	not significantly more abundant	not significantly more abundant	not significantly more abundant	not significantly more abundant	1.42654	0.00468672	0.000482751
P36578	RPL4 RPL1	not significantly more abundant	not significantly more abundant	not significantly more abundant	not significantly more abundant	not significantly more abundant	not significantly more abundant	not significantly more abundant	not significantly more abundant	not significantly more abundant	not significantly more abundant	not significantly more abundant	not significantly more abundant	not significantly more abundant	not significantly more abundant	not significantly more abundant	1.36198	0.00561065	0.000557196
P10606	COX5B	not significantly more abundant	not significantly more abundant	not significantly more abundant	not significantly more abundant	not significantly more abundant	not significantly more abundant	not significantly more abundant	not significantly more abundant	not significantly more abundant	not significantly more abundant	not significantly more abundant	not significantly more abundant	not significantly more abundant	not significantly more abundant	not significantly more abundant	1.22546	0.00631818	0.000617882
M1	M1	not significantly more abundant	not significantly more abundant	not significantly more abundant	not significantly more abundant	not significantly more abundant	not significantly more abundant	not significantly more abundant	not significantly more abundant	not significantly more abundant	not significantly more abundant	not significantly more abundant	not significantly more abundant	not significantly more abundant	not significantly more abundant	not significantly more abundant	1.34154	0.00840346	0.000791598
P14174	MIF GLIF MMIF	not significantly more abundant	not significantly more abundant	not significantly more abundant	not significantly more abundant	not significantly more abundant	not significantly more abundant	not significantly more abundant	not significantly more abundant	not significantly more abundant	not significantly more abundant	not significantly more abundant	not significantly more abundant	not significantly more abundant	not significantly more abundant	not significantly more abundant	1.46957	0.00894305	0.000836277
P07919	UQCRH	not significantly more abundant	not significantly more abundant	not significantly more abundant	not significantly more abundant	not significantly more abundant	not significantly more abundant	not significantly more abundant	not significantly more abundant	not significantly more abundant	not significantly more abundant	not significantly more abundant	not significantly more abundant	not significantly more abundant	not significantly more abundant	not significantly more abundant	1.0892	0.00947993	0.000862881
Q08211	DHX9 DDX9 LKP NDH2	not significantly more abundant	not significantly more abundant	not significantly more abundant	not significantly more abundant	not significantly more abundant	not significantly more abundant	not significantly more abundant	not significantly more abundant	not significantly more abundant	not significantly more abundant	not significantly more abundant	not significantly more abundant	not significantly more abundant	not significantly more abundant	not significantly more abundant	1.41583	0.00942494	0.000862881
Q9BUJ2	HNRNPUL1 E1BAP5 HNRPUL1	not significantly more abundant	not significantly more abundant	not significantly more abundant	not significantly more abundant	not significantly more abundant	not significantly more abundant	not significantly more abundant	not significantly more abundant	not significantly more abundant	not significantly more abundant	not significantly more abundant	not significantly more abundant	not significantly more abundant	not significantly more abundant	not significantly more abundant	1.14208	0.0102001	0.000907461
P07437	TUBB TUBB5 OK/SW-cl.56	not significantly more abundant	not significantly more abundant	not significantly more abundant	not significantly more abundant	not significantly more abundant	not significantly more abundant	not significantly more abundant	not significantly more abundant	not significantly more abundant	not significantly more abundant	not significantly more abundant	not significantly more abundant	not significantly more abundant	not significantly more abundant	not significantly more abundant	1.23001	0.0106507	0.000934565
P68363;P68366	TUBA1B	not significantly more abundant	not significantly more abundant	not significantly more abundant	not significantly more abundant	not significantly more abundant	not significantly more abundant	not significantly more abundant	not significantly more abundant	not significantly more abundant	not significantly more abundant	not significantly more abundant	not significantly more abundant	not significantly more abundant	not significantly more abundant	not significantly more abundant	1.0822	0.0140085	0.00118851
P05141	SLC25A5 AAC2 ANT2	not significantly more abundant	not significantly more abundant	not significantly more abundant	not significantly more abundant	not significantly more abundant	not significantly more abundant	not significantly more abundant	not significantly more abundant	not significantly more abundant	not significantly more abundant	not significantly more abundant	not significantly more abundant	not significantly more abundant	not significantly more abundant	not significantly more abundant	1.55767	0.0168912	0.00139609
P61313	RPL15 EC45 TCBAP0781	not significantly more abundant	not significantly more abundant	not significantly more abundant	not significantly more abundant	not significantly more abundant	not significantly more abundant	not significantly more abundant	not significantly more abundant	not significantly more abundant	not significantly more abundant	not significantly more abundant	not significantly more abundant	not significantly more abundant	not significantly more abundant	not significantly more abundant	1.28326	0.0171545	0.00140876
Q12905	ILF2 NF45 PRO3063	not significantly more abundant	not significantly more abundant	not significantly more abundant	not significantly more abundant	not significantly more abundant	not significantly more abundant	not significantly more abundant	not significantly more abundant	not significantly more abundant	not significantly more abundant	not significantly more abundant	not significantly more abundant	not significantly more abundant	not significantly more abundant	not significantly more abundant	1.23064	0.0284762	0.00225192
P45880	VDAC2	not significantly more abundant	not significantly more abundant	not significantly more abundant	not significantly more abundant	not significantly more abundant	not significantly more abundant	not significantly more abundant	not significantly more abundant	not significantly more abundant	not significantly more abundant	not significantly more abundant	not significantly more abundant	not significantly more abundant	not significantly more abundant	not significantly more abundant	1.10576	0.0297959	0.00234183
P80723	BASP1 NAP22	not significantly more abundant	not significantly more abundant	not significantly more abundant	not significantly more abundant	not significantly more abundant	not significantly more abundant	not significantly more abundant	not significantly more abundant	not significantly more abundant	not significantly more abundant	not significantly more abundant	not significantly more abundant	not significantly more abundant	not significantly more abundant	not significantly more abundant	1.2669	0.0653101	0.00483637
P05114	HMGN1 HMG14	not significantly more abundant	not significantly more abundant	not significantly more abundant	not significantly more abundant	not significantly more abundant	not significantly more abundant	not significantly more abundant	not significantly more abundant	not significantly more abundant	not significantly more abundant	not significantly more abundant	not significantly more abundant	not significantly more abundant	not significantly more abundant	not significantly more abundant	2.30626	0.074423	0.00547953
P09429	HMGB1 HMG1	not significantly more abundant	not significantly more abundant	not significantly more abundant	not significantly more abundant	not significantly more abundant	not significantly more abundant	not significantly more abundant	not significantly more abundant	not significantly more abundant	not significantly more abundant	not significantly more abundant	not significantly more abundant	not significantly more abundant	not significantly more abundant	not significantly more abundant	1.66357	0.0784542	0.00574332
P11182	DBT BCATE2 BCKDHE2	not significantly more abundant	not significantly more abundant	not significantly more abundant	not significantly more abundant	not significantly more abundant	not significantly more abundant	not significantly more abundant	not significantly more abundant	not significantly more abundant	not significantly more abundant	not significantly more abundant	not significantly more abundant	not significantly more abundant	not significantly more abundant	not significantly more abundant	1.07253	0.115115	0.00828509
P14618	PKM OIP3 PK2 PK3 PKM2	not significantly more abundant	not significantly more abundant	not significantly more abundant	not significantly more abundant	not significantly more abundant	not significantly more abundant	not significantly more abundant	not significantly more abundant	not significantly more abundant	not significantly more abundant	not significantly more abundant	not significantly more abundant	not significantly more abundant	not significantly more abundant	not significantly more abundant	1.86012	0.12591	0.00900044

## Sheet: DDB1-NI>Cherry-NI
gene.name	Majority.protein.IDs	Peptides	Mol..weight.kDa.	log2(Mean.in.DDB1.NI/Mean.in.Cherry.NI)	p.value	Adjusted.p.value	LFQ.intensity.DCAF11.Inf.1	LFQ.intensity.DCAF11.Inf.2	LFQ.intensity.DCAF11.Inf.3	LFQ.intensity.DCAF11.NI.1	LFQ.intensity.DCAF11.NI.2	LFQ.intensity.DCAF11.NI.3	LFQ.intensity.DCAF12L1.Inf.1	LFQ.intensity.DCAF12L1.Inf.2	LFQ.intensity.DCAF12L1.Inf.3	LFQ.intensity.DCAF12L1.NI.1	LFQ.intensity.DCAF12L1.NI.2	LFQ.intensity.DCAF12L1.NI.3	LFQ.intensity.DDB1.Inf.1	LFQ.intensity.DDB1.Inf.2	LFQ.intensity.DDB1.Inf.3	LFQ.intensity.DDB1.NI.1b	LFQ.intensity.DDB1.NI.2	LFQ.intensity.DDB1.NI.3	LFQ.intensity.mCherry.Inf.1	LFQ.intensity.mCherry.Inf.2	LFQ.intensity.mCherry.Inf.3	LFQ.intensity.mCherry.NI.1	LFQ.intensity.mCherry.NI.2	LFQ.intensity.mCherry.NI.3
ASNSD1	L0R819	10	11.25				0	0	0	27850000	23578000	14071000	326410000	415760000	210450000	415520000	159290000	75310000	0	0	0	0	19850000	7942700	0	0	0	0	0	0
PGRMC1	O00264	5	21.671				0	0	0	0	0	0	41452000	21321000	74365000	70975000	24137000	17363000	0	0	0	20733000	57073000	5988500	0	0	0	0	0	0
IGF2BP3	O00425	15	63.704				63223000	13339000	0	71346000	11117000	0	170420000	81212000	182150000	277980000	81322000	49216000	0	0	0	17076000	55499000	5265600	0	0	0	0	0	0
PPP6C	O00743	2	35.144				0	0	0	0	0	0	0	0	0	0	0	0	0	0	0	3777900	10821000	0	0	0	0	0	0	0
TRAFD1	O14545	7	64.84				20282000	19727000	0	24730000	11919000	8388200	62753000	33501000	35382000	59960000	20548000	10023000	8214100	0	0	12127000	19562000	0	20437000	4675700	0	0	0	0
PSMA7;PSMA8	O14818;Q8TAA3	7	27.887				16464000	0	0	0	0	0	21220000	14291000	41075000	44260000	22153000	0	0	0	0	14439000	45318000	0	0	21390000	21512000	0	0	0
TPD52L2	O43399	8	22.237				28055000	38671000	15502000	31127000	18805000	14814000	70884000	36814000	71031000	27797000	13444000	20653000	9289800	10930000	12776000	15368000	33963000	9388000	0	0	0	0	0	0
DNAJA2	O60884	11	45.745				35875000	17638000	0	25867000	9876900	0	115210000	58158000	161500000	200080000	18317000	15089000	0	0	0	9434200	21932000	0	0	0	0	0	0	0
EIF3G	O75821	4	35.611				0	29938000	0	23341000	0	16195000	48347000	33786000	72045000	59527000	32526000	30225000	0	0	0	14846000	30885000	9460100	0	22508000	26729000	0	0	0
BAG2	O95816	14	23.772				87242000	191440000	28089000	249910000	95727000	55172000	335170000	423220000	532510000	531600000	248250000	175840000	0	0	0	79802000	185440000	7852700	0	0	0	0	0	0
TXNDC12	O95881	3	19.206				0	0	0	0	0	0	0	0	0	0	0	0	0	0	0	0	9086200	3981800	0	0	0	0	0	0
LMNA	P02545	16	74.139				0	0	0	0	0	0	7843000	19532000	156480000	0	25615000	0	10579000	16642000	0	12824000	9754900	0	0	0	0	0	0	0
P4HB	P07237	8	57.116				0	0	0	19905000	11613000	7485000	13189000	18076000	40542000	55656000	19683000	9737600	0	0	0	15412000	15826000	6279100	0	21546000	15201000	0	0	0
HSP90AA1	P07900	48	84.659				50878000	36233000	10989000	241080000	59000000	15532000	591390000	936030000	2486000000	3195400000	979120000	357520000	0	0	0	0	23142000	2227400	0	0	0	0	0	0
SNRNP70	P08621	9	51.556				9376300	0	0	11551000	8623400	0	26347000	72873000	50150000	43173000	19736000	13464000	0	0	0	8310900	16805000	0	0	0	0	0	0	0
RPS17	P08708	12	15.55				118690000	25177000	0	185700000	76004000	0	342480000	261110000	568180000	486060000	247960000	43701000	0	0	0	22303000	107930000	10076000	0	0	0	0	0	0
TPR	P12270	6	267.29				0	0	0	0	0	0	0	0	0	0	0	0	14593000	20083000	14333000	18909000	25914000	0	0	0	0	0	0	0
XRCC5	P13010	11	82.704				0	0	0	0	0	0	24616000	35978000	102220000	106020000	20033000	19025000	0	0	0	12290000	27348000	19223000	27353000	24020000	14236000	0	0	0
COX4I1	P13073	3	19.576				0	0	0	0	0	0	0	0	0	8945000	0	0	0	0	0	0	17115000	4768400	0	0	0	0	0	0
ATP2A2	P16615	7	114.76				0	0	0	0	0	0	0	0	0	0	0	0	0	0	0	5931300	16161000	4124400	0	0	0	0	0	0
PSMC3	P17980	11	49.203				51435000	29761000	0	72029000	16338000	9612300	69006000	39351000	106190000	159260000	84140000	37624000	0	0	0	31113000	73205000	0	0	0	0	0	0	0
TCP1	P17987	63	60.343				8829500000	5647000000	2978300000	6592200000	2302200000	1269500000	32743000000	28592000000	41720000000	73394000000	12816000000	8165000000	0	0	0	36701000	92848000	5925000	0	0	0	0	0	0
RPL35A	P18077	10	12.538				92853000	90378000	25499000	86654000	59323000	21677000	665540000	295830000	359390000	307870000	171440000	160270000	0	0	0	18655000	36724000	10517000	0	0	0	0	0	0
ATP5J	P18859	5	12.587				0	0	0	62198000	58954000	37259000	84830000	86007000	111640000	110000000	98194000	74429000	0	40663000	37257000	51678000	91253000	0	0	0	0	0	0	0
EIF4B	P23588	2	69.15				0	0	0	0	0	0	0	0	0	0	0	0	0	0	0	6366300	14909000	4767100	0	0	0	0	0	0
U2AF2	P26368	8	53.5				0	0	0	41656000	26352000	11687000	38093000	33903000	64953000	152310000	35505000	24773000	0	0	0	24428000	33254000	0	0	0	0	0	0	0
CAD	P27708	9	242.98				16697000	16355000	9776600	14901000	0	7027200	15161000	26230000	27997000	17019000	8768900	8676700	0	0	0	12327000	20388000	0	0	0	0	0	0	0
DDOST	P39656	4	50.8				82260000	0	0	0	0	0	73550000	93024000	137510000	0	56735000	0	0	0	0	49316000	84896000	0	0	0	0	0	0	0
CCT6A	P40227	64	58.024				10709000000	5470000000	2554000000	8081900000	2594200000	1459600000	44845000000	25712000000	52513000000	85374000000	14173000000	8495600000	4501600	3912700	0	9336700	23794000	0	0	0	0	0	0	0
HADHA	P40939	24	82.999				48009000	10453000	5210200	87240000	38213000	12366000	209560000	88134000	146380000	433620000	118520000	88386000	0	0	0	9143100	22283000	0	0	0	0	0	0	0
EIF2S3;EIF2S3L	P41091;Q2VIR3	7	51.109				26447000	0	10756000	0	0	0	31667000	43504000	86787000	36567000	20853000	19650000	0	8415400	0	14307000	20308000	8561000	0	0	30971000	0	0	0
RPS27;RPS27L	P42677;Q71UM5	7	9.461				92448000	79950000	29202000	0	0	0	268920000	182520000	243070000	177450000	141020000	95862000	0	0	0	31106000	73883000	0	0	0	0	0	0	0
HELZ	P42694	11	218.97				37831000	17697000	0	41358000	29550000	8117000	21725000	66728000	55190000	0	0	19022000	0	0	0	34191000	44927000	0	0	0	0	0	0	0
PSMC4	P43686	12	47.366				16564000	0	0	0	0	0	33147000	23574000	54005000	146120000	26471000	0	0	0	0	8143300	17646000	0	0	0	0	0	0	0
RPL21	P46778	14	18.565				192360000	126040000	35855000	233170000	93294000	43036000	1330600000	518410000	813620000	791590000	303220000	240720000	0	0	0	35378000	117340000	14426000	72483000	27794000	33378000	0	0	0
LGALS7	P47929	11	15.075				0	0	0	9865200	15728000	0	5030200	5682800	996680000	12768000	13838000	4857800	0	0	0	10214000	26055000	0	0	0	0	0	0	0
CCT5	P48643	79	59.67				13262000000	7625300000	3004000000	10017000000	2962400000	1904100000	61412000000	37733000000	67557000000	142090000000	22207000000	11294000000	0	0	0	16661000	39654000	0	0	0	0	0	0	0
FNTA	P49354	7	44.408				0	0	0	0	0	0	0	0	0	0	0	0	0	0	0	39833000	61781000	0	0	0	0	0	0	0
TUFM	P49411	3	49.541				0	0	0	21362000	6680000	3392600	0	0	10956000	16389000	20933000	9169100	0	0	0	14396000	20597000	0	0	0	0	0	0	0
EMD	P50402	3	28.994				12040000	0	5029500	16705000	4532400	0	8639400	9426900	14735000	0	7274200	5753600	0	0	0	7956600	20630000	0	0	0	0	0	0	0
CCT8	P50990	69	59.62				7081300000	5169700000	2937200000	6987900000	2422000000	1220000000	25374000000	26322000000	38521000000	56981000000	11616000000	7322300000	3125900	3783500	0	22473000	60418000	2967300	0	0	0	0	0	0
PSMD4	P55036	9	40.736				21407000	23554000	0	34654000	0	0	48877000	27259000	63617000	87007000	43195000	34177000	0	13604000	0	20622000	34211000	0	0	0	0	0	0	0
ATP5EP2;ATP5E	Q5VTU8;P56381	3	5.8068				0	0	0	36930000	18394000	11085000	33787000	19846000	46540000	48261000	34180000	25663000	0	0	0	17198000	48777000	7277200	0	0	0	0	0	0
PSMA6	P60900	3	27.399				12505000	7041300	0	17520000	0	0	0	0	0	27909000	17236000	6045100	0	0	0	11836000	25708000	0	11161000	8764900	11487000	0	0	0
COPS2	P61201	26	51.596				1827600000	1931500000	707400000	1327900000	913780000	358930000	0	0	0	50425000	0	0	118860000	232610000	114200000	593240000	1419000000	186390000	0	0	0	0	0	0
HSPE1	P61604	4	10.932				20412000	18684000	12358000	19791000	15985000	11840000	20215000	17625000	55597000	0	0	0	2432600	9762700	12631000	0	20467000	8253600	0	0	0	0	0	0
DCAF7	P61962	2	38.926				0	0	0	0	0	0	0	0	0	0	0	0	0	0	0	4979500	10241000	0	0	0	0	0	0	0
RPS29	P62273	3	6.6767				0	0	0	0	0	0	91240000	85460000	75137000	138650000	54717000	47778000	0	0	0	0	29590000	6072300	0	0	0	0	0	0
RBX1	P62877	5	12.274				400460000	881070000	147960000	335320000	429030000	156320000	21064000	5191000	0	0	0	0	66465000	128190000	38058000	106220000	219010000	8974300	0	0	0	0	0	0
PPIA	P62937	5	18.012				0	0	0	0	0	0	21334000	21816000	182960000	0	0	0	0	0	0	18105000	33704000	13854000	20026000	60803000	80543000	0	0	0
DYNLL1;DYNLL2	P63167;Q96FJ2	4	10.366				17278000	12805000	0	16688000	0	0	15064000	50592000	52348000	29466000	22711000	20871000	14816000	28291000	18459000	23455000	54918000	13589000	0	0	0	0	0	0
SARNP	P82979	6	23.671				0	0	0	12784000	5500200	4979500	12907000	101440000	43500000	10495000	11535000	4856700	16892000	62204000	6118000	0	13896000	4652600	3751100	17815000	9989100	0	0	0
SLC25A3	Q00325	6	40.094				33574000	0	15479000	37071000	0	0	24330000	51277000	56315000	0	0	0	0	0	0	25819000	68947000	0	35402000	14928000	16106000	0	0	0
RPL6	Q02878	10	32.728				13383000	23877000	16723000	0	0	0	14812000	62226000	110870000	19703000	23162000	27763000	0	0	0	16286000	25235000	14901000	14527000	12212000	18355000	0	0	0
PRDX1	Q06830	7	22.11				0	0	0	25125000	12891000	7787900	19306000	17916000	140070000	47599000	29433000	27757000	0	0	0	13111000	27814000	0	14413000	19148000	21100000	0	0	0
TRAP1	Q12931	2	80.109				0	0	0	0	0	0	0	0	0	0	0	0	0	0	0	3320000	7906800	0	0	0	0	0	0	0
GPS1	Q13098	29	55.536				3061400000	2460500000	681260000	1583700000	680250000	274100000	0	0	0	136410000	9777100	0	60463000	132710000	43313000	618290000	1781500000	118940000	0	0	0	0	0	0
ERCC8	Q13216	17	44.055				0	0	0	0	0	0	0	0	0	0	0	0	158180000	249760000	160180000	337230000	807660000	145710000	0	0	0	0	0	0
TRIM28	Q13263	11	88.549				0	25171000	0	33994000	0	11761000	48019000	41083000	78884000	126470000	28120000	36012000	23002000	34963000	11993000	21098000	43990000	0	0	0	0	0	0	0
CUL4A	Q13619	39	87.679				335420000	533050000	236740000	360190000	235690000	84356000	0	0	0	0	0	0	37137000	55826000	21771000	157800000	329230000	49422000	0	0	0	0	0	0
CUL4B	Q13620	47	103.98				663570000	1828100000	486080000	1288500000	738590000	222530000	0	0	0	62103000	14342000	6595300	54193000	78570000	38986000	750530000	1666700000	159490000	0	0	0	0	0	0
PCBP2;PCBP3	Q15366;P57721	6	38.58				36085000	12911000	3469700	23582000	6088700	2402300	39626000	21557000	88783000	63753000	17152000	14207000	0	0	0	13869000	39316000	0	0	0	0	0	0	0
NEDD8	Q15843	6	9.0714				271880000	529130000	102640000	232220000	174130000	83012000	18401000	23535000	19660000	27720000	7303500	0	83588000	94834000	74668000	84327000	188010000	53406000	0	0	0	0	0	0
NDUFA5	Q16718	2	13.459				19088000	10827000	0	15629000	6866300	0	18358000	21436000	0	30595000	12847000	0	0	0	0	9182500	21524000	4829300	0	0	0	0	0	0
KRTAP13-2	Q52LG2	2	18.727				0	0	0	0	0	0	0	0	0	0	0	0	0	0	0	6767200	18001000	0	0	0	0	0	0	0
DCAF6	Q58WW2	23	96.291				0	0	0	0	0	0	0	0	0	0	0	0	82409000	96839000	65110000	278370000	649190000	82805000	0	0	0	0	0	0
DCAF10	Q5QP82	22	60.581				0	0	0	0	0	0	0	0	0	0	0	0	41998000	30182000	31244000	243680000	559630000	49775000	0	0	0	0	0	0
DCAF12	Q5T6F0	8	50.517				0	0	0	0	0	0	0	0	0	0	0	0	11737000	33070000	14554000	35923000	120360000	17803000	0	0	0	0	0	0
DCAF8	Q5TAQ9	20	66.851				0	0	0	0	0	0	0	0	0	0	0	0	199640000	342150000	242340000	851640000	1993900000	272840000	0	0	0	0	0	0
DCAF15	Q66K64	12	66.463				0	0	0	0	0	0	0	0	0	0	0	0	39621000	52661000	24875000	93357000	229270000	33756000	0	0	0	0	0	0
COPS6	Q7L5N1	17	36.163				1242700000	1077400000	298350000	474130000	416420000	165510000	0	0	0	0	0	0	0	41935000	21258000	426720000	993420000	90884000	0	0	0	0	0	0
DET1	Q7L5Y6	8	63.848				0	0	0	0	0	0	0	0	0	0	0	0	0	47877000	20529000	93398000	154940000	40987000	0	0	0	0	0	0
PHF5A	Q7RTV0	5	12.405				0	0	0	24198000	12760000	9474700	15400000	25122000	14222000	28930000	9913700	11219000	0	0	0	7979200	24538000	0	0	0	0	0	0	0
NUFIP2	Q7Z417	27	76.12				139640000	78068000	25900000	275760000	63752000	29196000	561400000	247960000	542390000	918410000	186550000	123320000	59332000	15730000	32960000	12100000	65952000	6760000	16420000	13302000	0	0	0	0
HDGFRP2	Q7Z4V5	13	74.316				48440000	37511000	26728000	125860000	24869000	24578000	184440000	152880000	234640000	396200000	131700000	57964000	0	0	0	16791000	48449000	8755700	0	0	0	0	0	0
KRTAP11-1	Q8IUC1	3	17.085				0	0	0	0	0	0	0	0	0	0	0	0	0	0	0	31050000	36463000	0	0	0	0	0	0	0
SRRM1	Q8IYB3	8	102.33				26761000	44312000	20589000	45370000	30537000	25536000	76786000	96914000	110730000	109740000	59495000	64188000	17684000	27084000	34397000	18200000	29295000	0	0	0	0	0	0	0
WDTC1	Q8N5D0	22	75.919				0	0	0	0	0	0	0	0	0	0	0	0	35052000	65658000	38985000	233420000	687020000	69612000	0	0	0	0	0	0
RFWD2	Q8NHY2	5	80.473				0	0	0	0	0	0	0	0	0	0	0	0	0	0	0	30091000	48747000	0	0	0	0	0	0	0
DCAF11	Q8TEB1	41	61.669				12348000000	13509000000	5302200000	10319000000	7170600000	2728100000	0	0	0	0	0	0	117320000	200320000	102680000	659270000	1387400000	249150000	0	0	0	0	0	0
DCAF4	Q8WV16	3	55.693				0	0	0	0	0	0	0	0	0	0	0	0	0	0	0	7100500	15457000	4806300	0	0	0	0	0	0
PHIP	Q8WWQ0	7	206.69				0	0	0	0	0	0	0	0	0	0	0	0	48248000	57255000	38371000	90066000	175940000	51121000	0	0	0	0	0	0
MYEOV2	Q8WXC6	2	6.2107				417680000	3753900000	0	686840000	504550000	2047900000	0	0	0	0	0	0	34215000	463910000	891790000	0	942970000	401520000	0	0	0	0	0	0
DDB2	Q92466	28	47.863				0	0	0	0	0	0	0	0	0	0	0	0	250970000	527930000	351770000	710580000	1271200000	437460000	0	0	0	0	0	0
COPS5	Q92905	19	37.578				1384200000	1037500000	237820000	1189800000	817740000	205180000	0	0	0	78410000	11231000	0	17901000	48840000	15870000	262050000	745360000	67772000	0	0	0	0	0	0
RPL36AL	Q969Q0	6	12.469				75578000	77597000	28750000	99424000	56252000	28084000	251900000	169560000	213300000	220290000	134380000	71534000	37228000	23404000	19869000	17658000	62392000	6428500	0	0	0	28348000	0	0
UBE2E2;UBE2E3;UBE2E1	Q96LR5;Q969T4;P51965	2	22.255				0	0	0	0	0	0	0	0	0	0	0	0	0	0	0	15770000	23746000	0	0	0	0	0	0	0
LRRC59	Q96AG4	10	34.93				47234000	25797000	11580000	47309000	19593000	4642300	171700000	179370000	282130000	179760000	59047000	46172000	0	13513000	5392900	28494000	59117000	8346600	0	0	0	0	0	0
AKT1S1	Q96B36	3	27.383				0	0	0	0	0	0	0	0	0	0	0	0	8587300	0	5140800	14697000	16794000	3869700	0	0	0	0	0	0
CCDC124	Q96CT7	12	25.835				65487000	40712000	37497000	29140000	22743000	27931000	267930000	347110000	218720000	245330000	121520000	71593000	33294000	62333000	19561000	12405000	22775000	18779000	7919800	31804000	0	0	0	0
RBM33	Q96EV2	6	129.98				0	0	0	14498000	12524000	0	13212000	0	16639000	21533000	13123000	14857000	0	0	0	0	18250000	7132000	0	0	0	0	0	0
DCAF5	Q96JK2	23	103.96				0	0	0	0	0	0	0	0	0	0	0	0	100400000	146770000	105850000	213450000	425850000	87973000	0	0	0	0	0	0
CRBN	Q96SW2	14	50.545				0	0	0	0	0	0	0	0	0	0	0	0	55513000	91940000	45958000	341750000	941010000	78137000	0	0	0	0	0	0
COPS8	Q99627	8	23.225				1237600000	831570000	197210000	530700000	216990000	122210000	71184000	35099000	57145000	145680000	23196000	5838500	42538000	105960000	54810000	194760000	421270000	61236000	0	0	0	0	0	0
CCT7	Q99832	66	59.366				8605500000	5022400000	2819100000	6017400000	1983600000	749820000	28281000000	25979000000	37310000000	56290000000	11196000000	6845000000	0	0	0	8046000	41159000	0	0	0	0	0	0	0
SDF4	Q9BRK5	10	41.806				0	43372000	12077000	38536000	38887000	12874000	73285000	57842000	30741000	169180000	43887000	27424000	0	13969000	8121500	23314000	33752000	9106300	0	0	0	0	0	0
WIBG	Q9BRP8	9	22.655				36442000	44960000	36435000	33453000	29543000	22216000	121360000	81078000	90161000	175300000	86172000	72229000	35302000	28941000	39565000	28175000	41953000	30766000	0	0	0	0	0	0
COPS4	Q9BT78	38	46.268				5995300000	5311900000	999960000	4264600000	2332400000	868980000	124010000	87750000	63105000	580350000	122950000	15940000	325150000	375210000	213920000	1094700000	2822000000	230750000	0	0	0	0	0	0
DDA1	Q9BW61	19	11.835				411170000	874850000	364190000	216980000	452980000	209710000	5534800000	6787500000	4725000000	5799100000	1793600000	2415000000	9214900000	6234000000	6249100000	8191100000	14589000000	4188500000	0	0	0	0	0	0
AMBRA1	Q9C0C7	25	142.51				0	0	0	0	0	0	0	0	0	0	0	0	99527000	84211000	49916000	148580000	296890000	48314000	0	0	0	0	0	0
TOR1AIP2	Q9H496	5	15.347				0	0	0	0	0	0	0	0	0	0	0	0	309060000	278410000	212810000	295710000	615520000	131200000	0	0	0	0	0	0
RPAP3	Q9H6T3	26	75.718				15853000	4647900	1791100	11477000	7989400	3263300	377780000	136280000	225710000	781910000	254930000	51381000	5811300	5017700	0	7564600	29148000	0	0	0	0	0	0	0
COPS7B	Q9H9Q2	10	29.622				134870000	105460000	11940000	102360000	30664000	12928000	0	0	0	63370000	14997000	0	34286000	21923000	0	100750000	326590000	17434000	0	0	0	0	0	0
DYNLRB1;DYNLRB2	Q9NP97;Q8TF09	4	10.921				0	0	0	46804000	0	17621000	62209000	0	88978000	64253000	71378000	42747000	11576000	0	0	27773000	38716000	0	0	0	0	0	0	0
DCAF16	Q9NXF7	8	24.193				0	0	0	0	0	0	0	0	0	0	0	0	250590000	206930000	176900000	237840000	421230000	127470000	0	0	0	0	0	0
DTL	Q9NZJ0	29	79.467				0	0	0	0	0	0	0	0	0	0	0	0	248520000	265050000	200030000	427340000	830730000	185020000	0	0	0	0	0	0
COPS7A	Q9UBW8	22	30.276				2054800000	1968700000	468030000	1491100000	955800000	376310000	9008700	0	0	31670000	0	0	100520000	92286000	52463000	247690000	684680000	50163000	0	0	0	0	0	0
SLC25A10	Q9UBX3	2	31.282				29580000	0	0	0	0	0	0	0	0	0	0	0	0	0	0	15408000	38465000	0	0	0	0	0	0	0
COPS3	Q9UNS2	19	47.873				1527600000	1456600000	580660000	895410000	552770000	225870000	19970000	27288000	36910000	118600000	19875000	3491500	63193000	147000000	67771000	394810000	960950000	126670000	0	0	0	0	0	0
SRRM2	Q9UQ35	12	299.61				20374000	10501000	8707000	18131000	11461000	6932500	28137000	18178000	26506000	40707000	16291000	14378000	14691000	9696400	11241000	9976800	0	6534900	0	0	0	0	0	0
RUVBL2	Q9Y230	24	51.156				27783000	11057000	0	14540000	5179700	0	238230000	123850000	239710000	636610000	123150000	32319000	0	0	0	6782000	21101000	0	0	0	0	0	0	0
SUGT1	Q9Y2Z0	4	41.024				13929000	11059000	0	21970000	8074500	4438600	17613000	9110700	17670000	24650000	13519000	10909000	0	0	0	8306400	20355000	0	0	0	0	0	0	0
LUC7L2	Q9Y383	13	46.513				18896000	27254000	8523500	27217000	31406000	8924800	106690000	68650000	107410000	148360000	48552000	27450000	0	10523000	0	18946000	29074000	11027000	0	12094000	12792000	0	0	0
HDGFRP3	Q9Y3E1	4	22.619				0	0	0	0	0	0	0	77121000	40924000	0	0	0	0	0	0	25147000	46412000	0	0	0	0	0	0	0
VPRBP	Q9Y4B6	40	169.01				0	0	0	0	0	0	0	0	0	0	0	0	148120000	226860000	126790000	502220000	1148600000	209850000	0	0	0	0	0	0
DDB1	Q16531	103	126.97	12.0156	1.72247e-07	1.40897e-06	7505900000	11478000000	7355500000	9011200000	8951800000	2460400000	3250700000	10549000000	13555000000	8596300000	2814200000	3203900000	13744000000	23861000000	13461000000	64997000000	135740000000	19398000000	53872000	31321000	47945000	30780000	26482000	2958100
RPL11	P62913	12	20.252	2.39116	0.0001732	0.0008658	0	26287000	13284000	0	0	0	505470000	123020000	619550000	411290000	72412000	74975000	0	8798400	18771000	21303000	0	4657500	0	0	0	0	2801500	0
CCT3	P49368	61	60.533	3.01538	0.000621305	0.00145207	9356100000	5896800000	2972800000	6382400000	2353200000	1306100000	35996000000	32066000000	40075000000	69992000000	13985000000	8496600000	0	1339900	0	21281000	19365000	1764900	0	0	0	1719500	0	1387300
TPD52	P55327	10	24.327	1.58501	0.00135354	0.00201836	44855000	64117000	23505000	73367000	38493000	25946000	126430000	82726000	170840000	248030000	121970000	99203000	10629000	15829000	4479200	0	75416000	18241000	32302000	16686000	12996000	14726000	13804000	14012000

## Sheet: DDB1-Inf>Cherry-Inf
gene.name	Majority.protein.IDs	Peptides	Mol..weight.kDa.	log2(Mean.in.DBB1.Inf/Mean.in.Cherry.Inf)	p.value	Adjusted.p.value	LFQ.intensity.DCAF11.Inf.1	LFQ.intensity.DCAF11.Inf.2	LFQ.intensity.DCAF11.Inf.3	LFQ.intensity.DCAF11.NI.1	LFQ.intensity.DCAF11.NI.2	LFQ.intensity.DCAF11.NI.3	LFQ.intensity.DCAF12L1.Inf.1	LFQ.intensity.DCAF12L1.Inf.2	LFQ.intensity.DCAF12L1.Inf.3	LFQ.intensity.DCAF12L1.NI.1	LFQ.intensity.DCAF12L1.NI.2	LFQ.intensity.DCAF12L1.NI.3	LFQ.intensity.DDB1.Inf.1	LFQ.intensity.DDB1.Inf.2	LFQ.intensity.DDB1.Inf.3	LFQ.intensity.DDB1.NI.1b	LFQ.intensity.DDB1.NI.2	LFQ.intensity.DDB1.NI.3	LFQ.intensity.mCherry.Inf.1	LFQ.intensity.mCherry.Inf.2	LFQ.intensity.mCherry.Inf.3	LFQ.intensity.mCherry.NI.1	LFQ.intensity.mCherry.NI.2	LFQ.intensity.mCherry.NI.3
CD3EAP	O15446	8	54.985				0	25064000	12968000	11301000	10868000	6626700	49740000	39780000	39530000	48613000	17675000	20686000	8417300	9712400	10285000	0	0	0	0	0	0	0	0	0
TPD52L2	O43399	8	22.237				28055000	38671000	15502000	31127000	18805000	14814000	70884000	36814000	71031000	27797000	13444000	20653000	9289800	10930000	12776000	15368000	33963000	9388000	0	0	0	0	0	0
SNAP29	O95721	6	28.97				11006000	19891000	6492400	19323000	10842000	0	15860000	10771000	22110000	25867000	14336000	30885000	0	10965000	9621300	0	0	0	0	0	0	0	0	0
LMNA	P02545	16	74.139				0	0	0	0	0	0	7843000	19532000	156480000	0	25615000	0	10579000	16642000	0	12824000	9754900	0	0	0	0	0	0	0
TPR	P12270	6	267.29				0	0	0	0	0	0	0	0	0	0	0	0	14593000	20083000	14333000	18909000	25914000	0	0	0	0	0	0	0
ATP5J	P18859	5	12.587				0	0	0	62198000	58954000	37259000	84830000	86007000	111640000	110000000	98194000	74429000	0	40663000	37257000	51678000	91253000	0	0	0	0	0	0	0
PTMS	P20962	2	11.53				0	0	0	0	0	0	0	0	0	0	0	0	5653000	5151300	19448000	0	0	0	0	0	0	0	0	0
GTF2F1	P35269	14	58.24				0	0	0	23676000	18512000	11970000	121110000	91582000	106940000	147170000	50141000	37184000	19073000	16743000	11705000	0	0	0	0	0	0	0	0	0
CCT6A	P40227	64	58.024				10709000000	5470000000	2554000000	8081900000	2594200000	1459600000	44845000000	25712000000	52513000000	85374000000	14173000000	8495600000	4501600	3912700	0	9336700	23794000	0	0	0	0	0	0	0
CCT8	P50990	69	59.62				7081300000	5169700000	2937200000	6987900000	2422000000	1220000000	25374000000	26322000000	38521000000	56981000000	11616000000	7322300000	3125900	3783500	0	22473000	60418000	2967300	0	0	0	0	0	0
CCT4	P50991	54	57.924				6264200000	4386200000	2426000000	4490100000	1819900000	1027400000	20744000000	22337000000	32252000000	40714000000	8327900000	6530400000	2889700	2040900	0	1747200	2696200	1197800	0	0	0	0	3863600	0
COPS2	P61201	26	51.596				1827600000	1931500000	707400000	1327900000	913780000	358930000	0	0	0	50425000	0	0	118860000	232610000	114200000	593240000	1419000000	186390000	0	0	0	0	0	0
RPL37A	P61513	5	10.275				133170000	377740000	81432000	141960000	111360000	75432000	867170000	496400000	701580000	640530000	314490000	315400000	36311000	0	53474000	0	0	0	0	0	0	0	0	0
HSPE1	P61604	4	10.932				20412000	18684000	12358000	19791000	15985000	11840000	20215000	17625000	55597000	0	0	0	2432600	9762700	12631000	0	20467000	8253600	0	0	0	0	0	0
RPS16	P62249	6	16.445				62285000	38810000	6443200	62757000	34236000	7833300	152540000	110390000	193020000	160950000	96297000	71524000	0	11156000	6130800	19924000	24406000	3549200	0	0	0	18621000	5282100	15609000
RPL7A	P62424	12	29.995				121380000	71927000	39530000	56123000	14015000	17926000	428700000	227830000	434800000	157470000	106330000	102700000	4827200	0	15925000	14916000	44214000	16848000	0	0	0	19742000	41067000	52679000
RPS25	P62851	4	13.742				74211000	53377000	13274000	76244000	42523000	15984000	73809000	89556000	123190000	187110000	66261000	24930000	19354000	28958000	19326000	21479000	42298000	6753500	0	0	0	22275000	0	36215000
RBX1	P62877	5	12.274				400460000	881070000	147960000	335320000	429030000	156320000	21064000	5191000	0	0	0	0	66465000	128190000	38058000	106220000	219010000	8974300	0	0	0	0	0	0
RPL11	P62913	12	20.252				0	26287000	13284000	0	0	0	505470000	123020000	619550000	411290000	72412000	74975000	0	8798400	18771000	21303000	0	4657500	0	0	0	0	2801500	0
TRA2B	P62995	7	33.665				0	0	0	0	12982000	0	23862000	56983000	29636000	37998000	18836000	13634000	16172000	23532000	0	0	0	0	0	0	0	0	0	0
DYNLL1;DYNLL2	P63167;Q96FJ2	4	10.366				17278000	12805000	0	16688000	0	0	15064000	50592000	52348000	29466000	22711000	20871000	14816000	28291000	18459000	23455000	54918000	13589000	0	0	0	0	0	0
EIF5A2;EIF5AL1;EIF5A	Q9GZV4;Q6IS14;P63241	1	16.793				0	14586000	8120900	0	0	0	0	0	0	0	0	0	3486600	8780200	10383000	0	0	0	0	0	0	0	9632500	19963000
TFAM	Q00059	11	29.096				0	0	17187000	35657000	23375000	16193000	109150000	83565000	97030000	139440000	67485000	67820000	16384000	23020000	20636000	0	39624000	0	0	0	0	0	0	0
GPS1	Q13098	29	55.536				3061400000	2460500000	681260000	1583700000	680250000	274100000	0	0	0	136410000	9777100	0	60463000	132710000	43313000	618290000	1781500000	118940000	0	0	0	0	0	0
ERCC8	Q13216	17	44.055				0	0	0	0	0	0	0	0	0	0	0	0	158180000	249760000	160180000	337230000	807660000	145710000	0	0	0	0	0	0
TRIM28	Q13263	11	88.549				0	25171000	0	33994000	0	11761000	48019000	41083000	78884000	126470000	28120000	36012000	23002000	34963000	11993000	21098000	43990000	0	0	0	0	0	0	0
CUL4A	Q13619	39	87.679				335420000	533050000	236740000	360190000	235690000	84356000	0	0	0	0	0	0	37137000	55826000	21771000	157800000	329230000	49422000	0	0	0	0	0	0
CUL4B	Q13620	47	103.98				663570000	1828100000	486080000	1288500000	738590000	222530000	0	0	0	62103000	14342000	6595300	54193000	78570000	38986000	750530000	1666700000	159490000	0	0	0	0	0	0
NOLC1	Q14978	9	73.602				0	43304000	19104000	24215000	10745000	16314000	76140000	75300000	118800000	66652000	11214000	43420000	10713000	37367000	12177000	0	0	0	0	0	0	0	0	0
RCN1	Q15293	12	38.89				80914000	62019000	26771000	197920000	64214000	40088000	130550000	98995000	133010000	286560000	126880000	94432000	64133000	51277000	60581000	87848000	182810000	55716000	0	0	0	68265000	43556000	53842000
NEDD8	Q15843	6	9.0714				271880000	529130000	102640000	232220000	174130000	83012000	18401000	23535000	19660000	27720000	7303500	0	83588000	94834000	74668000	84327000	188010000	53406000	0	0	0	0	0	0
DCAF6	Q58WW2	23	96.291				0	0	0	0	0	0	0	0	0	0	0	0	82409000	96839000	65110000	278370000	649190000	82805000	0	0	0	0	0	0
DCAF10	Q5QP82	22	60.581				0	0	0	0	0	0	0	0	0	0	0	0	41998000	30182000	31244000	243680000	559630000	49775000	0	0	0	0	0	0
DCAF12	Q5T6F0	8	50.517				0	0	0	0	0	0	0	0	0	0	0	0	11737000	33070000	14554000	35923000	120360000	17803000	0	0	0	0	0	0
DCAF8	Q5TAQ9	20	66.851				0	0	0	0	0	0	0	0	0	0	0	0	199640000	342150000	242340000	851640000	1993900000	272840000	0	0	0	0	0	0
DCAF15	Q66K64	12	66.463				0	0	0	0	0	0	0	0	0	0	0	0	39621000	52661000	24875000	93357000	229270000	33756000	0	0	0	0	0	0
COPS6	Q7L5N1	17	36.163				1242700000	1077400000	298350000	474130000	416420000	165510000	0	0	0	0	0	0	0	41935000	21258000	426720000	993420000	90884000	0	0	0	0	0	0
[truncated: 33 more rows]

## Sheet: DCAF11-NI>Cherry-NI
gene.name	Majority.protein.IDs	Peptides	Mol..weight.kDa.	log2(Mean.in.DCAF11.Inf/Mean.in.Cherry.Inf)	p.value	Adjusted.p.value	LFQ.intensity.DCAF11.Inf.1	LFQ.intensity.DCAF11.Inf.2	LFQ.intensity.DCAF11.Inf.3	LFQ.intensity.DCAF11.NI.1	LFQ.intensity.DCAF11.NI.2	LFQ.intensity.DCAF11.NI.3	LFQ.intensity.DCAF12L1.Inf.1	LFQ.intensity.DCAF12L1.Inf.2	LFQ.intensity.DCAF12L1.Inf.3	LFQ.intensity.DCAF12L1.NI.1	LFQ.intensity.DCAF12L1.NI.2	LFQ.intensity.DCAF12L1.NI.3	LFQ.intensity.DDB1.Inf.1	LFQ.intensity.DDB1.Inf.2	LFQ.intensity.DDB1.Inf.3	LFQ.intensity.DDB1.NI.1b	LFQ.intensity.DDB1.NI.2	LFQ.intensity.DDB1.NI.3	LFQ.intensity.mCherry.Inf.1	LFQ.intensity.mCherry.Inf.2	LFQ.intensity.mCherry.Inf.3	LFQ.intensity.mCherry.NI.1	LFQ.intensity.mCherry.NI.2	LFQ.intensity.mCherry.NI.3
[truncated: 177 more rows]

[truncated: 3 more sheets: DCAF11-Inf>Cherry-Inf, DCAF12L1-NI>Cherry-NI, DCAF12L1-Inf>Cherry-Inf]
