# Supplementary material for: Profiling Cullin4-E3 Ligases Interactomes and Their Rewiring in Influenza A Virus Infection
Source: Mol Cell Proteomics. 2024 Oct 9;23(11):100856. doi: 10.1016/j.mcpro.2024.100856 (PMC11609542; doi:10.1016/j.mcpro.2024.100856)
Supplement: Supplemental Table S2 — List of Mass-Spectrometry identified interactors for each of the CRL4 factors and their detection status in AP-MS. [file mmc7.xlsx]

## Sheet: Description
Table S2. List of Mass-Spectrometry identified interactors for each of the CRL4 factors and their detection status in AP-MS.
List of host factors identified as interactors for DDB1, DCAF11 and DCAF12L1, respectively and their detection status in AP-MS.
NI : Non infected condition
INF : Infected condition
Both : Infected and non infected conditions

## Sheet: DDB1
Host factors	Status MS
IGF2BP3	NI
PPP6C	NI
DNAJA2	NI
EIF3G	NI
BAG2	NI
TXNDC12	NI
P4HB	NI
HSP90AA1	NI
SNRNP70	NI
RPL35A	NI
EIF4B	NI
U2AF2	NI
DDOST	NI
HADHA	NI
RPS27	NI
PSMC4	NI
RPL21	NI
CCT5	NI
FNTA	NI
TUFM	NI
EMD	NI
PSMD4	NI
DCAF7	NI
PPIA	NI
SARNP	NI
SLC25A3	NI
RPL6	NI
TRAP1	NI
PHF5A	NI
NUFIP2	NI
DCAF4	NI
RBM33	NI
CCT7	NI
SLC25A10	NI
RUVBL2	NI
ASNSD1	NI
ATP2A2	NI
ATP5EP2	NI
CAD	NI
CCDC124	NI
CCT3	NI
COX4I1	NI
DYNLRB1	NI
EIF2S3	NI
HDGFRP2	NI
HDGFRP3	NI
HELZ	NI
KRTAP11	NI
KRTAP13	NI
LGALS7	NI
LUC7L2	NI
NDUFA5	NI
PCBP2	NI
PGRMC1	NI
PRDX1	NI
PSMA6	NI
PSMA7	NI
PSMC3	NI
RFWD2	NI
RPL36AL	NI
RPS17	NI
RPS29	NI
SUGT1	NI
TCP1	NI
TPD52	NI
TRAFD1	NI
UBE2E2	NI
XRCC5	NI
SNAP29	INF
RPS25	INF
CCT4	INF
FAU	INF
RCN1	INF
HN1	INF
RPL36	INF
PTMS	INF
TFAM	INF
RPL7A	INF
RPL37A	INF
NOLC1	INF
RPS16	INF
FUBP3	INF
H1FX	INF
EIF5A2	INF
TRA2B	INF
CD3EAP	INF
GTF2F1	INF
ERCC8	Both
DET1	Both
VPRBP	Both
DDA1	Both
COPS4	Both
COPS6	Both
LMNA	Both
DCAF10	Both
WDTC1	Both
CUL4B	Both
DDB1	Both
DTL	Both
DCAF5	Both
DCAF12	Both
PHIP	Both
DYNLL1	Both
COPS8	Both
RPAP3	Both
AMBRA1	Both
TPR	Both
CCT8	Both
ATP5J	Both
TPD52L2	Both
COPS7A	Both
COPS2	Both
CRBN	Both
COPS5	Both
DCAF16	Both
TOR1AIP2	Both
HSPE1	Both
CUL4A	Both
SRRM2	Both
COPS3	Both
DCAF11	Both
CCT6A	Both
RPL11	Both
GPS1	Both
LRRC59	Both
TRIM28	Both
DCAF6	Both
SDF4	Both
DDB2	Both
MYEOV2	Both
AKT1S1	Both
NEDD8	Both
DCAF15	Both
SRRM1	Both
WIBG	Both
RBX1	Both
COPS7B	Both
DCAF8	Both

## Sheet: DCAF11
Host factors	Status MS
MRPL12	NI
RPS28	NI
MAP4	NI
CALU	NI
PHF5A	NI
AKAP8L	NI
H1-10	NI
HNRNPR	NI
MCRIP1	NI
CENPV	NI
PABPC4	NI
SSB	NI
SRSF5	NI
FAM103A1	NI
RBMX	NI
RPL18A	NI
C1QBP	NI
HIST1H1C	NI
U2AF2	NI
TUFM	NI
ATP5J	NI
LUC7L2	NI
THRAP3	NI
TSSC4	NI
MRPS12	NI
TRAFD1	NI
TFAM	NI
CACYBP	NI
LGALS7	NI
LGALS3BP	NI
PRDX1	NI
HNRNPU	NI
ATXN2L	NI
SET	NI
RPL38	NI
H2AC14	NI
RPS6	NI
DYNLRB1	NI
RPL22	NI
CHCHD4	NI
ASNSD1	NI
CIRBP	NI
RPS20	NI
FUBP3	NI
RPL35	NI
EIF3G	NI
RPS10	NI
GRN	NI
RUVBL1	NI
PPM1G	NI
RPS19	NI
SNRNP70	NI
ATP5EP2	NI
RPL36AL	NI
RPL8	NI
SARNP	NI
STAU1	NI
TRIM28	NI
YBX3	NI
PTBP1	NI
HADHB	NI
NDUFAF2	NI
STOML2	NI
RBM33	NI
FXR2	NI
ST13	NI
GTF2F1	NI
RPL23A	NI
SRSF10	NI
P4HB	NI
ALYREF	NI
PABPN1	NI
PURA	NI
SRSF6	NI
RPS25	INF
SRSF2	INF
RPS2	INF
SSRP1	INF
STUB1	INF
IRS4	INF
RRBP1	INF
MTHFD1	INF
VDAC1	INF
SRSF9	INF
RCN1	INF
CHCHD3	INF
PHB2	INF
DYNLL1	INF
TUBA1C	INF
ILF3	INF
RPL7A	INF
RPS7	INF
TUBB2B	INF
PRDX6	INF
ELAVL1	INF
HSPA2	INF
RPL29	INF
H1FX	INF
RPL11	INF
YTHDF2	INF
TIMM50	INF
EIF5A2	INF
PSMD4	INF
TUBB8	INF
EEF1D	INF
SBSN	INF
RPS27	INF
SNAP29	Both
RPS11	Both
HSPD1	Both
RPS17	Both
YBX1	Both
RPS3A	Both
LTV1	Both
TPD52	Both
RPL23	Both
GIGYF2	Both
RBM4	Both
EMD	Both
DDA1	Both
CCT4	Both
COPS4	Both
RPL17	Both
RPL26	Both
CAD	Both
COPS6	Both
G3BP1	Both
PFDN1	Both
RPL34	Both
NUFIP2	Both
CUL4B	Both
DDB1	Both
FAU	Both
CCT2	Both
RPL19	Both
PFDN6	Both
VBP1	Both
RPL28	Both
RPL35A	Both
ZC3H15	Both
IGF2BP3	Both
COPS8	Both
RPAP3	Both
CCT8	Both
TCP1	Both
RPL36	Both
TPD52L2	Both
COPS7A	Both
PFDN5	Both
ATP5D	Both
COPS2	Both
RPS14	Both
BAG2	Both
SUGT1	Both
RPL30	Both
RUVBL2	Both
C7orf50	Both
DNAJA2	Both
STIP1	Both
RPL27	Both
COPS5	Both
RPL24	Both
RPL37A	Both
HSP90AB1	Both
NOLC1	Both
CCT3	Both
RPS16	Both
HSPE1	Both
CUL4A	Both
SRRM2	Both
HELZ	Both
COPS3	Both
DCAF11	Both
C22orf39	Both
RPS26	Both
CCT6A	Both
RPL21	Both
PDCD5	Both
RPS23	Both
RPL27A	Both
DNAJA1	Both
GPS1	Both
LRRC59	Both
HADHA	Both
RPS13	Both
CCT5	Both
HDGFRP2	Both
PDCL	Both
NDUFA5	Both
SDF4	Both
C11orf98	Both
CCDC124	Both
PCBP2	Both
MYEOV2	Both
S100A7	Both
CD3EAP	Both
PFDN2	Both
HSP90AA1	Both
PSMC3	Both
RTCB	Both
NEDD8	Both
SRRM1	Both
WIBG	Both
RPL13	Both
NAP1L1	Both
RBX1	Both
COPS7B	Both
CCT7	Both
PFDN4	Both
PRRC2C	Both

## Sheet: DCAF12L1
Host factors	Status MS
DAZAP1	NI
IGF2BP2	NI
PSAP	NI
COPS5	NI
RPS6	NI
AGRN	NI
WDR92	NI
RBM14	NI
SF3A1	NI
NDUFAF2	NI
FXR2	NI
PSMC2	NI
PPP2R1A	NI
PPP2R2A	NI
HSPBP1	NI
PSMA7	NI
MSI2	NI
PRDX1	NI
CLPX	NI
STOML2	NI
PSMC6	NI
ATP5F1C	NI
SURF6	NI
ENO1	NI
MAP1B	NI
CUL4B	NI
EIF2S3	NI
LUC7L	NI
C1QBP	NI
UQCRB	NI
NPM3	NI
UNK	NI
GPS1	NI
P4HB	NI
EDF1	NI
BCAS2	NI
PSMA6	NI
STRAP	NI
H1-10	NI
TAF4	NI
NTPCR	NI
MRPS26	NI
TUFM	NI
SSBP1	NI
ZNF787	NI
C12orf57	NI
EIF3G	NI
ZRANB2	NI
S100A11	NI
COPS7B	NI
ACTN4	INF
ANXA2	INF
IGLC6	INF
TBCB	INF
RPL10A	INF
NDUFB10	INF
PDCD6	INF
SLC25A3	INF
RPS18	INF
PRKRA	INF
EEF2	INF
MRPS35	INF
NS1	INF
MID1IP1	INF
MARCKS	INF
LMNB1	INF
SDHB	INF
RPS5	INF
HMGN1	INF
C19orf53	INF
TUBB2B	INF
DDOST	INF
ILF2	INF
FAM96B	INF
BASP1	INF
PSMA1	INF
HMGN2	INF
RNF126	INF
TERF2IP	INF
PHF6	INF
KPNA2	INF
RBM17	INF
BCLAF1	INF
SLC25A5	INF
RPL15	INF
PRPF19	INF
ABCF1	INF
TUBB	INF
FIP1L1	INF
MRPL14	INF
CPSF6	INF
TCEB1	INF
SH3GLB1	INF
TCERG1	INF
NOP2	INF
ZNF346	INF
MRPS23	INF
TUBA1C	INF
MAPRE1	INF
IGHA1	INF
BTF3	INF
SART1	INF
RPL18	INF
POLDIP3	INF
SPTAN1	INF
HSPE1	INF
IGHG1	INF
GRN	INF
H1FX	INF
MYL6	INF
FBL	INF
DDX21	INF
GGCT	INF
FUBP1	INF
TUBA1B	INF
RPL4	INF
COX5B	INF
RTCB	INF
ATP1A1	INF
ZCCHC8	INF
LUC7L3	INF
DDX17	INF
HDGFRP3	INF
UBL4A	INF
RPS2	INF
RNPS1	INF
MKI67	INF
M1	INF
LIMA1	INF
PHB2	INF
RPL7	INF
PURB	INF
PDIA6	INF
DBT	INF
RPN1	INF
PKM	INF
MYCBP	INF
GPATCH4	INF
CHERP	INF
HSPA6	INF
HELZ	INF
EIF4H	INF
PHGDH	INF
CASP14	INF
TUBB4B	INF
RBM39	INF
ARG1	INF
POLR2C	INF
EIF2S2	INF
MIF	INF
NAP1L4	INF
SLIRP	INF
S100A7	INF
SF3B4	INF
ATP5C1	INF
SBSN	INF
RBX1	INF
LARP4	INF
ATP5F1A	INF
HNRNPUL1	INF
PAF1	INF
PPIB	INF
RBM3	INF
CCT6B	INF
LMNA	INF
VDAC1	INF
KPNB1	INF
KHDRBS1	INF
SRSF5	INF
HIP1	INF
SERPINB3	INF
S100A8	INF
C8orf33	INF
KRI1	INF
SERPINB12	INF
RCC1	INF
YY2	INF
HNRNPH3	INF
NUDT21	INF
TUBB4A	INF
HIST2H2BE	INF
SCO1	INF
UQCRH	INF
RAN	INF
VDAC2	INF
TCEAL1	INF
IGJ	INF
EEF1G	INF
HMGA2	INF
H1-2	INF
FXR1	INF
SF1	INF
HDLBP	INF
SAFB	INF
HMGB1	INF
DHX9	INF
SNAP29	Both
RPS11	Both
RPS17	Both
YBX1	Both
LTV1	Both
TPD52	Both
MAP4	Both
DEFA3	Both
PHF5A	Both
TMA16	Both
PDCL3	Both
RPL26	Both
IRS4	Both
COX5A	Both
AIFM1	Both
G3BP1	Both
PSMD9	Both
HNRNPH1	Both
NUFIP2	Both
DDB1	Both
RPL19	Both
CHCHD3	Both
FAM103A1	Both
MATR3	Both
IGF2BP3	Both
DDX5	Both
RPLP0	Both
HNRNPD	Both
U2AF2	Both
THRAP3	Both
RPL36	Both
TPD52L2	Both
TSSC4	Both
ATP5D	Both
DNAJB1	Both
LONP1	Both
TFAM	Both
SRP14	Both
FMR1	Both
EXOSC1	Both
CAPZA1	Both
RPL7A	Both
TPP2	Both
C7orf50	Both
LGALS7	Both
DNAJA2	Both
PGRMC1	Both
SRSF7	Both
PUF60	Both
PRDX6	Both
SFPQ	Both
H2AC14	Both
ATP5O	Both
NME2	Both
RPL29	Both
RPS20	Both
FUBP3	Both
RPL35	Both
G3BP2	Both
HNRNPA2B1	Both
RPS10	Both
RPL21	Both
PDCD5	Both
RPS23	Both
SNRNP70	Both
PDCL	Both
IGKC	Both
ATP5I	Both
CAPRIN1	Both
SDF4	Both
HNRNPF	Both
CCDC124	Both
FAM98A	Both
TRA2B	Both
RBM33	Both
SNAP23	Both
EEF1D	Both
GTF2F1	Both
RPS15A	Both
SRSF10	Both
RBM42	Both
PCMT1	Both
PURA	Both
SRSF6	Both
HNRNPDL	Both
HSPD1	Both
RPS3A	Both
MRPL12	Both
RPS28	Both
CALU	Both
LSM14A	Both
RPL12	Both
NELFE	Both
RBM4	Both
EMD	Both
PQBP1	Both
CCDC137	Both
HSP90AB2P	Both
COPS4	Both
HNRNPR	Both
CAD	Both
SRSF11	Both
RPLP1	Both
PFDN1	Both
RPL34	Both
SGTA	Both
AZGP1	Both
RPS12	Both
CCT2	Both
PABPC4	Both
SSB	Both
PFDN6	Both
HNRNPM	Both
RTRAF	Both
RPL28	Both
SRSF1	Both
XRCC6	Both
NPM1	Both
DYNLL1	Both
RPL18A	Both
URI1	Both
FUS	Both
COPS8	Both
HNRNPAB	Both
AIMP1	Both
SYNCRIP	Both
GADD45GIP1	Both
CCT8	Both
ATP5J	Both
RPS4X	Both
LUC7L2	Both
RPS27A	Both
RPS3	Both
RPL3	Both
MRPS12	Both
RBBP7	Both
BAG2	Both
PTGES3	Both
PIH1D1	Both
SNRPN	Both
STIP1	Both
LTF	Both
HSP90AB1	Both
CCT3	Both
LSM12	Both
UBAP2L	Both
RPL32	Both
NCL	Both
PSMD10	Both
ASNSD1	Both
COPS3	Both
ATP5PD	Both
GLG1	Both
TIMM8B	Both
KRT18	Both
HSPA8	Both
RPS19	Both
RPL27A	Both
YTHDF2	Both
LRRC59	Both
TXNDC9	Both
KHSRP	Both
RPS13	Both
RPL9	Both
TARDBP	Both
HDGFRP2	Both
STAU1	Both
TRIM28	Both
HADHB	Both
PSMD4	Both
RPS8	Both
CDC37	Both
PDRG1	Both
PRRC2A	Both
RPL39P5	Both
RPS21	Both
NEDD8	Both
ALYREF	Both
RPL13	Both
HUWE1	Both
RPL10	Both
TMPO	Both
RPL23	Both
SRSF2	Both
DDX1	Both
AKAP8L	Both
SSRP1	Both
CCT4	Both
UBQLN1	Both
STUB1	Both
MTHFD1	Both
MRPS28	Both
FAU	Both
CENPV	Both
EWSR1	Both
VBP1	Both
SRSF9	Both
ARL6IP4	Both
RPL35A	Both
RBMX	Both
PSMC5	Both
MRTO4	Both
SUB1	Both
RPAP3	Both
HNRNPA0	Both
PCBP1	Both
TCP1	Both
RPL13A	Both
LARP1	Both
PSMC4	Both
SUGT1	Both
RPS7	Both
HSPA1B	Both
SNRPC	Both
NONO	Both
LYZ	Both
ZC3H4	Both
HNRNPA3	Both
RPL37A	Both
NOLC1	Both
ELAVL1	Both
HSPA2	Both
RPL22	Both
EIF2S1	Both
IGBP1	Both
TIMM13	Both
EBNA1BP2	Both
CIRBP	Both
PABPC1	Both
CCDC86	Both
RPS26	Both
SNRPD3	Both
RUVBL1	Both
PPM1G	Both
RPL11	Both
DNAJA1	Both
RPS29	Both
HADHA	Both
CCT5	Both
RANBP1	Both
RPL8	Both
XRCC5	Both
SARNP	Both
TIMM50	Both
YBX3	Both
WBP11	Both
C11orf98	Both
HNRNPK	Both
TUBB8	Both
ST13	Both
PCBP2	Both
MFAP1	Both
UPF3B	Both
RPL23A	Both
PSMC3	Both
ATXN2	Both
PFDN4	Both
PRRC2C	Both
RPL31	Both
STRN4	Both
NACA	Both
FKBP5	Both
RPS25	Both
GIGYF2	Both
DEK	Both
PSPC1	Both
DDA1	Both
RPL17	Both
RRBP1	Both
CDC5L	Both
UBTF	Both
MCRIP1	Both
LIN7C	Both
SF3B2	Both
RCN1	Both
U2AF1	Both
ZC3H15	Both
XRCC1	Both
EEF1B2	Both
ANKMY2	Both
POLR2E	Both
RPL6	Both
HMGA1	Both
SERBP1	Both
PFDN5	Both
ILF3	Both
TRAFD1	Both
RPS14	Both
DCAF12L1	Both
RPL30	Both
RUVBL2	Both
DRG1	Both
DDX3X	Both
RPLP2	Both
SRP19	Both
RPS24	Both
HNRNPL	Both
HNRNPU	Both
ATXN2L	Both
AIP	Both
RPL27	Both
RPL24	Both
RPL38	Both
DYNLRB1	Both
RPS16	Both
MAP7D1	Both
RPS9	Both
CHCHD4	Both
SRSF3	Both
SRRM2	Both
MRPS18B	Both
RPL14	Both
HNRNPA1	Both
CCT6A	Both
TCOF1	Both
TTC1	Both
LRRFIP1	Both
ATP5EP2	Both
SRP9	Both
RPL36AL	Both
RCN2	Both
PTBP1	Both
SNW1	Both
NDUFA5	Both
PDCD2	Both
GARS	Both
IGF2BP1	Both
BANF1	Both
HNRNPC	Both
CD3EAP	Both
PFDN2	Both
HSP90AA1	Both
CKAP4	Both
TIMM8A	Both
SRRM1	Both
WIBG	Both
PABPN1	Both
NAP1L1	Both
PARP1	Both
TOP1	Both
MMTAG2	Both
CCT7	Both
RPS27	Both
SNRPD2	Both
