# Supplementary material for: Profiling Cullin4-E3 Ligases Interactomes and Their Rewiring in Influenza A Virus Infection
Source: Mol Cell Proteomics. 2024 Oct 9;23(11):100856. doi: 10.1016/j.mcpro.2024.100856 (PMC11609542; doi:10.1016/j.mcpro.2024.100856)
Supplement: Supplemental Table S3 — GO-term enrichment analysis results. [file mmc8.xlsx]

## Sheet: Description
Table S3. GO-term enrichment analysis results.
GO-term enrichment analysis of the AP-MS results for DCAF11, DCAF12L1 and DDB1 and the AP-MS status in which the GO-term was found enriched.
NI : Non infected
INF : Infected
Both : Infected and non infected

## Sheet: DCAF11
source	term_name	term_id	highlighted	adjusted_p_value	negative_log10_of_adjusted_p_value	term_size	query_size	intersection_size	effective_domain_size	intersections	Status
REAC	Eukaryotic Translation Elongation	REAC:R-HSA-156842	false	1.21284442248451e-08	7.91619490464855	90	30	8	12036	RPS25,RPS2,RPL7A,RPS7,RPL29,RPL11,EEF1D,RPS27	INF
REAC	Nonsense Mediated Decay (NMD) independent of the Exon Junction Complex (EJC)	REAC:R-HSA-975956	false	1.18423653922301e-07	6.92656154303606	92	30	7	12036	RPS25,RPS2,RPL7A,RPS7,RPL29,RPL11,RPS27	INF
REAC	Selenocysteine synthesis	REAC:R-HSA-2408557	false	1.18423653922301e-07	6.92656154303606	89	30	7	12036	RPS25,RPS2,RPL7A,RPS7,RPL29,RPL11,RPS27	INF
REAC	Peptide chain elongation	REAC:R-HSA-156902	false	1.18423653922301e-07	6.92656154303606	86	30	7	12036	RPS25,RPS2,RPL7A,RPS7,RPL29,RPL11,RPS27	INF
REAC	Eukaryotic Translation Termination	REAC:R-HSA-72764	false	1.18423653922301e-07	6.92656154303606	90	30	7	12036	RPS25,RPS2,RPL7A,RPS7,RPL29,RPL11,RPS27	INF
REAC	Viral mRNA Translation	REAC:R-HSA-192823	false	1.18423653922301e-07	6.92656154303606	86	30	7	12036	RPS25,RPS2,RPL7A,RPS7,RPL29,RPL11,RPS27	INF
REAC	Response of EIF2AK4 (GCN2) to amino acid deficiency	REAC:R-HSA-9633012	false	1.18819463392079e-07	6.92511241329905	98	30	7	12036	RPS25,RPS2,RPL7A,RPS7,RPL29,RPL11,RPS27	INF
REAC	Cellular responses to stimuli	REAC:R-HSA-8953897	false	1.18819463392079e-07	6.92511241329905	700	30	13	12036	RPS25,RPS2,DYNLL1,TUBA1C,RPL7A,RPS7,TUBB2B,PRDX6,HSPA2,RPL29,RPL11,PSMD4,RPS27	INF
REAC	Regulation of expression of SLITs and ROBOs	REAC:R-HSA-9010553	false	1.18819463392079e-07	6.92511241329905	161	30	8	12036	RPS25,RPS2,RPL7A,RPS7,RPL29,RPL11,PSMD4,RPS27	INF
REAC	Formation of a pool of free 40S subunits	REAC:R-HSA-72689	false	1.18819463392079e-07	6.92511241329905	98	30	7	12036	RPS25,RPS2,RPL7A,RPS7,RPL29,RPL11,RPS27	INF
REAC	Cellular responses to stress	REAC:R-HSA-2262752	false	1.18819463392079e-07	6.92511241329905	695	30	13	12036	RPS25,RPS2,DYNLL1,TUBA1C,RPL7A,RPS7,TUBB2B,PRDX6,HSPA2,RPL29,RPL11,PSMD4,RPS27	INF
REAC	SRP-dependent cotranslational protein targeting to membrane	REAC:R-HSA-1799339	false	1.56574010986055e-07	6.80528032287849	109	30	7	12036	RPS25,RPS2,RPL7A,RPS7,RPL29,RPL11,RPS27	INF
REAC	Selenoamino acid metabolism	REAC:R-HSA-2408522	false	1.56574010986055e-07	6.80528032287849	108	30	7	12036	RPS25,RPS2,RPL7A,RPS7,RPL29,RPL11,RPS27	INF
REAC	GTP hydrolysis and joining of the 60S ribosomal subunit	REAC:R-HSA-72706	false	1.56574010986055e-07	6.80528032287849	109	30	7	12036	RPS25,RPS2,RPL7A,RPS7,RPL29,RPL11,RPS27	INF
REAC	L13a-mediated translational silencing of Ceruloplasmin expression	REAC:R-HSA-156827	false	1.56574010986055e-07	6.80528032287849	108	30	7	12036	RPS25,RPS2,RPL7A,RPS7,RPL29,RPL11,RPS27	INF
REAC	Nonsense-Mediated Decay (NMD)	REAC:R-HSA-927802	false	1.67125873191683e-07	6.77695631064192	112	30	7	12036	RPS25,RPS2,RPL7A,RPS7,RPL29,RPL11,RPS27	INF
REAC	Nonsense Mediated Decay (NMD) enhanced by the Exon Junction Complex (EJC)	REAC:R-HSA-975957	false	1.67125873191683e-07	6.77695631064192	112	30	7	12036	RPS25,RPS2,RPL7A,RPS7,RPL29,RPL11,RPS27	INF
REAC	Cap-dependent Translation Initiation	REAC:R-HSA-72737	false	1.91167868971773e-07	6.71858510108134	116	30	7	12036	RPS25,RPS2,RPL7A,RPS7,RPL29,RPL11,RPS27	INF
REAC	Eukaryotic Translation Initiation	REAC:R-HSA-72613	false	1.91167868971773e-07	6.71858510108134	116	30	7	12036	RPS25,RPS2,RPL7A,RPS7,RPL29,RPL11,RPS27	INF
REAC	Influenza Viral RNA Transcription and Replication	REAC:R-HSA-168273	false	3.46241546461152e-07	6.46062082116242	129	30	7	12036	RPS25,RPS2,RPL7A,RPS7,RPL29,RPL11,RPS27	INF
REAC	Signaling by ROBO receptors	REAC:R-HSA-376176	false	3.46241546461152e-07	6.46062082116242	201	30	8	12036	RPS25,RPS2,RPL7A,RPS7,RPL29,RPL11,PSMD4,RPS27	INF
REAC	Viral Infection Pathways	REAC:R-HSA-9824446	false	3.46241546461152e-07	6.46062082116242	654	30	12	12036	RPS25,RPS2,SSRP1,DYNLL1,TUBA1C,RPL7A,RPS7,TUBB2B,RPL29,RPL11,PSMD4,RPS27	INF
REAC	Influenza Infection	REAC:R-HSA-168255	false	7.88926078629166e-07	6.10296368772523	147	30	7	12036	RPS25,RPS2,RPL7A,RPS7,RPL29,RPL11,RPS27	INF
REAC	Cellular response to starvation	REAC:R-HSA-9711097	false	7.88926078629166e-07	6.10296368772523	148	30	7	12036	RPS25,RPS2,RPL7A,RPS7,RPL29,RPL11,RPS27	INF
REAC	Axon guidance	REAC:R-HSA-422475	false	7.88926078629166e-07	6.10296368772523	438	30	10	12036	RPS25,RPS2,TUBA1C,RPL7A,RPS7,TUBB2B,RPL29,RPL11,PSMD4,RPS27	INF
REAC	Nervous system development	REAC:R-HSA-9675108	false	1.05276822844487e-06	5.97766723013141	455	30	10	12036	RPS25,RPS2,TUBA1C,RPL7A,RPS7,TUBB2B,RPL29,RPL11,PSMD4,RPS27	INF
REAC	Infectious disease	REAC:R-HSA-5663205	false	2.20602162093401e-06	5.65639023541064	794	30	12	12036	RPS25,RPS2,SSRP1,DYNLL1,TUBA1C,RPL7A,RPS7,TUBB2B,RPL29,RPL11,PSMD4,RPS27	INF
REAC	Major pathway of rRNA processing in the nucleolus and cytosol	REAC:R-HSA-6791226	false	2.31282320206646e-06	5.63585756450633	176	30	7	12036	RPS25,RPS2,RPL7A,RPS7,RPL29,RPL11,RPS27	INF
REAC	rRNA processing in the nucleus and cytosol	REAC:R-HSA-8868773	false	3.25407913438005e-06	5.48757188987282	186	30	7	12036	RPS25,RPS2,RPL7A,RPS7,RPL29,RPL11,RPS27	INF
REAC	Metabolism of amino acids and derivatives	REAC:R-HSA-71291	false	3.56388985123758e-06	5.44807572712084	286	30	8	12036	RPS25,RPS2,RPL7A,RPS7,RPL29,RPL11,PSMD4,RPS27	INF
REAC	Translation	REAC:R-HSA-72766	false	3.56388985123758e-06	5.44807572712084	286	30	8	12036	RPS25,RPS2,RPL7A,RPS7,RPL29,RPL11,EEF1D,RPS27	INF
REAC	Metabolism of RNA	REAC:R-HSA-8953854	false	3.56388985123758e-06	5.44807572712084	676	30	11	12036	RPS25,SRSF2,RPS2,SRSF9,RPL7A,RPS7,ELAVL1,RPL29,RPL11,PSMD4,RPS27	INF
REAC	rRNA processing	REAC:R-HSA-72312	false	4.08074851694973e-06	5.38926016853629	196	30	7	12036	RPS25,RPS2,RPL7A,RPS7,RPL29,RPL11,RPS27	INF
REAC	SARS-CoV-1 modulates host translation machinery	REAC:R-HSA-9735869	false	1.48051113087486e-05	4.82958832312145	35	30	4	12036	RPS25,RPS2,RPS7,RPS27	INF
REAC	HSP90 chaperone cycle for steroid hormone receptors (SHR) in the presence of ligand	REAC:R-HSA-3371497	false	4.0256499529261e-05	4.39516399152435	45	30	4	12036	DYNLL1,TUBA1C,TUBB2B,HSPA2	INF
REAC	SARS-CoV-2 modulates host translation machinery	REAC:R-HSA-9754678	false	5.4140168949966e-05	4.2664803933028	49	30	4	12036	RPS25,RPS2,RPS7,RPS27	INF
REAC	Developmental Biology	REAC:R-HSA-1266738	false	5.55193350601799e-05	4.25555574394773	735	30	10	12036	RPS25,RPS2,TUBA1C,RPL7A,RPS7,TUBB2B,RPL29,RPL11,PSMD4,RPS27	INF
REAC	Formation of the ternary complex, and subsequently, the 43S complex	REAC:R-HSA-72695	false	5.55193350601799e-05	4.25555574394773	50	30	4	12036	RPS25,RPS2,RPS7,RPS27	INF
REAC	Translation initiation complex formation	REAC:R-HSA-72649	false	8.96004429268739e-05	4.0476898434604	57	30	4	12036	RPS25,RPS2,RPS7,RPS27	INF
REAC	Ribosomal scanning and start codon recognition	REAC:R-HSA-72702	false	8.96004429268739e-05	4.0476898434604	57	30	4	12036	RPS25,RPS2,RPS7,RPS27	INF
REAC	Activation of the mRNA upon binding of the cap-binding complex and eIFs, and subsequent binding to 43S	REAC:R-HSA-72662	false	9.38369668647162e-05	4.02762603856522	58	30	4	12036	RPS25,RPS2,RPS7,RPS27	INF
REAC	Selective autophagy	REAC:R-HSA-9663891	false	0.000153639903322791	3.8134959747846	66	30	4	12036	VDAC1,DYNLL1,TUBA1C,TUBB2B	INF
REAC	SARS-CoV-1-host interactions	REAC:R-HSA-9692914	false	0.000418284824072719	3.3785278919124	86	30	4	12036	RPS25,RPS2,RPS7,RPS27	INF
REAC	Separation of Sister Chromatids	REAC:R-HSA-2467813	false	0.000436887730674475	3.35963015161726	173	30	5	12036	DYNLL1,TUBA1C,TUBB2B,PSMD4,RPS27	INF
REAC	Aggrephagy	REAC:R-HSA-9646399	false	0.000457956957486945	3.33917533859951	32	30	3	12036	DYNLL1,TUBA1C,TUBB2B	INF
REAC	EML4 and NUDC in mitotic spindle formation	REAC:R-HSA-9648025	false	0.000824197966219365	3.08396846146976	104	30	4	12036	DYNLL1,TUBA1C,TUBB2B,RPS27	INF
REAC	COPI-independent Golgi-to-ER retrograde traffic	REAC:R-HSA-6811436	false	0.00100058243877001	2.99974712369147	42	30	3	12036	DYNLL1,TUBA1C,TUBB2B	INF
REAC	Resolution of Sister Chromatid Cohesion	REAC:R-HSA-2500257	false	0.00105367239730683	2.97729439686303	112	30	4	12036	DYNLL1,TUBA1C,TUBB2B,RPS27	INF
REAC	Mitotic Anaphase	REAC:R-HSA-68882	false	0.00105367239730683	2.97729439686303	213	30	5	12036	DYNLL1,TUBA1C,TUBB2B,PSMD4,RPS27	INF
REAC	Mitotic Metaphase and Anaphase	REAC:R-HSA-2555396	false	0.0010566834679741	2.97605508714819	214	30	5	12036	DYNLL1,TUBA1C,TUBB2B,PSMD4,RPS27	INF
REAC	Intraflagellar transport	REAC:R-HSA-5620924	false	0.00121685465048491	2.91476129380134	46	30	3	12036	DYNLL1,TUBA1C,TUBB2B	INF
REAC	Macroautophagy	REAC:R-HSA-1632852	false	0.00123560765549333	2.90811940959023	119	30	4	12036	VDAC1,DYNLL1,TUBA1C,TUBB2B	INF
REAC	RHO GTPases Activate Formins	REAC:R-HSA-5663220	false	0.00142134566251212	2.84730029148415	124	30	4	12036	DYNLL1,TUBA1C,TUBB2B,RPS27	INF
REAC	SARS-CoV-1 Infection	REAC:R-HSA-9678108	false	0.00153036169535179	2.81520591314904	127	30	4	12036	RPS25,RPS2,RPS7,RPS27	INF
REAC	Autophagy	REAC:R-HSA-9612973	false	0.00174324649495722	2.75864119933243	132	30	4	12036	VDAC1,DYNLL1,TUBA1C,TUBB2B	INF
REAC	Microtubule-dependent trafficking of connexons from Golgi to the plasma membrane	REAC:R-HSA-190840	false	0.00183857541753164	2.73551855086661	11	30	2	12036	TUBA1C,TUBB2B	INF
REAC	Transport of connexons to the plasma membrane	REAC:R-HSA-190872	false	0.00216615772904475	2.66430992335255	12	30	2	12036	TUBA1C,TUBB2B	INF
REAC	Mitochondrial protein import	REAC:R-HSA-1268020	false	0.00261262425274227	2.58292304595376	62	30	3	12036	VDAC1,CHCHD3,TIMM50	INF
REAC	The role of GTSE1 in G2/M progression after G2 checkpoint	REAC:R-HSA-8852276	false	0.00308931498390932	2.51013780914767	66	30	3	12036	TUBA1C,TUBB2B,PSMD4	INF
REAC	Gap junction assembly	REAC:R-HSA-190861	false	0.00326683003694308	2.48587345993468	15	30	2	12036	TUBA1C,TUBB2B	INF
REAC	SARS-CoV-2-host interactions	REAC:R-HSA-9705683	false	0.0036769156219716	2.43451633622648	165	30	4	12036	RPS25,RPS2,RPS7,RPS27	INF
REAC	Post-chaperonin tubulin folding pathway	REAC:R-HSA-389977	false	0.00408843776138551	2.38844260916113	17	30	2	12036	TUBA1C,TUBB2B	INF
REAC	Activation of AMPK downstream of NMDARs	REAC:R-HSA-9619483	false	0.00452279073404566	2.34459350625181	18	30	2	12036	TUBA1C,TUBB2B	INF
REAC	Formation of tubulin folding intermediates by CCT/TriC	REAC:R-HSA-389960	false	0.00497173023223766	2.30349244435643	19	30	2	12036	TUBA1C,TUBB2B	INF
REAC	G2/M Transition	REAC:R-HSA-69275	false	0.00499160194009644	2.30176005515906	182	30	4	12036	DYNLL1,TUBA1C,TUBB2B,PSMD4	INF
REAC	Mitotic G2-G2/M phases	REAC:R-HSA-453274	false	0.00512320973282628	2.29045786470834	184	30	4	12036	DYNLL1,TUBA1C,TUBB2B,PSMD4	INF
REAC	Mitotic Prometaphase	REAC:R-HSA-68877	false	0.00557822644092626	2.25350386008634	189	30	4	12036	DYNLL1,TUBA1C,TUBB2B,RPS27	INF
REAC	Recruitment of NuMA to mitotic centrosomes	REAC:R-HSA-380320	false	0.00583413995194435	2.23402315704011	86	30	3	12036	DYNLL1,TUBA1C,TUBB2B	INF
REAC	COPI-mediated anterograde transport	REAC:R-HSA-6807878	false	0.00594859158199921	2.2255858478128	87	30	3	12036	DYNLL1,TUBA1C,TUBB2B	INF
REAC	Mitochondrial calcium ion transport	REAC:R-HSA-8949215	false	0.00613560874288875	2.2121423423808	22	30	2	12036	VDAC1,PHB2	INF
REAC	RHO GTPases activate IQGAPs	REAC:R-HSA-5626467	false	0.00653063492174693	2.18504459367032	23	30	2	12036	TUBA1C,TUBB2B	INF
REAC	Sealing of the nuclear envelope (NE) by ESCRT-III	REAC:R-HSA-9668328	false	0.00653063492174693	2.18504459367032	23	30	2	12036	TUBA1C,TUBB2B	INF
REAC	Assembly and cell surface presentation of NMDA receptors	REAC:R-HSA-9609736	false	0.00692854762641974	2.15935779337336	24	30	2	12036	TUBA1C,TUBB2B	INF
REAC	Prefoldin mediated transfer of substrate to CCT/TriC	REAC:R-HSA-389957	false	0.00692854762641974	2.15935779337336	24	30	2	12036	TUBA1C,TUBB2B	INF
REAC	MHC class II antigen presentation	REAC:R-HSA-2132295	false	0.00729093517981562	2.13721676285004	96	30	3	12036	DYNLL1,TUBA1C,TUBB2B	INF
REAC	Hedgehog 'off' state	REAC:R-HSA-5610787	false	0.00763731816343272	2.11705911672423	98	30	3	12036	TUBA1C,TUBB2B,PSMD4	INF
REAC	Cooperation of Prefoldin and TriC/CCT in actin and tubulin folding	REAC:R-HSA-389958	false	0.00773175112092738	2.11172213402107	26	30	2	12036	TUBA1C,TUBB2B	INF
REAC	Gap junction trafficking	REAC:R-HSA-190828	false	0.00773175112092738	2.11172213402107	26	30	2	12036	TUBA1C,TUBB2B	INF
REAC	Gap junction trafficking and regulation	REAC:R-HSA-157858	false	0.00823570460392799	2.08429923893413	27	30	2	12036	TUBA1C,TUBB2B	INF
REAC	Carboxyterminal post-translational modifications of tubulin	REAC:R-HSA-8955332	false	0.00874881570868626	2.05805073166253	28	30	2	12036	TUBA1C,TUBB2B	INF
REAC	M Phase	REAC:R-HSA-68886	false	0.00920687478461767	2.03588776330223	382	30	5	12036	DYNLL1,TUBA1C,TUBB2B,PSMD4,RPS27	INF
REAC	HCMV Early Events	REAC:R-HSA-9609690	false	0.0106742373534865	1.97166314440639	114	30	3	12036	DYNLL1,TUBA1C,TUBB2B	INF
REAC	Golgi-to-ER retrograde transport	REAC:R-HSA-8856688	false	0.0106742373534865	1.97166314440639	114	30	3	12036	DYNLL1,TUBA1C,TUBB2B	INF
REAC	SARS-CoV-2 Infection	REAC:R-HSA-9694516	false	0.0117981628714341	1.92818561277131	247	30	4	12036	RPS25,RPS2,RPS7,RPS27	INF
REAC	Signaling by Hedgehog	REAC:R-HSA-5358351	false	0.0141545354764586	1.8491043787412	127	30	3	12036	TUBA1C,TUBB2B,PSMD4	INF
REAC	Recycling pathway of L1	REAC:R-HSA-437239	false	0.014775222343548	1.83046597495775	38	30	2	12036	TUBA1C,TUBB2B	INF
REAC	Cell Cycle	REAC:R-HSA-1640170	false	0.015082138279304	1.82153708173747	632	30	6	12036	DYNLL1,TUBA1C,TUBB2B,HSPA2,PSMD4,RPS27	INF
REAC	Organelle biogenesis and maintenance	REAC:R-HSA-1852241	false	0.015314613799652	1.81489395065596	269	30	4	12036	CHCHD3,DYNLL1,TUBA1C,TUBB2B	INF
REAC	ER to Golgi Anterograde Transport	REAC:R-HSA-199977	false	0.0154189365612195	1.81194557839404	133	30	3	12036	DYNLL1,TUBA1C,TUBB2B	INF
REAC	RHO GTPase Effectors	REAC:R-HSA-195258	false	0.0163984846862823	1.78519628139076	276	30	4	12036	DYNLL1,TUBA1C,TUBB2B,RPS27	INF
REAC	HCMV Infection	REAC:R-HSA-9609646	false	0.0163984846862823	1.78519628139076	137	30	3	12036	DYNLL1,TUBA1C,TUBB2B	INF
REAC	Protein localization	REAC:R-HSA-9609507	false	0.0174027756976547	1.75938147734757	141	30	3	12036	VDAC1,CHCHD3,TIMM50	INF
REAC	Kinesins	REAC:R-HSA-983189	false	0.0180909782543172	1.74253794839917	44	30	2	12036	TUBA1C,TUBB2B	INF
REAC	Transport to the Golgi and subsequent modification	REAC:R-HSA-948021	false	0.0233739583371487	1.63126773440233	158	30	3	12036	DYNLL1,TUBA1C,TUBB2B	INF
REAC	Post NMDA receptor activation events	REAC:R-HSA-438064	false	0.025217075879969	1.5983052747344	53	30	2	12036	TUBA1C,TUBB2B	INF
REAC	mRNA 3'-end processing	REAC:R-HSA-72187	false	0.0268258910894246	1.57144584293918	55	30	2	12036	SRSF2,SRSF9	INF
REAC	Cell Cycle, Mitotic	REAC:R-HSA-69278	false	0.0277789126426779	1.55628475796943	520	30	5	12036	DYNLL1,TUBA1C,TUBB2B,PSMD4,RPS27	INF
REAC	rRNA modification in the nucleus and cytosol	REAC:R-HSA-6790901	false	0.0291514107417734	1.53534042332203	58	30	2	12036	RPS2,RPS7	INF
REAC	Programmed Cell Death	REAC:R-HSA-5357801	false	0.0291608465895092	1.5351998718556	175	30	3	12036	STUB1,DYNLL1,PSMD4	INF
REAC	Adaptive Immune System	REAC:R-HSA-1280218	false	0.029698385051335	1.52726716625056	540	30	5	12036	STUB1,DYNLL1,TUBA1C,TUBB2B,PSMD4	INF
REAC	Activation of NMDA receptors and postsynaptic events	REAC:R-HSA-442755	false	0.029698385051335	1.52726716625056	61	30	2	12036	TUBA1C,TUBB2B	INF
REAC	Translocation of SLC2A4 (GLUT4) to the plasma membrane	REAC:R-HSA-1445148	false	0.029698385051335	1.52726716625056	61	30	2	12036	TUBA1C,TUBB2B	INF
REAC	Nuclear Envelope (NE) Reassembly	REAC:R-HSA-2995410	false	0.029698385051335	1.52726716625056	61	30	2	12036	TUBA1C,TUBB2B	INF
REAC	Intra-Golgi and retrograde Golgi-to-ER traffic	REAC:R-HSA-6811442	false	0.029698385051335	1.52726716625056	180	30	3	12036	DYNLL1,TUBA1C,TUBB2B	INF
REAC	SARS-CoV Infections	REAC:R-HSA-9679506	false	0.029698385051335	1.52726716625056	342	30	4	12036	RPS25,RPS2,RPS7,RPS27	INF
REAC	Cilium Assembly	REAC:R-HSA-5617833	false	0.029698385051335	1.52726716625056	181	30	3	12036	DYNLL1,TUBA1C,TUBB2B	INF
REAC	Regulation of PTEN stability and activity	REAC:R-HSA-8948751	false	0.0311797739703965	1.50612703743984	63	30	2	12036	STUB1,PSMD4	INF
REAC	Regulation of RUNX2 expression and activity	REAC:R-HSA-8939902	false	0.0315819899416657	1.50056050911375	64	30	2	12036	STUB1,PSMD4	INF
REAC	RNA Polymerase II Transcription Termination	REAC:R-HSA-73856	false	0.0315819899416657	1.50056050911375	64	30	2	12036	SRSF2,SRSF9	INF
REAC	Transport of Mature mRNA derived from an Intron-Containing Transcript	REAC:R-HSA-159236	false	0.0351642430661247	1.45389872662945	68	30	2	12036	SRSF2,SRSF9	INF
REAC	Chaperonin-mediated protein folding	REAC:R-HSA-390466	false	0.0399150759121235	1.39886304043314	73	30	2	12036	TUBA1C,TUBB2B	INF
REAC	Transport of Mature Transcript to Cytoplasm	REAC:R-HSA-72202	false	0.0437976505474829	1.35854918588016	77	30	2	12036	SRSF2,SRSF9	INF
REAC	Protein folding	REAC:R-HSA-391251	false	0.0466904079053784	1.33077233188883	80	30	2	12036	TUBA1C,TUBB2B	INF
REAC	Regulation of mRNA stability by proteins that bind AU-rich elements	REAC:R-HSA-450531	false	0.0477256282883443	1.32124834558773	82	30	2	12036	ELAVL1,PSMD4	INF
REAC	L1CAM interactions	REAC:R-HSA-373760	false	0.0477256282883443	1.32124834558773	82	30	2	12036	TUBA1C,TUBB2B	INF
REAC	COPI-dependent Golgi-to-ER retrograde traffic	REAC:R-HSA-6811434	false	0.0477256282883443	1.32124834558773	82	30	2	12036	TUBA1C,TUBB2B	INF
REAC	Metabolism of RNA	REAC:R-HSA-8953854	false	3.34398095049969e-13	12.4757362052511	676	69	26	12036	RPS28,PHF5A,HNRNPR,SRSF5,RBMX,RPL18A,U2AF2,HNRNPU,SET,RPL38,RPS6,RPL22,RPS20,RPL35,RPS10,RPS19,SNRNP70,RPL36AL,RPL8,SARNP,PTBP1,GTF2F1,RPL23A,SRSF10,PABPN1,SRSF6	NI
REAC	Formation of a pool of free 40S subunits	REAC:R-HSA-72689	false	9.9494573783792e-13	12.0022006040786	98	69	13	12036	RPS28,RPL18A,RPL38,RPS6,RPL22,RPS20,RPL35,EIF3G,RPS10,RPS19,RPL36AL,RPL8,RPL23A	NI
REAC	L13a-mediated translational silencing of Ceruloplasmin expression	REAC:R-HSA-156827	false	1.83085284228188e-12	11.7373465614074	108	69	13	12036	RPS28,RPL18A,RPL38,RPS6,RPL22,RPS20,RPL35,EIF3G,RPS10,RPS19,RPL36AL,RPL8,RPL23A	NI
REAC	Influenza Infection	REAC:R-HSA-168255	false	1.83085284228188e-12	11.7373465614074	147	69	14	12036	RPS28,RPL18A,RPL38,RPS6,RPL22,RPS20,RPL35,RPS10,RPS19,RPL36AL,RPL8,GTF2F1,RPL23A,PABPN1	NI
REAC	GTP hydrolysis and joining of the 60S ribosomal subunit	REAC:R-HSA-72706	false	1.83085284228188e-12	11.7373465614074	109	69	13	12036	RPS28,RPL18A,RPL38,RPS6,RPL22,RPS20,RPL35,EIF3G,RPS10,RPS19,RPL36AL,RPL8,RPL23A	NI
REAC	Eukaryotic Translation Termination	REAC:R-HSA-72764	false	1.83085284228188e-12	11.7373465614074	90	69	12	12036	RPS28,RPL18A,RPL38,RPS6,RPL22,RPS20,RPL35,RPS10,RPS19,RPL36AL,RPL8,RPL23A	NI
REAC	Peptide chain elongation	REAC:R-HSA-156902	false	1.83085284228188e-12	11.7373465614074	86	69	12	12036	RPS28,RPL18A,RPL38,RPS6,RPL22,RPS20,RPL35,RPS10,RPS19,RPL36AL,RPL8,RPL23A	NI
REAC	Eukaryotic Translation Initiation	REAC:R-HSA-72613	false	1.83085284228188e-12	11.7373465614074	116	69	13	12036	RPS28,RPL18A,RPL38,RPS6,RPL22,RPS20,RPL35,EIF3G,RPS10,RPS19,RPL36AL,RPL8,RPL23A	NI
REAC	Eukaryotic Translation Elongation	REAC:R-HSA-156842	false	1.83085284228188e-12	11.7373465614074	90	69	12	12036	RPS28,RPL18A,RPL38,RPS6,RPL22,RPS20,RPL35,RPS10,RPS19,RPL36AL,RPL8,RPL23A	NI
REAC	Selenocysteine synthesis	REAC:R-HSA-2408557	false	1.83085284228188e-12	11.7373465614074	89	69	12	12036	RPS28,RPL18A,RPL38,RPS6,RPL22,RPS20,RPL35,RPS10,RPS19,RPL36AL,RPL8,RPL23A	NI
REAC	Viral mRNA Translation	REAC:R-HSA-192823	false	1.83085284228188e-12	11.7373465614074	86	69	12	12036	RPS28,RPL18A,RPL38,RPS6,RPL22,RPS20,RPL35,RPS10,RPS19,RPL36AL,RPL8,RPL23A	NI
REAC	Cap-dependent Translation Initiation	REAC:R-HSA-72737	false	1.83085284228188e-12	11.7373465614074	116	69	13	12036	RPS28,RPL18A,RPL38,RPS6,RPL22,RPS20,RPL35,EIF3G,RPS10,RPS19,RPL36AL,RPL8,RPL23A	NI
REAC	Nonsense Mediated Decay (NMD) independent of the Exon Junction Complex (EJC)	REAC:R-HSA-975956	false	2.2191117485131e-12	11.6538208273126	92	69	12	12036	RPS28,RPL18A,RPL38,RPS6,RPL22,RPS20,RPL35,RPS10,RPS19,RPL36AL,RPL8,RPL23A	NI
REAC	Response of EIF2AK4 (GCN2) to amino acid deficiency	REAC:R-HSA-9633012	false	4.49313145091052e-12	11.3474508755156	98	69	12	12036	RPS28,RPL18A,RPL38,RPS6,RPL22,RPS20,RPL35,RPS10,RPS19,RPL36AL,RPL8,RPL23A	NI
REAC	Influenza Viral RNA Transcription and Replication	REAC:R-HSA-168273	false	5.07748730350043e-12	11.2943511538959	129	69	13	12036	RPS28,RPL18A,RPL38,RPS6,RPL22,RPS20,RPL35,RPS10,RPS19,RPL36AL,RPL8,GTF2F1,RPL23A	NI
REAC	Selenoamino acid metabolism	REAC:R-HSA-2408522	false	1.29147189505707e-11	10.8889150404813	108	69	12	12036	RPS28,RPL18A,RPL38,RPS6,RPL22,RPS20,RPL35,RPS10,RPS19,RPL36AL,RPL8,RPL23A	NI
REAC	SRP-dependent cotranslational protein targeting to membrane	REAC:R-HSA-1799339	false	1.35986867798278e-11	10.866503029263	109	69	12	12036	RPS28,RPL18A,RPL38,RPS6,RPL22,RPS20,RPL35,RPS10,RPS19,RPL36AL,RPL8,RPL23A	NI
REAC	Nonsense Mediated Decay (NMD) enhanced by the Exon Junction Complex (EJC)	REAC:R-HSA-975957	false	1.69247669712195e-11	10.7714773021885	112	69	12	12036	RPS28,RPL18A,RPL38,RPS6,RPL22,RPS20,RPL35,RPS10,RPS19,RPL36AL,RPL8,RPL23A	NI
REAC	Nonsense-Mediated Decay (NMD)	REAC:R-HSA-927802	false	1.69247669712195e-11	10.7714773021885	112	69	12	12036	RPS28,RPL18A,RPL38,RPS6,RPL22,RPS20,RPL35,RPS10,RPS19,RPL36AL,RPL8,RPL23A	NI
REAC	Translation	REAC:R-HSA-72766	false	5.16053348490684e-11	10.2873053996179	286	69	16	12036	MRPL12,RPS28,RPL18A,TUFM,MRPS12,RPL38,RPS6,RPL22,RPS20,RPL35,EIF3G,RPS10,RPS19,RPL36AL,RPL8,RPL23A	NI
REAC	Cellular response to starvation	REAC:R-HSA-9711097	false	4.31399914573447e-10	9.3651199452332	148	69	12	12036	RPS28,RPL18A,RPL38,RPS6,RPL22,RPS20,RPL35,RPS10,RPS19,RPL36AL,RPL8,RPL23A	NI
REAC	Regulation of expression of SLITs and ROBOs	REAC:R-HSA-9010553	false	1.10910437345015e-09	8.95502758218219	161	69	12	12036	RPS28,RPL18A,RPL38,RPS6,RPL22,RPS20,RPL35,RPS10,RPS19,RPL36AL,RPL8,RPL23A	NI
REAC	Major pathway of rRNA processing in the nucleolus and cytosol	REAC:R-HSA-6791226	false	2.99929833840525e-09	8.52298033308043	176	69	12	12036	RPS28,RPL18A,RPL38,RPS6,RPL22,RPS20,RPL35,RPS10,RPS19,RPL36AL,RPL8,RPL23A	NI
REAC	rRNA processing in the nucleus and cytosol	REAC:R-HSA-8868773	false	5.45103866533045e-09	8.26352073742193	186	69	12	12036	RPS28,RPL18A,RPL38,RPS6,RPL22,RPS20,RPL35,RPS10,RPS19,RPL36AL,RPL8,RPL23A	NI
REAC	rRNA processing	REAC:R-HSA-72312	false	9.5641419927491e-09	8.01935398481372	196	69	12	12036	RPS28,RPL18A,RPL38,RPS6,RPL22,RPS20,RPL35,RPS10,RPS19,RPL36AL,RPL8,RPL23A	NI
REAC	Signaling by ROBO receptors	REAC:R-HSA-376176	false	1.22762636646654e-08	7.91093379253742	201	69	12	12036	RPS28,RPL18A,RPL38,RPS6,RPL22,RPS20,RPL35,RPS10,RPS19,RPL36AL,RPL8,RPL23A	NI
REAC	Processing of Capped Intron-Containing Pre-mRNA	REAC:R-HSA-72203	false	3.13615980162698e-08	7.50360181614174	270	69	13	12036	PHF5A,HNRNPR,SRSF5,RBMX,U2AF2,HNRNPU,SNRNP70,SARNP,PTBP1,GTF2F1,SRSF10,PABPN1,SRSF6	NI
REAC	mRNA Splicing - Major Pathway	REAC:R-HSA-72163	false	1.32839015179517e-07	6.87667435276416	199	69	11	12036	PHF5A,HNRNPR,SRSF5,RBMX,U2AF2,HNRNPU,SNRNP70,PTBP1,GTF2F1,SRSF10,SRSF6	NI
REAC	mRNA Splicing	REAC:R-HSA-72172	false	1.83604454473998e-07	6.73611678647895	206	69	11	12036	PHF5A,HNRNPR,SRSF5,RBMX,U2AF2,HNRNPU,SNRNP70,PTBP1,GTF2F1,SRSF10,SRSF6	NI
REAC	Metabolism of amino acids and derivatives	REAC:R-HSA-71291	false	5.5594739858401e-07	6.25496629760031	286	69	12	12036	RPS28,RPL18A,RPL38,RPS6,RPL22,RPS20,RPL35,RPS10,RPS19,RPL36AL,RPL8,RPL23A	NI
REAC	Formation of the ternary complex, and subsequently, the 43S complex	REAC:R-HSA-72695	false	2.94108727075741e-06	5.53149208850006	50	69	6	12036	RPS28,RPS6,RPS20,EIF3G,RPS10,RPS19	NI
REAC	Viral Infection Pathways	REAC:R-HSA-9824446	false	4.75751037646994e-06	5.32262025581262	654	69	16	12036	RPS28,RPL18A,TUFM,RPL38,RPS6,RPL22,RPS20,RPL35,RPS10,RPS19,RPL36AL,RPL8,TRIM28,GTF2F1,RPL23A,PABPN1	NI
REAC	Ribosomal scanning and start codon recognition	REAC:R-HSA-72702	false	5.9340622204282e-06	5.22664790428696	57	69	6	12036	RPS28,RPS6,RPS20,EIF3G,RPS10,RPS19	NI
REAC	Translation initiation complex formation	REAC:R-HSA-72649	false	5.9340622204282e-06	5.22664790428696	57	69	6	12036	RPS28,RPS6,RPS20,EIF3G,RPS10,RPS19	NI
REAC	Activation of the mRNA upon binding of the cap-binding complex and eIFs, and subsequent binding to 43S	REAC:R-HSA-72662	false	6.40082813225827e-06	5.1937638338281	58	69	6	12036	RPS28,RPS6,RPS20,EIF3G,RPS10,RPS19	NI
REAC	SARS-CoV-1 modulates host translation machinery	REAC:R-HSA-9735869	false	1.0375934339501e-05	4.98397278519717	35	69	5	12036	RPS28,RPS6,RPS20,RPS10,RPS19	NI
REAC	Axon guidance	REAC:R-HSA-422475	false	4.13470037185277e-05	4.38355595686495	438	69	12	12036	RPS28,RPL18A,RPL38,RPS6,RPL22,RPS20,RPL35,RPS10,RPS19,RPL36AL,RPL8,RPL23A	NI
REAC	Cellular responses to stress	REAC:R-HSA-2262752	false	4.49609117299878e-05	4.3471648906043	695	69	15	12036	RPS28,RPL18A,PRDX1,RPL38,RPS6,RPL22,RPS20,RPL35,RPS10,RPS19,RPL36AL,RPL8,ST13,RPL23A,P4HB	NI
REAC	Cellular responses to stimuli	REAC:R-HSA-8953897	false	4.76907232362684e-05	4.32156609138163	700	69	15	12036	RPS28,RPL18A,PRDX1,RPL38,RPS6,RPL22,RPS20,RPL35,RPS10,RPS19,RPL36AL,RPL8,ST13,RPL23A,P4HB	NI
REAC	Infectious disease	REAC:R-HSA-5663205	false	4.76907232362684e-05	4.32156609138163	794	69	16	12036	RPS28,RPL18A,TUFM,RPL38,RPS6,RPL22,RPS20,RPL35,RPS10,RPS19,RPL36AL,RPL8,TRIM28,GTF2F1,RPL23A,PABPN1	NI
REAC	SARS-CoV-2 modulates host translation machinery	REAC:R-HSA-9754678	false	5.02948861622057e-05	4.29847617049953	49	69	5	12036	RPS28,RPS6,RPS20,RPS10,RPS19	NI
REAC	Nervous system development	REAC:R-HSA-9675108	false	5.36151429248382e-05	4.27071253195114	455	69	12	12036	RPS28,RPL18A,RPL38,RPS6,RPL22,RPS20,RPL35,RPS10,RPS19,RPL36AL,RPL8,RPL23A	NI
REAC	mRNA 3'-end processing	REAC:R-HSA-72187	false	8.51911807850651e-05	4.06960536221249	55	69	5	12036	SRSF5,U2AF2,SARNP,PABPN1,SRSF6	NI
REAC	RNA Polymerase II Transcription Termination	REAC:R-HSA-73856	false	0.000175343162476603	3.75611116480716	64	69	5	12036	SRSF5,U2AF2,SARNP,PABPN1,SRSF6	NI
REAC	SARS-CoV-1-host interactions	REAC:R-HSA-9692914	false	0.000710487887441007	3.14844332162444	86	69	5	12036	RPS28,RPS6,RPS20,RPS10,RPS19	NI
REAC	Developmental Biology	REAC:R-HSA-1266738	false	0.00126613586970845	2.89751968744784	735	69	13	12036	RPS28,RPL18A,THRAP3,RPL38,RPS6,RPL22,RPS20,RPL35,RPS10,RPS19,RPL36AL,RPL8,RPL23A	NI
REAC	SARS-CoV-2-host interactions	REAC:R-HSA-9705683	false	0.00178691575451845	2.74789592215033	165	69	6	12036	RPS28,TUFM,RPS6,RPS20,RPS10,RPS19	NI
REAC	Transport of Mature mRNA derived from an Intron-Containing Transcript	REAC:R-HSA-159236	false	0.00300688760015379	2.52188280586866	68	69	4	12036	SRSF5,U2AF2,SARNP,SRSF6	NI
REAC	SARS-CoV-1 Infection	REAC:R-HSA-9678108	false	0.00381877483763722	2.41807594771584	127	69	5	12036	RPS28,RPS6,RPS20,RPS10,RPS19	NI
REAC	Transport of Mature Transcript to Cytoplasm	REAC:R-HSA-72202	false	0.00462219994847985	2.33515127161259	77	69	4	12036	SRSF5,U2AF2,SARNP,SRSF6	NI
REAC	SARS-CoV-2 Infection	REAC:R-HSA-9694516	false	0.0132888964287124	1.87651108337786	247	69	6	12036	RPS28,TUFM,RPS6,RPS20,RPS10,RPS19	NI
REAC	Defective Intrinsic Pathway for Apoptosis	REAC:R-HSA-9734009	false	0.0310770360880277	1.50756040788898	22	69	2	12036	C1QBP,PRDX1	NI
REAC	Detoxification of Reactive Oxygen Species	REAC:R-HSA-3299685	false	0.0333058886443033	1.47747897431252	23	69	2	12036	PRDX1,P4HB	NI
REAC	FGFR2 alternative splicing	REAC:R-HSA-6803529	false	0.0355649052354489	1.44897834416496	24	69	2	12036	PTBP1,GTF2F1	NI

## Sheet: DCAF12L1
source	term_name	term_id	highlighted	adjusted_p_value	negative_log10_of_adjusted_p_value	term_size	query_size	intersection_size	effective_domain_size	intersections	Status
REAC	Metabolism of RNA	REAC:R-HSA-8953854	false	2.80817792263308e-06	5.55157537931652	676	100	30	7150	RPL10A,RPS18,RPS5,PSMA1,RBM17,RPL15,PRPF19,FIP1L1,TCERG1,NOP2,SART1,RPL18,POLDIP3,FBL,DDX21,RPL4,RTCB,LUC7L3,RPS2,RNPS1,RPL7,CHERP,RBM39,POLR2C,SF3B4,SRSF5,NUDT21,RAN,SF1,DHX9	INF
REAC	Post-chaperonin tubulin folding pathway	REAC:R-HSA-389977	false	1.88655532702719e-05	4.72433045371755	17	100	6	7150	TBCB,TUBB2B,TUBA1C,TUBA1B,TUBB4B,TUBB4A	INF
REAC	Nuclear Envelope (NE) Reassembly	REAC:R-HSA-2995410	false	1.88655532702719e-05	4.72433045371755	61	100	9	7150	LMNB1,TUBB2B,TUBA1C,TUBA1B,TUBB4B,KPNB1,RCC1,TUBB4A,RAN	INF
REAC	Formation of tubulin folding intermediates by CCT/TriC	REAC:R-HSA-389960	false	1.88655532702719e-05	4.72433045371755	19	100	6	7150	TUBB2B,TUBA1C,TUBA1B,TUBB4B,CCT6B,TUBB4A	INF
REAC	Viral Infection Pathways	REAC:R-HSA-9824446	false	1.88655532702719e-05	4.72433045371755	654	100	27	7150	RPL10A,RPS18,RPS5,TUBB2B,DDOST,PSMA1,KPNA2,SLC25A5,RPL15,TUBB,TCEB1,TUBA1C,RPL18,TUBA1B,RPL4,ATP1A1,RPS2,RPL7,RPN1,TUBB4B,POLR2C,RBX1,PPIB,KPNB1,RCC1,TUBB4A,RAN	INF
REAC	Microtubule-dependent trafficking of connexons from Golgi to the plasma membrane	REAC:R-HSA-190840	false	2.02595627968385e-05	4.69336993098804	11	100	5	7150	TUBB2B,TUBA1C,TUBA1B,TUBB4B,TUBB4A	INF
REAC	Transport of connexons to the plasma membrane	REAC:R-HSA-190872	false	2.57597480234241e-05	4.58905838947106	12	100	5	7150	TUBB2B,TUBA1C,TUBA1B,TUBB4B,TUBB4A	INF
REAC	Translation	REAC:R-HSA-72766	false	2.57597480234241e-05	4.58905838947106	286	100	17	7150	RPL10A,RPS18,EEF2,MRPS35,RPS5,DDOST,RPL15,MRPL14,MRPS23,RPL18,RPL4,RPS2,RPL7,RPN1,EIF4H,EIF2S2,EEF1G	INF
REAC	Eukaryotic Translation Elongation	REAC:R-HSA-156842	false	2.65626190402279e-05	4.57572910631297	90	100	10	7150	RPL10A,RPS18,EEF2,RPS5,RPL15,RPL18,RPL4,RPS2,RPL7,EEF1G	INF
REAC	Processing of Capped Intron-Containing Pre-mRNA	REAC:R-HSA-72203	false	4.48643313059667e-05	4.34809880093859	270	100	16	7150	RBM17,PRPF19,FIP1L1,TCERG1,SART1,POLDIP3,LUC7L3,RNPS1,CHERP,RBM39,POLR2C,SF3B4,SRSF5,NUDT21,SF1,DHX9	INF
REAC	Influenza Infection	REAC:R-HSA-168255	false	4.48643313059667e-05	4.34809880093859	147	100	12	7150	RPL10A,RPS18,RPS5,KPNA2,RPL15,RPL18,RPL4,RPS2,RPL7,POLR2C,KPNB1,RAN	INF
REAC	Cooperation of Prefoldin and TriC/CCT in actin and tubulin folding	REAC:R-HSA-389958	false	5.7207655324365e-05	4.24254585157985	26	100	6	7150	TUBB2B,TUBA1C,TUBA1B,TUBB4B,CCT6B,TUBB4A	INF
REAC	Gap junction assembly	REAC:R-HSA-190861	false	5.81333883916556e-05	4.2355743628012	15	100	5	7150	TUBB2B,TUBA1C,TUBA1B,TUBB4B,TUBB4A	INF
REAC	GTP hydrolysis and joining of the 60S ribosomal subunit	REAC:R-HSA-72706	false	7.94805195253798e-05	4.0997393027818	109	100	10	7150	RPL10A,RPS18,RPS5,RPL15,RPL18,RPL4,RPS2,RPL7,EIF4H,EIF2S2	INF
REAC	Infectious disease	REAC:R-HSA-5663205	false	7.94805195253798e-05	4.0997393027818	794	100	28	7150	RPL10A,RPS18,EEF2,RPS5,TUBB2B,DDOST,PSMA1,KPNA2,SLC25A5,RPL15,TUBB,TCEB1,TUBA1C,RPL18,TUBA1B,RPL4,ATP1A1,RPS2,RPL7,RPN1,TUBB4B,POLR2C,RBX1,PPIB,KPNB1,RCC1,TUBB4A,RAN	INF
REAC	SRP-dependent cotranslational protein targeting to membrane	REAC:R-HSA-1799339	false	7.94805195253798e-05	4.0997393027818	109	100	10	7150	RPL10A,RPS18,RPS5,DDOST,RPL15,RPL18,RPL4,RPS2,RPL7,RPN1	INF
REAC	L13a-mediated translational silencing of Ceruloplasmin expression	REAC:R-HSA-156827	false	7.94805195253798e-05	4.0997393027818	108	100	10	7150	RPL10A,RPS18,RPS5,RPL15,RPL18,RPL4,RPS2,RPL7,EIF4H,EIF2S2	INF
REAC	Regulation of expression of SLITs and ROBOs	REAC:R-HSA-9010553	false	7.94805195253798e-05	4.0997393027818	161	100	12	7150	RPL10A,RPS18,RPS5,PSMA1,RPL15,TCEB1,RPL18,RPL4,RPS2,RNPS1,RPL7,RBX1	INF
REAC	Peptide chain elongation	REAC:R-HSA-156902	false	8.21690503332869e-05	4.08529173234482	86	100	9	7150	RPL10A,RPS18,EEF2,RPS5,RPL15,RPL18,RPL4,RPS2,RPL7	INF
REAC	mRNA Splicing - Major Pathway	REAC:R-HSA-72163	false	9.93093620188409e-05	4.003009808086	199	100	13	7150	RBM17,PRPF19,TCERG1,SART1,LUC7L3,RNPS1,CHERP,RBM39,POLR2C,SF3B4,SRSF5,SF1,DHX9	INF
REAC	Activation of AMPK downstream of NMDARs	REAC:R-HSA-9619483	false	9.93093620188409e-05	4.003009808086	18	100	5	7150	TUBB2B,TUBA1C,TUBA1B,TUBB4B,TUBB4A	INF
REAC	Cap-dependent Translation Initiation	REAC:R-HSA-72737	false	0.000109768490216416	3.95952230914882	116	100	10	7150	RPL10A,RPS18,RPS5,RPL15,RPL18,RPL4,RPS2,RPL7,EIF4H,EIF2S2	INF
REAC	Eukaryotic Translation Initiation	REAC:R-HSA-72613	false	0.000109768490216416	3.95952230914882	116	100	10	7150	RPL10A,RPS18,RPS5,RPL15,RPL18,RPL4,RPS2,RPL7,EIF4H,EIF2S2	INF
REAC	mRNA Splicing	REAC:R-HSA-72172	false	0.000122126310526373	3.91319076287343	206	100	13	7150	RBM17,PRPF19,TCERG1,SART1,LUC7L3,RNPS1,CHERP,RBM39,POLR2C,SF3B4,SRSF5,SF1,DHX9	INF
REAC	Cellular responses to stress	REAC:R-HSA-2262752	false	0.000154876855954608	3.81001347625097	695	100	25	7150	RPL10A,RPS18,LMNB1,RPS5,TUBB2B,PSMA1,TERF2IP,RPL15,TCEB1,TUBA1C,RPL18,TUBA1B,RPL4,COX5B,RPS2,RPL7,PDIA6,TUBB4B,EIF2S2,RBX1,LMNA,TUBB4A,SCO1,HMGA2,H1-2	INF
REAC	Axon guidance	REAC:R-HSA-422475	false	0.000166143304552394	3.77951715576679	438	100	19	7150	RPL10A,RPS18,RPS5,TUBB2B,PSMA1,RPL15,TCEB1,TUBA1C,RPL18,SPTAN1,MYL6,TUBA1B,RPL4,RPS2,RNPS1,RPL7,TUBB4B,RBX1,TUBB4A	INF
REAC	Cellular responses to stimuli	REAC:R-HSA-8953897	false	0.000166143304552394	3.77951715576679	700	100	25	7150	RPL10A,RPS18,LMNB1,RPS5,TUBB2B,PSMA1,TERF2IP,RPL15,TCEB1,TUBA1C,RPL18,TUBA1B,RPL4,COX5B,RPS2,RPL7,PDIA6,TUBB4B,EIF2S2,RBX1,LMNA,TUBB4A,SCO1,HMGA2,H1-2	INF
REAC	Response of EIF2AK4 (GCN2) to amino acid deficiency	REAC:R-HSA-9633012	false	0.000166143304552394	3.77951715576679	98	100	9	7150	RPL10A,RPS18,RPS5,RPL15,RPL18,RPL4,RPS2,RPL7,EIF2S2	INF
REAC	Sealing of the nuclear envelope (NE) by ESCRT-III	REAC:R-HSA-9668328	false	0.000256504609971366	3.5909048252222	23	100	5	7150	TUBB2B,TUBA1C,TUBA1B,TUBB4B,TUBB4A	INF
REAC	RHO GTPases activate IQGAPs	REAC:R-HSA-5626467	false	0.000256504609971366	3.5909048252222	23	100	5	7150	TUBB2B,TUBA1C,TUBA1B,TUBB4B,TUBB4A	INF
REAC	Nervous system development	REAC:R-HSA-9675108	false	0.000256504609971366	3.5909048252222	455	100	19	7150	RPL10A,RPS18,RPS5,TUBB2B,PSMA1,RPL15,TCEB1,TUBA1C,RPL18,SPTAN1,MYL6,TUBA1B,RPL4,RPS2,RNPS1,RPL7,TUBB4B,RBX1,TUBB4A	INF
REAC	Prefoldin mediated transfer of substrate to CCT/TriC	REAC:R-HSA-389957	false	0.000293296246340171	3.53269349516531	24	100	5	7150	TUBB2B,TUBA1C,TUBB4B,CCT6B,TUBB4A	INF
REAC	Assembly and cell surface presentation of NMDA receptors	REAC:R-HSA-9609736	false	0.000293296246340171	3.53269349516531	24	100	5	7150	TUBB2B,TUBA1C,TUBA1B,TUBB4B,TUBB4A	INF
REAC	Signaling by ROBO receptors	REAC:R-HSA-376176	false	0.000359050689254225	3.4448442352395	201	100	12	7150	RPL10A,RPS18,RPS5,PSMA1,RPL15,TCEB1,RPL18,RPL4,RPS2,RNPS1,RPL7,RBX1	INF
REAC	Nonsense-Mediated Decay (NMD)	REAC:R-HSA-927802	false	0.000364720685975346	3.43803960397393	112	100	9	7150	RPL10A,RPS18,RPS5,RPL15,RPL18,RPL4,RPS2,RNPS1,RPL7	INF
REAC	Nonsense Mediated Decay (NMD) enhanced by the Exon Junction Complex (EJC)	REAC:R-HSA-975957	false	0.000364720685975346	3.43803960397393	112	100	9	7150	RPL10A,RPS18,RPS5,RPL15,RPL18,RPL4,RPS2,RNPS1,RPL7	INF
REAC	Viral mRNA Translation	REAC:R-HSA-192823	false	0.000364720685975346	3.43803960397393	86	100	8	7150	RPL10A,RPS18,RPS5,RPL15,RPL18,RPL4,RPS2,RPL7	INF
REAC	Disease	REAC:R-HSA-1643685	false	0.000364720685975346	3.43803960397393	1319	100	36	7150	RPL10A,RPS18,EEF2,LMNB1,RPS5,TUBB2B,DDOST,PSMA1,KPNA2,SLC25A5,RPL15,TUBB,FIP1L1,CPSF6,TCEB1,TUBA1C,RPL18,TUBA1B,RPL4,ATP1A1,RPS2,RPL7,RPN1,TUBB4B,POLR2C,RBX1,PPIB,LMNA,KPNB1,HIP1,RCC1,TUBB4A,RAN,EEF1G,FXR1,HMGB1	INF
REAC	Gap junction trafficking	REAC:R-HSA-190828	false	0.000375648648535085	3.42521816927547	26	100	5	7150	TUBB2B,TUBA1C,TUBA1B,TUBB4B,TUBB4A	INF
REAC	Gap junction trafficking and regulation	REAC:R-HSA-157858	false	0.000434695210510113	3.36181514485744	27	100	5	7150	TUBB2B,TUBA1C,TUBA1B,TUBB4B,TUBB4A	INF
REAC	Selenocysteine synthesis	REAC:R-HSA-2408557	false	0.000434695210510113	3.36181514485744	89	100	8	7150	RPL10A,RPS18,RPS5,RPL15,RPL18,RPL4,RPS2,RPL7	INF
REAC	The role of GTSE1 in G2/M progression after G2 checkpoint	REAC:R-HSA-8852276	false	0.000453954245165495	3.34298791822997	66	100	7	7150	TUBB2B,PSMA1,TUBA1C,MAPRE1,TUBA1B,TUBB4B,TUBB4A	INF
REAC	Eukaryotic Translation Termination	REAC:R-HSA-72764	false	0.000453954245165495	3.34298791822997	90	100	8	7150	RPL10A,RPS18,RPS5,RPL15,RPL18,RPL4,RPS2,RPL7	INF
REAC	Carboxyterminal post-translational modifications of tubulin	REAC:R-HSA-8955332	false	0.0004865541951573	3.31286877852638	28	100	5	7150	TUBB2B,TUBA1C,TUBA1B,TUBB4B,TUBB4A	INF
REAC	Nonsense Mediated Decay (NMD) independent of the Exon Junction Complex (EJC)	REAC:R-HSA-975956	false	0.000504305603468628	3.29730620625692	92	100	8	7150	RPL10A,RPS18,RPS5,RPL15,RPL18,RPL4,RPS2,RPL7	INF
REAC	rRNA processing in the nucleus and cytosol	REAC:R-HSA-8868773	false	0.000654313669484677	3.18421400661627	186	100	11	7150	RPL10A,RPS18,RPS5,RPL15,NOP2,RPL18,FBL,DDX21,RPL4,RPS2,RPL7	INF
REAC	Formation of a pool of free 40S subunits	REAC:R-HSA-72689	false	0.00076197573563975	3.1180588581165	98	100	8	7150	RPL10A,RPS18,RPS5,RPL15,RPL18,RPL4,RPS2,RPL7	INF
REAC	Aggrephagy	REAC:R-HSA-9646399	false	0.000864762250774209	3.06310327677709	32	100	5	7150	TUBB2B,TUBA1C,TUBA1B,TUBB4B,TUBB4A	INF
REAC	Influenza Viral RNA Transcription and Replication	REAC:R-HSA-168273	false	0.000864762250774209	3.06310327677709	129	100	9	7150	RPL10A,RPS18,RPS5,RPL15,RPL18,RPL4,RPS2,RPL7,POLR2C	INF
REAC	rRNA processing	REAC:R-HSA-72312	false	0.000969034084338105	3.01366094701567	196	100	11	7150	RPL10A,RPS18,RPS5,RPL15,NOP2,RPL18,FBL,DDX21,RPL4,RPS2,RPL7	INF
REAC	Post NMDA receptor activation events	REAC:R-HSA-438064	false	0.000989432297992911	3.00461391708569	53	100	6	7150	TUBB2B,KPNA2,TUBA1C,TUBA1B,TUBB4B,TUBB4A	INF
REAC	Protein folding	REAC:R-HSA-391251	false	0.00130530575914298	2.88428774583156	80	100	7	7150	TBCB,TUBB2B,TUBA1C,TUBA1B,TUBB4B,CCT6B,TUBB4A	INF
REAC	Selenoamino acid metabolism	REAC:R-HSA-2408522	false	0.00134766450915454	2.87041820865907	108	100	8	7150	RPL10A,RPS18,RPS5,RPL15,RPL18,RPL4,RPS2,RPL7	INF
REAC	Major pathway of rRNA processing in the nucleolus and cytosol	REAC:R-HSA-6791226	false	0.00173591850742665	2.76047066660517	176	100	10	7150	RPL10A,RPS18,RPS5,RPL15,RPL18,FBL,DDX21,RPL4,RPS2,RPL7	INF
REAC	Recycling pathway of L1	REAC:R-HSA-437239	false	0.00177953119614409	2.7496943941763	38	100	5	7150	TUBB2B,TUBA1C,TUBA1B,TUBB4B,TUBB4A	INF
REAC	Mitotic Anaphase	REAC:R-HSA-68882	false	0.001816262752522	2.74082132337225	213	100	11	7150	LMNB1,TUBB2B,PSMA1,TUBA1C,MAPRE1,TUBA1B,TUBB4B,KPNB1,RCC1,TUBB4A,RAN	INF
REAC	Recruitment of NuMA to mitotic centrosomes	REAC:R-HSA-380320	false	0.00184867355813733	2.73313977051527	86	100	7	7150	TUBB2B,TUBB,TUBA1C,MAPRE1,TUBA1B,TUBB4B,TUBB4A	INF
REAC	Mitotic Metaphase and Anaphase	REAC:R-HSA-2555396	false	0.00184867355813733	2.73313977051527	214	100	11	7150	LMNB1,TUBB2B,PSMA1,TUBA1C,MAPRE1,TUBA1B,TUBB4B,KPNB1,RCC1,TUBB4A,RAN	INF
REAC	Activation of NMDA receptors and postsynaptic events	REAC:R-HSA-442755	false	0.00189028729639782	2.72347218431456	61	100	6	7150	TUBB2B,KPNA2,TUBA1C,TUBA1B,TUBB4B,TUBB4A	INF
REAC	Cellular response to starvation	REAC:R-HSA-9711097	false	0.00202832194322084	2.69286311094251	148	100	9	7150	RPL10A,RPS18,RPS5,RPL15,RPL18,RPL4,RPS2,RPL7,EIF2S2	INF
REAC	COPI-independent Golgi-to-ER retrograde traffic	REAC:R-HSA-6811436	false	0.00260156387191187	2.58476550712011	42	100	5	7150	TUBB2B,TUBA1C,TUBA1B,TUBB4B,TUBB4A	INF
REAC	Apoptosis induced DNA fragmentation	REAC:R-HSA-140342	false	0.00273825662044582	2.56252585363772	10	100	3	7150	KPNB1,H1-2,HMGB1	INF
REAC	Selective autophagy	REAC:R-HSA-9663891	false	0.00273825662044582	2.56252585363772	66	100	6	7150	TUBB2B,TUBA1C,TUBA1B,TUBB4B,VDAC1,TUBB4A	INF
REAC	Apoptotic execution phase	REAC:R-HSA-75153	false	0.00277504106137589	2.55673058638021	43	100	5	7150	LMNB1,SPTAN1,KPNB1,H1-2,HMGB1	INF
REAC	Kinesins	REAC:R-HSA-983189	false	0.00304877548437275	2.51587455644412	44	100	5	7150	TUBB2B,TUBA1C,TUBA1B,TUBB4B,TUBB4A	INF
REAC	HSP90 chaperone cycle for steroid hormone receptors (SHR) in the presence of ligand	REAC:R-HSA-3371497	false	0.00334079538733801	2.47615012264718	45	100	5	7150	TUBB2B,TUBA1C,TUBA1B,TUBB4B,TUBB4A	INF
REAC	Hedgehog 'off' state	REAC:R-HSA-5610787	false	0.00359443511650227	2.44436935147361	98	100	7	7150	TUBB2B,PSMA1,TUBA1C,TUBA1B,TUBB4B,RBX1,TUBB4A	INF
REAC	Intraflagellar transport	REAC:R-HSA-5620924	false	0.00359801125264265	2.44393748274895	46	100	5	7150	TUBB2B,TUBA1C,TUBA1B,TUBB4B,TUBB4A	INF
REAC	Chaperonin-mediated protein folding	REAC:R-HSA-390466	false	0.0043296395103366	2.3635482618889	73	100	6	7150	TUBB2B,TUBA1C,TUBA1B,TUBB4B,CCT6B,TUBB4A	INF
REAC	Formation of Senescence-Associated Heterochromatin Foci (SAHF)	REAC:R-HSA-2559584	false	0.00569183260209959	2.24474788108485	13	100	3	7150	LMNB1,HMGA2,H1-2	INF
REAC	L1CAM interactions	REAC:R-HSA-373760	false	0.00770192065406603	2.11340095983414	82	100	6	7150	TUBB2B,TUBA1C,SPTAN1,TUBA1B,TUBB4B,TUBB4A	INF
REAC	G2/M Transition	REAC:R-HSA-69275	false	0.00770192065406603	2.11340095983414	182	100	9	7150	TUBB2B,PSMA1,TUBB,TUBA1C,MAPRE1,TUBA1B,TUBB4B,RBX1,TUBB4A	INF
REAC	mRNA 3'-end processing	REAC:R-HSA-72187	false	0.00770192065406603	2.11340095983414	55	100	5	7150	FIP1L1,POLDIP3,RNPS1,SRSF5,NUDT21	INF
REAC	Mitotic G2-G2/M phases	REAC:R-HSA-453274	false	0.00810004925094391	2.09151234046109	184	100	9	7150	TUBB2B,PSMA1,TUBB,TUBA1C,MAPRE1,TUBA1B,TUBB4B,RBX1,TUBB4A	INF
REAC	Host Interactions of HIV factors	REAC:R-HSA-162909	false	0.00838304168409523	2.07659837433663	115	100	7	7150	PSMA1,SLC25A5,TCEB1,RBX1,KPNB1,RCC1,RAN	INF
REAC	Ribosomal scanning and start codon recognition	REAC:R-HSA-72702	false	0.00859711210886557	2.06564740989729	57	100	5	7150	RPS18,RPS5,RPS2,EIF4H,EIF2S2	INF
REAC	Translation initiation complex formation	REAC:R-HSA-72649	false	0.00859711210886557	2.06564740989729	57	100	5	7150	RPS18,RPS5,RPS2,EIF4H,EIF2S2	INF
REAC	Neutrophil degranulation	REAC:R-HSA-6798695	false	0.00880249842142427	2.05539404414097	309	100	12	7150	ANXA2,EEF2,DDOST,ILF2,TUBB,SPTAN1,GRN,PKM,TUBB4B,MIF,KPNB1,HMGB1	INF
REAC	Activation of the mRNA upon binding of the cap-binding complex and eIFs, and subsequent binding to 43S	REAC:R-HSA-72662	false	0.00895618983289908	2.04787670981087	58	100	5	7150	RPS18,RPS5,RPS2,EIF4H,EIF2S2	INF
REAC	SARS-CoV-1-host interactions	REAC:R-HSA-9692914	false	0.00895618983289908	2.04787670981087	86	100	6	7150	RPS18,RPS5,KPNA2,RPS2,PPIB,KPNB1	INF
REAC	COPI-mediated anterograde transport	REAC:R-HSA-6807878	false	0.00934982586302192	2.02919647762298	87	100	6	7150	TUBB2B,TUBA1C,SPTAN1,TUBA1B,TUBB4B,TUBB4A	INF
REAC	Translocation of SLC2A4 (GLUT4) to the plasma membrane	REAC:R-HSA-1445148	false	0.0109761204846688	1.95955113436877	61	100	5	7150	TUBB2B,TUBA1C,TUBA1B,TUBB4B,TUBB4A	INF
REAC	RNA Polymerase II Transcription Termination	REAC:R-HSA-73856	false	0.0133223055391794	1.87542061027847	64	100	5	7150	FIP1L1,POLDIP3,RNPS1,SRSF5,NUDT21	INF
REAC	Signaling by Hedgehog	REAC:R-HSA-5358351	false	0.0133223055391794	1.87542061027847	127	100	7	7150	TUBB2B,PSMA1,TUBA1C,TUBA1B,TUBB4B,RBX1,TUBB4A	INF
REAC	Metabolism of amino acids and derivatives	REAC:R-HSA-71291	false	0.0140797978582546	1.85140358025604	286	100	11	7150	RPL10A,RPS18,RPS5,PSMA1,RPL15,RPL18,RPL4,RPS2,RPL7,DBT,PHGDH	INF
REAC	Metabolism of proteins	REAC:R-HSA-392499	false	0.0162807641424935	1.78832521522814	1534	100	34	7150	TBCB,RPL10A,RPS18,EEF2,MRPS35,RPS5,TUBB2B,DDOST,PSMA1,RPL15,MRPL14,TCEB1,MRPS23,TUBA1C,RPL18,SPTAN1,TUBA1B,RPL4,DDX17,RPS2,RPL7,PDIA6,RPN1,EIF4H,TUBB4B,EIF2S2,RBX1,PAF1,CCT6B,VDAC1,TUBB4A,VDAC2,EEF1G,SAFB	INF
REAC	Developmental Biology	REAC:R-HSA-1266738	false	0.0170075442449577	1.76935839055314	735	100	20	7150	RPL10A,RPS18,RPS5,TUBB2B,PSMA1,RPL15,TCEB1,TUBA1C,RPL18,SPTAN1,MYL6,TUBA1B,RPL4,RPS2,RNPS1,RPL7,TUBB4B,POLR2C,RBX1,TUBB4A	INF
REAC	EML4 and NUDC in mitotic spindle formation	REAC:R-HSA-9648025	false	0.0213783504047485	1.67002580884446	104	100	6	7150	TUBB2B,TUBA1C,MAPRE1,TUBA1B,TUBB4B,TUBB4A	INF
REAC	Mitochondrial calcium ion transport	REAC:R-HSA-8949215	false	0.0220016240010924	1.65754526151041	22	100	3	7150	PHB2,VDAC1,VDAC2	INF
REAC	Neurotransmitter receptors and postsynaptic signal transmission	REAC:R-HSA-112314	false	0.0229809324806481	1.63863235323765	106	100	6	7150	TUBB2B,KPNA2,TUBA1C,TUBA1B,TUBB4B,TUBB4A	INF
REAC	MicroRNA (miRNA) biogenesis	REAC:R-HSA-203927	false	0.024496723093964	1.61089200695756	23	100	3	7150	PRKRA,POLR2C,RAN	INF
REAC	Postmitotic nuclear pore complex (NPC) reformation	REAC:R-HSA-9615933	false	0.0274134081489797	1.56203696780662	24	100	3	7150	KPNB1,RCC1,RAN	INF
REAC	Resolution of Sister Chromatid Cohesion	REAC:R-HSA-2500257	false	0.0291682158313293	1.53509013509857	112	100	6	7150	TUBB2B,TUBA1C,MAPRE1,TUBA1B,TUBB4B,TUBB4A	INF
REAC	Formation of the ternary complex, and subsequently, the 43S complex	REAC:R-HSA-72695	false	0.0313318873022539	1.50401344424156	50	100	4	7150	RPS18,RPS5,RPS2,EIF2S2	INF
REAC	COPI-dependent Golgi-to-ER retrograde traffic	REAC:R-HSA-6811434	false	0.0345109354759553	1.4620432682791	82	100	5	7150	TUBB2B,TUBA1C,TUBA1B,TUBB4B,TUBB4A	INF
REAC	Formation of TC-NER Pre-Incision Complex	REAC:R-HSA-6781823	false	0.0353063646801833	1.45214699726596	52	100	4	7150	HMGN1,PRPF19,POLR2C,RBX1	INF
REAC	Macroautophagy	REAC:R-HSA-1632852	false	0.0375166922783365	1.42577545890148	119	100	6	7150	TUBB2B,TUBA1C,TUBA1B,TUBB4B,VDAC1,TUBB4A	INF
REAC	M Phase	REAC:R-HSA-68886	false	0.0399707352024804	1.39825786346259	382	100	12	7150	LMNB1,TUBB2B,PSMA1,TUBB,TUBA1C,MAPRE1,TUBA1B,TUBB4B,KPNB1,RCC1,TUBB4A,RAN	INF
REAC	Respiratory electron transport, ATP synthesis by chemiosmotic coupling, and heat production by uncoupling proteins.	REAC:R-HSA-163200	false	0.0414105451972358	1.38288905168568	122	100	6	7150	NDUFB10,SDHB,COX5B,ATP5F1A,SCO1,UQCRH	INF
REAC	RHO GTPases Activate Formins	REAC:R-HSA-5663220	false	0.0442927586525219	1.35366727003681	124	100	6	7150	TUBB2B,TUBA1C,MAPRE1,TUBA1B,TUBB4B,TUBB4A	INF
REAC	SARS-CoV Infections	REAC:R-HSA-9679506	false	0.0457978251356236	1.33915514544644	342	100	11	7150	RPS18,RPS5,DDOST,KPNA2,TUBB,ATP1A1,RPS2,RPN1,RBX1,PPIB,KPNB1	INF
REAC	Advanced glycosylation endproduct receptor signaling	REAC:R-HSA-879415	false	0.0461411715915828	1.33591138230518	10	100	2	7150	DDOST,HMGB1	INF
REAC	The citric acid (TCA) cycle and respiratory electron transport	REAC:R-HSA-1428517	false	0.0474295228676838	1.32395124424913	166	100	7	7150	NDUFB10,SDHB,COX5B,ATP5F1A,VDAC1,SCO1,UQCRH	INF
REAC	SARS-CoV-1 Infection	REAC:R-HSA-9678108	false	0.0476836017229404	1.32163094812265	127	100	6	7150	RPS18,RPS5,KPNA2,RPS2,PPIB,KPNB1	INF
REAC	Nuclear import of Rev protein	REAC:R-HSA-180746	false	0.0492388574879416	1.3076920327602	31	100	3	7150	KPNB1,RCC1,RAN	INF
REAC	HIV Infection	REAC:R-HSA-162906	false	0.0492388574879416	1.3076920327602	210	100	8	7150	PSMA1,SLC25A5,TCEB1,POLR2C,RBX1,KPNB1,RCC1,RAN	INF
REAC	Hedgehog ligand biogenesis	REAC:R-HSA-5358346	false	0.000576776154839737	3.23899270258056	55	49	5	12036	PSMC2,PSMA7,PSMC6,P4HB,PSMA6	NI
REAC	Neddylation	REAC:R-HSA-8951664	false	0.000576776154839737	3.23899270258056	213	49	8	12036	COPS5,PSMC2,PSMA7,PSMC6,CUL4B,GPS1,PSMA6,COPS7B	NI
REAC	Cross-presentation of soluble exogenous antigens (endosomes)	REAC:R-HSA-1236978	false	0.000781225111366634	3.1072238053833	42	49	4	12036	PSMC2,PSMA7,PSMC6,PSMA6	NI
REAC	DNA Damage Recognition in GG-NER	REAC:R-HSA-5696394	false	0.000781225111366634	3.1072238053833	38	49	4	12036	COPS5,CUL4B,GPS1,COPS7B	NI
REAC	p53-Independent DNA Damage Response	REAC:R-HSA-69610	false	0.000781225111366634	3.1072238053833	48	49	4	12036	PSMC2,PSMA7,PSMC6,PSMA6	NI
REAC	Degradation of AXIN	REAC:R-HSA-4641257	false	0.000781225111366634	3.1072238053833	51	49	4	12036	PSMC2,PSMA7,PSMC6,PSMA6	NI
REAC	Hh mutants abrogate ligand secretion	REAC:R-HSA-5387390	false	0.000781225111366634	3.1072238053833	52	49	4	12036	PSMC2,PSMA7,PSMC6,PSMA6	NI
REAC	Degradation of DVL	REAC:R-HSA-4641258	false	0.000781225111366634	3.1072238053833	52	49	4	12036	PSMC2,PSMA7,PSMC6,PSMA6	NI
REAC	Degradation of beta-catenin by the destruction complex	REAC:R-HSA-195253	false	0.000781225111366634	3.1072238053833	79	49	5	12036	PSMC2,PPP2R1A,PSMA7,PSMC6,PSMA6	NI
REAC	FBXL7 down-regulates AURKA during mitotic entry and in early mitosis	REAC:R-HSA-8854050	false	0.000781225111366634	3.1072238053833	51	49	4	12036	PSMC2,PSMA7,PSMC6,PSMA6	NI
REAC	Formation of TC-NER Pre-Incision Complex	REAC:R-HSA-6781823	false	0.000781225111366634	3.1072238053833	52	49	4	12036	COPS5,CUL4B,GPS1,COPS7B	NI
REAC	GSK3B and BTRC:CUL1-mediated-degradation of NFE2L2	REAC:R-HSA-9762114	false	0.000781225111366634	3.1072238053833	50	49	4	12036	PSMC2,PSMA7,PSMC6,PSMA6	NI
REAC	Autodegradation of the E3 ubiquitin ligase COP1	REAC:R-HSA-349425	false	0.000781225111366634	3.1072238053833	48	49	4	12036	PSMC2,PSMA7,PSMC6,PSMA6	NI
REAC	Hh mutants are degraded by ERAD	REAC:R-HSA-5362768	false	0.000781225111366634	3.1072238053833	51	49	4	12036	PSMC2,PSMA7,PSMC6,PSMA6	NI
REAC	Mitotic G1 phase and G1/S transition	REAC:R-HSA-453279	false	0.000781225111366634	3.1072238053833	142	49	6	12036	PSMC2,PPP2R1A,PPP2R2A,PSMA7,PSMC6,PSMA6	NI
REAC	Metabolism of polyamines	REAC:R-HSA-351202	false	0.000781225111366634	3.1072238053833	51	49	4	12036	PSMC2,PSMA7,PSMC6,PSMA6	NI
REAC	AUF1 (hnRNP D0) binds and destabilizes mRNA	REAC:R-HSA-450408	false	0.000781225111366634	3.1072238053833	50	49	4	12036	PSMC2,PSMA7,PSMC6,PSMA6	NI
REAC	Negative regulation of NOTCH4 signaling	REAC:R-HSA-9604323	false	0.000781225111366634	3.1072238053833	50	49	4	12036	PSMC2,PSMA7,PSMC6,PSMA6	NI
REAC	Nuclear events mediated by NFE2L2	REAC:R-HSA-9759194	false	0.000781225111366634	3.1072238053833	74	49	5	12036	PSMC2,PSMA7,PRDX1,PSMC6,PSMA6	NI
REAC	Regulation of Apoptosis	REAC:R-HSA-169911	false	0.000781225111366634	3.1072238053833	49	49	4	12036	PSMC2,PSMA7,PSMC6,PSMA6	NI
REAC	Regulation of RUNX3 expression and activity	REAC:R-HSA-8941858	false	0.000781225111366634	3.1072238053833	52	49	4	12036	PSMC2,PSMA7,PSMC6,PSMA6	NI
REAC	Regulation of activated PAK-2p34 by proteasome mediated degradation	REAC:R-HSA-211733	false	0.000781225111366634	3.1072238053833	46	49	4	12036	PSMC2,PSMA7,PSMC6,PSMA6	NI
REAC	Regulation of ornithine decarboxylase (ODC)	REAC:R-HSA-350562	false	0.000781225111366634	3.1072238053833	47	49	4	12036	PSMC2,PSMA7,PSMC6,PSMA6	NI
REAC	SCF-beta-TrCP mediated degradation of Emi1	REAC:R-HSA-174113	false	0.000781225111366634	3.1072238053833	51	49	4	12036	PSMC2,PSMA7,PSMC6,PSMA6	NI
REAC	Ubiquitin Mediated Degradation of Phosphorylated Cdc25A	REAC:R-HSA-69601	false	0.000781225111366634	3.1072238053833	48	49	4	12036	PSMC2,PSMA7,PSMC6,PSMA6	NI
REAC	Ubiquitin-dependent degradation of Cyclin D	REAC:R-HSA-75815	false	0.000781225111366634	3.1072238053833	48	49	4	12036	PSMC2,PSMA7,PSMC6,PSMA6	NI
REAC	Vif-mediated degradation of APOBEC3G	REAC:R-HSA-180585	false	0.000781225111366634	3.1072238053833	49	49	4	12036	PSMC2,PSMA7,PSMC6,PSMA6	NI
REAC	Vpu mediated degradation of CD4	REAC:R-HSA-180534	false	0.000781225111366634	3.1072238053833	47	49	4	12036	PSMC2,PSMA7,PSMC6,PSMA6	NI
REAC	KEAP1-NFE2L2 pathway	REAC:R-HSA-9755511	false	0.000781225111366634	3.1072238053833	100	49	5	12036	PSMC2,PSMA7,PRDX1,PSMC6,PSMA6	NI
REAC	ABC-family proteins mediated transport	REAC:R-HSA-382556	false	0.000781225111366634	3.1072238053833	79	49	5	12036	PSMC2,PSMA7,PSMC6,EIF2S3,PSMA6	NI
REAC	p53-Independent G1/S DNA damage checkpoint	REAC:R-HSA-69613	false	0.000781225111366634	3.1072238053833	48	49	4	12036	PSMC2,PSMA7,PSMC6,PSMA6	NI
REAC	Cellular response to chemical stress	REAC:R-HSA-9711123	false	0.000791418204489887	3.10159396415519	169	49	6	12036	PSMC2,PSMA7,PRDX1,PSMC6,P4HB,PSMA6	NI
REAC	Stabilization of p53	REAC:R-HSA-69541	false	0.000791418204489887	3.10159396415519	53	49	4	12036	PSMC2,PSMA7,PSMC6,PSMA6	NI
REAC	Defective CFTR causes cystic fibrosis	REAC:R-HSA-5678895	false	0.000791852779657631	3.10135555442754	56	49	4	12036	PSMC2,PSMA7,PSMC6,PSMA6	NI
REAC	Dectin-1 mediated noncanonical NF-kB signaling	REAC:R-HSA-5607761	false	0.000791852779657631	3.10135555442754	56	49	4	12036	PSMC2,PSMA7,PSMC6,PSMA6	NI
REAC	Degradation of GLI1 by the proteasome	REAC:R-HSA-5610780	false	0.000791852779657631	3.10135555442754	54	49	4	12036	PSMC2,PSMA7,PSMC6,PSMA6	NI
REAC	Transcriptional regulation by RUNX2	REAC:R-HSA-8878166	false	0.000791852779657631	3.10135555442754	105	49	5	12036	RBM14,PSMC2,PSMA7,PSMC6,PSMA6	NI
REAC	Degradation of GLI2 by the proteasome	REAC:R-HSA-5610783	false	0.000791852779657631	3.10135555442754	55	49	4	12036	PSMC2,PSMA7,PSMC6,PSMA6	NI
REAC	GLI3 is processed to GLI3R by the proteasome	REAC:R-HSA-5610785	false	0.000791852779657631	3.10135555442754	55	49	4	12036	PSMC2,PSMA7,PSMC6,PSMA6	NI
REAC	NIK-->noncanonical NF-kB signaling	REAC:R-HSA-5676590	false	0.000791852779657631	3.10135555442754	55	49	4	12036	PSMC2,PSMA7,PSMC6,PSMA6	NI
REAC	SCF(Skp2)-mediated degradation of p27/p21	REAC:R-HSA-187577	false	0.000791852779657631	3.10135555442754	56	49	4	12036	PSMC2,PSMA7,PSMC6,PSMA6	NI
REAC	G2/M Transition	REAC:R-HSA-69275	false	0.000910010695319804	3.040953503403	182	49	6	12036	PSMC2,PPP2R1A,PPP2R2A,PSMA7,PSMC6,PSMA6	NI
REAC	Mitotic G2-G2/M phases	REAC:R-HSA-453274	false	0.000944138845678015	3.02496413337385	184	49	6	12036	PSMC2,PPP2R1A,PPP2R2A,PSMA7,PSMC6,PSMA6	NI
REAC	Regulation of RAS by GAPs	REAC:R-HSA-5658442	false	0.000946763951368874	3.02375828646288	61	49	4	12036	PSMC2,PSMA7,PSMC6,PSMA6	NI
REAC	Oxygen-dependent proline hydroxylation of Hypoxia-inducible Factor Alpha	REAC:R-HSA-1234176	false	0.000946763951368874	3.02375828646288	61	49	4	12036	PSMC2,PSMA7,PSMC6,PSMA6	NI
REAC	Asymmetric localization of PCP proteins	REAC:R-HSA-4608870	false	0.000946763951368874	3.02375828646288	60	49	4	12036	PSMC2,PSMA7,PSMC6,PSMA6	NI
REAC	p53-Dependent G1/S DNA damage checkpoint	REAC:R-HSA-69580	false	0.000946763951368874	3.02375828646288	61	49	4	12036	PSMC2,PSMA7,PSMC6,PSMA6	NI
REAC	p53-Dependent G1 DNA Damage Response	REAC:R-HSA-69563	false	0.000946763951368874	3.02375828646288	61	49	4	12036	PSMC2,PSMA7,PSMC6,PSMA6	NI
REAC	ABC transporter disorders	REAC:R-HSA-5619084	false	0.000968678513661467	3.0138203332783	62	49	4	12036	PSMC2,PSMA7,PSMC6,PSMA6	NI
REAC	Autodegradation of Cdh1 by Cdh1:APC/C	REAC:R-HSA-174084	false	0.000968678513661467	3.0138203332783	62	49	4	12036	PSMC2,PSMA7,PSMC6,PSMA6	NI
REAC	Regulation of PTEN stability and activity	REAC:R-HSA-8948751	false	0.000972893820673683	3.01193455501609	63	49	4	12036	PSMC2,PSMA7,PSMC6,PSMA6	NI
REAC	Activation of NF-kappaB in B cells	REAC:R-HSA-1169091	false	0.000972893820673683	3.01193455501609	63	49	4	12036	PSMC2,PSMA7,PSMC6,PSMA6	NI
REAC	G1/S DNA Damage Checkpoints	REAC:R-HSA-69615	false	0.000972893820673683	3.01193455501609	63	49	4	12036	PSMC2,PSMA7,PSMC6,PSMA6	NI
REAC	APC/C:Cdc20 mediated degradation of Securin	REAC:R-HSA-174154	false	0.000997035302994171	3.00128946393095	64	49	4	12036	PSMC2,PSMA7,PSMC6,PSMA6	NI
REAC	Regulation of RUNX2 expression and activity	REAC:R-HSA-8939902	false	0.000997035302994171	3.00128946393095	64	49	4	12036	PSMC2,PSMA7,PSMC6,PSMA6	NI
REAC	The role of GTSE1 in G2/M progression after G2 checkpoint	REAC:R-HSA-8852276	false	0.00108329401293532	2.96525365707168	66	49	4	12036	PSMC2,PSMA7,PSMC6,PSMA6	NI
REAC	G1/S Transition	REAC:R-HSA-69206	false	0.00108329401293532	2.96525365707168	125	49	5	12036	PSMC2,PPP2R1A,PSMA7,PSMC6,PSMA6	NI
REAC	Orc1 removal from chromatin	REAC:R-HSA-68949	false	0.00108329401293532	2.96525365707168	66	49	4	12036	PSMC2,PSMA7,PSMC6,PSMA6	NI
REAC	Signaling by Hedgehog	REAC:R-HSA-5358351	false	0.00112019612236352	2.95070593500511	127	49	5	12036	PSMC2,PSMA7,PSMC6,P4HB,PSMA6	NI
REAC	Cellular response to hypoxia	REAC:R-HSA-1234174	false	0.00112019612236352	2.95070593500511	68	49	4	12036	PSMC2,PSMA7,PSMC6,PSMA6	NI
REAC	Cdc20:Phospho-APC/C mediated degradation of Cyclin A	REAC:R-HSA-174184	false	0.00112019612236352	2.95070593500511	68	49	4	12036	PSMC2,PSMA7,PSMC6,PSMA6	NI
REAC	CDK-mediated phosphorylation and removal of Cdc6	REAC:R-HSA-69017	false	0.00112019612236352	2.95070593500511	68	49	4	12036	PSMC2,PSMA7,PSMC6,PSMA6	NI
REAC	APC:Cdc20 mediated degradation of cell cycle proteins prior to satisfation of the cell cycle checkpoint	REAC:R-HSA-179419	false	0.0011667680741883	2.93301546281526	69	49	4	12036	PSMC2,PSMA7,PSMC6,PSMA6	NI
REAC	TNFR2 non-canonical NF-kB pathway	REAC:R-HSA-5668541	false	0.00119583019462271	2.92233048487433	70	49	4	12036	PSMC2,PSMA7,PSMC6,PSMA6	NI
REAC	APC/C:Cdh1 mediated degradation of Cdc20 and other APC/C:Cdh1 targeted proteins in late mitosis/early G1	REAC:R-HSA-174178	false	0.00119583019462271	2.92233048487433	70	49	4	12036	PSMC2,PSMA7,PSMC6,PSMA6	NI
REAC	APC/C:Cdc20 mediated degradation of mitotic proteins	REAC:R-HSA-176409	false	0.00124430327924312	2.90507375433247	71	49	4	12036	PSMC2,PSMA7,PSMC6,PSMA6	NI
REAC	Activation of APC/C and APC/C:Cdc20 mediated degradation of mitotic proteins	REAC:R-HSA-176814	false	0.00129396583176164	2.88807719142102	72	49	4	12036	PSMC2,PSMA7,PSMC6,PSMA6	NI
REAC	Mitotic Anaphase	REAC:R-HSA-68882	false	0.00132444399168264	2.87796640249886	213	49	6	12036	PSMC2,PPP2R1A,PPP2R2A,PSMA7,PSMC6,PSMA6	NI
REAC	Mitotic Metaphase and Anaphase	REAC:R-HSA-2555396	false	0.00132444399168264	2.87796640249886	214	49	6	12036	PSMC2,PPP2R1A,PPP2R2A,PSMA7,PSMC6,PSMA6	NI
REAC	ER-Phagosome pathway	REAC:R-HSA-1236974	false	0.00132444399168264	2.87796640249886	73	49	4	12036	PSMC2,PSMA7,PSMC6,PSMA6	NI
REAC	Downstream signaling events of B Cell Receptor (BCR)	REAC:R-HSA-1168372	false	0.00135754631044817	2.86724534624811	74	49	4	12036	PSMC2,PSMA7,PSMC6,PSMA6	NI
REAC	Signaling by NOTCH4	REAC:R-HSA-9013694	false	0.00139058375979328	2.85680284691455	75	49	4	12036	PSMC2,PSMA7,PSMC6,PSMA6	NI
REAC	FCERI mediated NF-kB activation	REAC:R-HSA-2871837	false	0.00139058375979328	2.85680284691455	75	49	4	12036	PSMC2,PSMA7,PSMC6,PSMA6	NI
REAC	Hedgehog 'on' state	REAC:R-HSA-5632684	false	0.00142443955588037	2.84635597471834	76	49	4	12036	PSMC2,PSMA7,PSMC6,PSMA6	NI
REAC	Regulation of APC/C activators between G1/S and early anaphase	REAC:R-HSA-176408	false	0.00142443955588037	2.84635597471834	76	49	4	12036	PSMC2,PSMA7,PSMC6,PSMA6	NI
REAC	Transcription-Coupled Nucleotide Excision Repair (TC-NER)	REAC:R-HSA-6781827	false	0.00147830424765806	2.83023617522331	77	49	4	12036	COPS5,CUL4B,GPS1,COPS7B	NI
REAC	Cyclin E associated events during G1/S transition	REAC:R-HSA-69202	false	0.00149457445786209	2.82548244406857	78	49	4	12036	PSMC2,PSMA7,PSMC6,PSMA6	NI
REAC	Downstream TCR signaling	REAC:R-HSA-202424	false	0.00149457445786209	2.82548244406857	78	49	4	12036	PSMC2,PSMA7,PSMC6,PSMA6	NI
REAC	MAPK6/MAPK4 signaling	REAC:R-HSA-5687128	false	0.00149457445786209	2.82548244406857	78	49	4	12036	PSMC2,PSMA7,PSMC6,PSMA6	NI
REAC	Antigen processing-Cross presentation	REAC:R-HSA-1236975	false	0.00160661122747517	2.79408920238352	80	49	4	12036	PSMC2,PSMA7,PSMC6,PSMA6	NI
REAC	Cyclin A:Cdk2-associated events at S phase entry	REAC:R-HSA-69656	false	0.00160661122747517	2.79408920238352	80	49	4	12036	PSMC2,PSMA7,PSMC6,PSMA6	NI
REAC	Metabolism of RNA	REAC:R-HSA-8953854	false	0.00169689454866158	2.77034514551812	676	49	10	12036	IGF2BP2,RPS6,SF3A1,PSMC2,PPP2R1A,PPP2R2A,PSMA7,PSMC6,BCAS2,PSMA6	NI
REAC	Regulation of mRNA stability by proteins that bind AU-rich elements	REAC:R-HSA-450531	false	0.0017236161376035	2.76355944842021	82	49	4	12036	PSMC2,PSMA7,PSMC6,PSMA6	NI
REAC	APC/C-mediated degradation of cell cycle proteins	REAC:R-HSA-174143	false	0.00176301289280585	2.75374451171998	83	49	4	12036	PSMC2,PSMA7,PSMC6,PSMA6	NI
REAC	Regulation of mitotic cell cycle	REAC:R-HSA-453276	false	0.00176301289280585	2.75374451171998	83	49	4	12036	PSMC2,PSMA7,PSMC6,PSMA6	NI
REAC	Global Genome Nucleotide Excision Repair (GG-NER)	REAC:R-HSA-5696399	false	0.0018032224855104	2.74395068577434	84	49	4	12036	COPS5,CUL4B,GPS1,COPS7B	NI
REAC	PCP/CE pathway	REAC:R-HSA-4086400	false	0.0018032224855104	2.74395068577434	84	49	4	12036	PSMC2,PSMA7,PSMC6,PSMA6	NI
REAC	Apoptosis	REAC:R-HSA-109581	false	0.00182847124451257	2.73791186521257	153	49	5	12036	PSMC2,PSMA7,PSMC6,C1QBP,PSMA6	NI
REAC	Switching of origins to a post-replicative state	REAC:R-HSA-69052	false	0.00201536307860913	2.69564670196364	87	49	4	12036	PSMC2,PSMA7,PSMC6,PSMA6	NI
REAC	Transcriptional regulation by RUNX3	REAC:R-HSA-8878159	false	0.00205878261906473	2.68638950686647	88	49	4	12036	PSMC2,PSMA7,PSMC6,PSMA6	NI
REAC	CLEC7A (Dectin-1) signaling	REAC:R-HSA-5607764	false	0.00205878261906473	2.68638950686647	88	49	4	12036	PSMC2,PSMA7,PSMC6,PSMA6	NI
REAC	Regulation of expression of SLITs and ROBOs	REAC:R-HSA-9010553	false	0.00220965203752136	2.65567611096753	161	49	5	12036	RPS6,PSMC2,PSMA7,PSMC6,PSMA6	NI
REAC	UCH proteinases	REAC:R-HSA-5689603	false	0.00226400514330091	2.6451225908651	91	49	4	12036	PSMC2,PSMA7,PSMC6,PSMA6	NI
REAC	TCR signaling	REAC:R-HSA-202403	false	0.00226400514330091	2.6451225908651	91	49	4	12036	PSMC2,PSMA7,PSMC6,PSMA6	NI
REAC	Signaling by the B Cell Receptor (BCR)	REAC:R-HSA-983705	false	0.0025332728702107	2.59631802787856	94	49	4	12036	PSMC2,PSMA7,PSMC6,PSMA6	NI
REAC	Separation of Sister Chromatids	REAC:R-HSA-2467813	false	0.00287768217237309	2.54095717370961	173	49	5	12036	PSMC2,PPP2R1A,PSMA7,PSMC6,PSMA6	NI
REAC	Interleukin-1 signaling	REAC:R-HSA-9020702	false	0.00287768217237309	2.54095717370961	98	49	4	12036	PSMC2,PSMA7,PSMC6,PSMA6	NI
REAC	Hedgehog 'off' state	REAC:R-HSA-5610787	false	0.00287768217237309	2.54095717370961	98	49	4	12036	PSMC2,PSMA7,PSMC6,PSMA6	NI
REAC	Programmed Cell Death	REAC:R-HSA-5357801	false	0.00300085052920328	2.52275563601762	175	49	5	12036	PSMC2,PSMA7,PSMC6,C1QBP,PSMA6	NI
REAC	C-type lectin receptors (CLRs)	REAC:R-HSA-5621481	false	0.00339687557465864	2.46892036076283	103	49	4	12036	PSMC2,PSMA7,PSMC6,PSMA6	NI
REAC	RAF/MAP kinase cascade	REAC:R-HSA-5673001	false	0.00396600000621334	2.40164728945033	187	49	5	12036	PSMC2,PPP2R1A,PSMA7,PSMC6,PSMA6	NI
REAC	Nucleotide Excision Repair	REAC:R-HSA-5696398	false	0.00411624696731001	2.38549857625113	109	49	4	12036	COPS5,CUL4B,GPS1,COPS7B	NI
REAC	MAPK1/MAPK3 signaling	REAC:R-HSA-5684996	false	0.00427573028914402	2.36898969767064	191	49	5	12036	PSMC2,PPP2R1A,PSMA7,PSMC6,PSMA6	NI
REAC	Formation of the ternary complex, and subsequently, the 43S complex	REAC:R-HSA-72695	false	0.0044243981206674	2.35414580081962	50	49	3	12036	RPS6,EIF2S3,EIF3G	NI
REAC	RUNX1 regulates transcription of genes involved in differentiation of HSCs	REAC:R-HSA-8939236	false	0.0044243981206674	2.35414580081962	112	49	4	12036	PSMC2,PSMA7,PSMC6,PSMA6	NI
REAC	Disorders of transmembrane transporters	REAC:R-HSA-5619115	false	0.00459408166949634	2.33780128857148	114	49	4	12036	PSMC2,PSMA7,PSMC6,PSMA6	NI
REAC	Fc epsilon receptor (FCERI) signaling	REAC:R-HSA-2454202	false	0.00459408166949634	2.33780128857148	114	49	4	12036	PSMC2,PSMA7,PSMC6,PSMA6	NI
REAC	TCF dependent signaling in response to WNT	REAC:R-HSA-201681	false	0.00459408166949634	2.33780128857148	196	49	5	12036	PSMC2,PPP2R1A,PSMA7,PSMC6,PSMA6	NI
REAC	Host Interactions of HIV factors	REAC:R-HSA-162909	false	0.00470195419097559	2.32772160632623	115	49	4	12036	PSMC2,PSMA7,PSMC6,PSMA6	NI
REAC	Synthesis of DNA	REAC:R-HSA-69239	false	0.00481127107136336	2.31774017386424	116	49	4	12036	PSMC2,PSMA7,PSMC6,PSMA6	NI
REAC	Interleukin-1 family signaling	REAC:R-HSA-446652	false	0.00492203495980551	2.30785530595286	117	49	4	12036	PSMC2,PSMA7,PSMC6,PSMA6	NI
REAC	Signaling by ROBO receptors	REAC:R-HSA-376176	false	0.0049362344017927	2.30660422559798	201	49	5	12036	RPS6,PSMC2,PSMA7,PSMC6,PSMA6	NI
REAC	PIP3 activates AKT signaling	REAC:R-HSA-1257604	false	0.00529235135053306	2.2763513314285	205	49	5	12036	PSMC2,PPP2R1A,PSMA7,PSMC6,PSMA6	NI
REAC	Signaling by Interleukins	REAC:R-HSA-449147	false	0.00529235135053306	2.2763513314285	305	49	6	12036	PSMC2,PPP2R1A,PSMA7,PSMC6,P4HB,PSMA6	NI
REAC	Transport of small molecules	REAC:R-HSA-382551	false	0.0053694174150099	2.27007283295445	420	49	7	12036	PSMC2,PSMA7,STOML2,PSMC6,EIF2S3,P4HB,PSMA6	NI
REAC	Beta-catenin independent WNT signaling	REAC:R-HSA-3858494	false	0.00566556284739678	2.24675693851442	123	49	4	12036	PSMC2,PSMA7,PSMC6,PSMA6	NI
REAC	Ribosomal scanning and start codon recognition	REAC:R-HSA-72702	false	0.00569150767118566	2.24477267445825	57	49	3	12036	RPS6,EIF2S3,EIF3G	NI
REAC	HIV Infection	REAC:R-HSA-162906	false	0.00569150767118566	2.24477267445825	210	49	5	12036	PSMC2,PSMA7,PSMC6,PSMA6,TAF4	NI
REAC	Translation initiation complex formation	REAC:R-HSA-72649	false	0.00569150767118566	2.24477267445825	57	49	3	12036	RPS6,EIF2S3,EIF3G	NI
REAC	Activation of the mRNA upon binding of the cap-binding complex and eIFs, and subsequent binding to 43S	REAC:R-HSA-72662	false	0.00593499216369091	2.22657985013282	58	49	3	12036	RPS6,EIF2S3,EIF3G	NI
REAC	PTEN Regulation	REAC:R-HSA-6807070	false	0.00660111036549849	2.18038300611733	130	49	4	12036	PSMC2,PSMA7,PSMC6,PSMA6	NI
REAC	Initiation of Nuclear Envelope (NE) Reformation	REAC:R-HSA-2995383	false	0.00660111036549849	2.18038300611733	16	49	2	12036	PPP2R1A,PPP2R2A	NI
REAC	Assembly of the pre-replicative complex	REAC:R-HSA-68867	false	0.00673361544740837	2.17175168952758	131	49	4	12036	PSMC2,PSMA7,PSMC6,PSMA6	NI
REAC	MAPK family signaling cascades	REAC:R-HSA-5683057	false	0.00704502339745385	2.15211756020285	223	49	5	12036	PSMC2,PPP2R1A,PSMA7,PSMC6,PSMA6	NI
REAC	Intracellular signaling by second messengers	REAC:R-HSA-9006925	false	0.00886994134650423	2.05207925198042	236	49	5	12036	PSMC2,PPP2R1A,PSMA7,PSMC6,PSMA6	NI
REAC	Diseases of signal transduction by growth factor receptors and second messengers	REAC:R-HSA-5663202	false	0.00893568987407754	2.04887191244326	346	49	6	12036	RPS6,PSMC2,PPP2R1A,PSMA7,PSMC6,PSMA6	NI
REAC	DNA Replication Pre-Initiation	REAC:R-HSA-69002	false	0.00983301904899635	2.00731311950095	147	49	4	12036	PSMC2,PSMA7,PSMC6,PSMA6	NI
REAC	Defective Intrinsic Pathway for Apoptosis	REAC:R-HSA-9734009	false	0.0117119144225659	1.93137210960734	22	49	2	12036	PRDX1,C1QBP	NI
REAC	G2/M Checkpoints	REAC:R-HSA-69481	false	0.0117119144225659	1.93137210960734	155	49	4	12036	PSMC2,PSMA7,PSMC6,PSMA6	NI
REAC	S Phase	REAC:R-HSA-69242	false	0.0118930253730818	1.92470765457355	156	49	4	12036	PSMC2,PSMA7,PSMC6,PSMA6	NI
REAC	Detoxification of Reactive Oxygen Species	REAC:R-HSA-3299685	false	0.0125531001312474	1.90124900696147	23	49	2	12036	PRDX1,P4HB	NI
REAC	Cargo recognition for clathrin-mediated endocytosis	REAC:R-HSA-8856825	false	0.0132929124900715	1.87637985428763	80	49	3	12036	COPS5,GPS1,COPS7B	NI
REAC	Cyclin A/B1/B2 associated events during G2/M transition	REAC:R-HSA-69273	false	0.0133553047767703	1.87434619664603	24	49	2	12036	PPP2R1A,PPP2R2A	NI
REAC	Infectious disease	REAC:R-HSA-5663205	false	0.0133661285220426	1.87399436723256	794	49	9	12036	RPS6,AGRN,PSMC2,PSMA7,PSMC6,ENO1,PSMA6,TAF4,TUFM	NI
REAC	M Phase	REAC:R-HSA-68886	false	0.0134889839040317	1.87002076355954	382	49	6	12036	PSMC2,PPP2R1A,PPP2R2A,PSMA7,PSMC6,PSMA6	NI
REAC	Viral Infection Pathways	REAC:R-HSA-9824446	false	0.0140261859940905	1.85306040644169	654	49	8	12036	RPS6,AGRN,PSMC2,PSMA7,PSMC6,PSMA6,TAF4,TUFM	NI
REAC	Signaling by WNT	REAC:R-HSA-195721	false	0.0147440244176942	1.8313839585499	272	49	5	12036	PSMC2,PPP2R1A,PSMA7,PSMC6,PSMA6	NI
REAC	Cell Cycle Checkpoints	REAC:R-HSA-69620	false	0.0150972195450518	1.82110302935785	274	49	5	12036	PSMC2,PPP2R1A,PSMA7,PSMC6,PSMA6	NI
REAC	DNA Replication	REAC:R-HSA-69306	false	0.0156290200608331	1.80606825138033	172	49	4	12036	PSMC2,PSMA7,PSMC6,PSMA6	NI
REAC	Ub-specific processing proteases	REAC:R-HSA-5689880	false	0.0161639855877953	1.79145154545679	174	49	4	12036	PSMC2,PSMA7,PSMC6,PSMA6	NI
REAC	Translation	REAC:R-HSA-72766	false	0.0174429197999275	1.75838081602845	286	49	5	12036	RPS6,EIF2S3,MRPS26,TUFM,EIF3G	NI
REAC	Metabolism of amino acids and derivatives	REAC:R-HSA-71291	false	0.0174429197999275	1.75838081602845	286	49	5	12036	RPS6,PSMC2,PSMA7,PSMC6,PSMA6	NI
REAC	Cellular responses to stress	REAC:R-HSA-2262752	false	0.019046832180083	1.72017724471856	695	49	8	12036	RPS6,PSMC2,PSMA7,PRDX1,PSMC6,EIF2S3,P4HB,PSMA6	NI
REAC	Cellular responses to stimuli	REAC:R-HSA-8953897	false	0.0197324061603716	1.70481995385287	700	49	8	12036	RPS6,PSMC2,PSMA7,PRDX1,PSMC6,EIF2S3,P4HB,PSMA6	NI
REAC	Transcriptional regulation by RUNX1	REAC:R-HSA-8878171	false	0.0226690395626164	1.6445668795864	194	49	4	12036	PSMC2,PSMA7,PSMC6,PSMA6	NI
REAC	Axon guidance	REAC:R-HSA-422475	false	0.0233876124485208	1.6310141113827	438	49	6	12036	RPS6,AGRN,PSMC2,PSMA7,PSMC6,PSMA6	NI
REAC	RHOBTB GTPase Cycle	REAC:R-HSA-9706574	false	0.0246910300478932	1.60746079201278	35	49	2	12036	MSI2,GPS1	NI
REAC	Signaling by NOTCH	REAC:R-HSA-157118	false	0.0254680253516741	1.59400472649758	203	49	4	12036	PSMC2,PSMA7,PSMC6,PSMA6	NI
REAC	L13a-mediated translational silencing of Ceruloplasmin expression	REAC:R-HSA-156827	false	0.0263755826007506	1.57879793861381	108	49	3	12036	RPS6,EIF2S3,EIF3G	NI
REAC	GTP hydrolysis and joining of the 60S ribosomal subunit	REAC:R-HSA-72706	false	0.0268720305072378	1.57069951612094	109	49	3	12036	RPS6,EIF2S3,EIF3G	NI
REAC	Nervous system development	REAC:R-HSA-9675108	false	0.0270459144720401	1.56789832967961	455	49	6	12036	RPS6,AGRN,PSMC2,PSMA7,PSMC6,PSMA6	NI
REAC	Nonsense Mediated Decay (NMD) enhanced by the Exon Junction Complex (EJC)	REAC:R-HSA-975957	false	0.0283818542523202	1.54695923448657	112	49	3	12036	RPS6,PPP2R1A,PPP2R2A	NI
REAC	Nonsense-Mediated Decay (NMD)	REAC:R-HSA-927802	false	0.0283818542523202	1.54695923448657	112	49	3	12036	RPS6,PPP2R1A,PPP2R2A	NI
REAC	Cytokine Signaling in Immune system	REAC:R-HSA-1280215	false	0.0302275144832304	1.51959756207115	468	49	6	12036	PSMC2,PPP2R1A,PSMA7,PSMC6,P4HB,PSMA6	NI
REAC	Cap-dependent Translation Initiation	REAC:R-HSA-72737	false	0.0306292671587936	1.5138633940749	116	49	3	12036	RPS6,EIF2S3,EIF3G	NI
REAC	Eukaryotic Translation Initiation	REAC:R-HSA-72613	false	0.0306292671587936	1.5138633940749	116	49	3	12036	RPS6,EIF2S3,EIF3G	NI
REAC	Clathrin-mediated endocytosis	REAC:R-HSA-8856828	false	0.0322135647374963	1.49196121370368	119	49	3	12036	COPS5,GPS1,COPS7B	NI
REAC	Respiratory electron transport, ATP synthesis by chemiosmotic coupling, and heat production by uncoupling proteins.	REAC:R-HSA-163200	false	0.0342329922838803	1.46555513780106	122	49	3	12036	NDUFAF2,ATP5F1C,UQCRB	NI
REAC	Innate Immune System	REAC:R-HSA-168249	false	0.0352883789002452	1.45236829207497	636	49	7	12036	PSAP,PSMC2,PPP2R1A,PSMA7,PSMC6,PSMA6,S100A11	NI
REAC	G1 Phase	REAC:R-HSA-69236	false	0.036245477688756	1.44074617219196	45	49	2	12036	PPP2R1A,PPP2R2A	NI
REAC	Cyclin D associated events in G1	REAC:R-HSA-69231	false	0.036245477688756	1.44074617219196	45	49	2	12036	PPP2R1A,PPP2R2A	NI
REAC	Deubiquitination	REAC:R-HSA-5688426	false	0.0423834001404702	1.37280420564762	244	49	4	12036	PSMC2,PSMA7,PSMC6,PSMA6	NI
REAC	Cell Cycle, Mitotic	REAC:R-HSA-69278	false	0.0450118488193445	1.34667314845789	520	49	6	12036	PSMC2,PPP2R1A,PPP2R2A,PSMA7,PSMC6,PSMA6	NI

## Sheet: DDB1
source	term_name	term_id	highlighted	adjusted_p_value	negative_log10_of_adjusted_p_value	term_size	query_size	intersection_size	effective_domain_size	intersections	Status
REAC	Influenza Infection	REAC:R-HSA-168255	false	1.02888067714343e-07	6.98763498895283	147	13	7	7150	RPS25,FAU,RPL36,RPL7A,RPL37A,RPS16,GTF2F1	INF
REAC	Viral mRNA Translation	REAC:R-HSA-192823	false	1.02888067714343e-07	6.98763498895283	86	13	6	7150	RPS25,FAU,RPL36,RPL7A,RPL37A,RPS16	INF
REAC	Selenocysteine synthesis	REAC:R-HSA-2408557	false	1.02888067714343e-07	6.98763498895283	89	13	6	7150	RPS25,FAU,RPL36,RPL7A,RPL37A,RPS16	INF
REAC	Eukaryotic Translation Elongation	REAC:R-HSA-156842	false	1.02888067714343e-07	6.98763498895283	90	13	6	7150	RPS25,FAU,RPL36,RPL7A,RPL37A,RPS16	INF
REAC	Influenza Viral RNA Transcription and Replication	REAC:R-HSA-168273	false	1.02888067714343e-07	6.98763498895283	129	13	7	7150	RPS25,FAU,RPL36,RPL7A,RPL37A,RPS16,GTF2F1	INF
REAC	Peptide chain elongation	REAC:R-HSA-156902	false	1.02888067714343e-07	6.98763498895283	86	13	6	7150	RPS25,FAU,RPL36,RPL7A,RPL37A,RPS16	INF
REAC	Eukaryotic Translation Termination	REAC:R-HSA-72764	false	1.02888067714343e-07	6.98763498895283	90	13	6	7150	RPS25,FAU,RPL36,RPL7A,RPL37A,RPS16	INF
REAC	Nonsense Mediated Decay (NMD) independent of the Exon Junction Complex (EJC)	REAC:R-HSA-975956	false	1.02931566963546e-07	6.98745141575577	92	13	6	7150	RPS25,FAU,RPL36,RPL7A,RPL37A,RPS16	INF
REAC	Response of EIF2AK4 (GCN2) to amino acid deficiency	REAC:R-HSA-9633012	false	1.20939581529304e-07	6.91743153845728	98	13	6	7150	RPS25,FAU,RPL36,RPL7A,RPL37A,RPS16	INF
REAC	Formation of a pool of free 40S subunits	REAC:R-HSA-72689	false	1.20939581529304e-07	6.91743153845728	98	13	6	7150	RPS25,FAU,RPL36,RPL7A,RPL37A,RPS16	INF
REAC	Selenoamino acid metabolism	REAC:R-HSA-2408522	false	1.6464342542126e-07	6.78345560695193	108	13	6	7150	RPS25,FAU,RPL36,RPL7A,RPL37A,RPS16	INF
REAC	SRP-dependent cotranslational protein targeting to membrane	REAC:R-HSA-1799339	false	1.6464342542126e-07	6.78345560695193	109	13	6	7150	RPS25,FAU,RPL36,RPL7A,RPL37A,RPS16	INF
REAC	L13a-mediated translational silencing of Ceruloplasmin expression	REAC:R-HSA-156827	false	1.6464342542126e-07	6.78345560695193	108	13	6	7150	RPS25,FAU,RPL36,RPL7A,RPL37A,RPS16	INF
REAC	GTP hydrolysis and joining of the 60S ribosomal subunit	REAC:R-HSA-72706	false	1.6464342542126e-07	6.78345560695193	109	13	6	7150	RPS25,FAU,RPL36,RPL7A,RPL37A,RPS16	INF
REAC	Nonsense Mediated Decay (NMD) enhanced by the Exon Junction Complex (EJC)	REAC:R-HSA-975957	false	1.69766060544144e-07	6.77014912911959	112	13	6	7150	RPS25,FAU,RPL36,RPL7A,RPL37A,RPS16	INF
REAC	Nonsense-Mediated Decay (NMD)	REAC:R-HSA-927802	false	1.69766060544144e-07	6.77014912911959	112	13	6	7150	RPS25,FAU,RPL36,RPL7A,RPL37A,RPS16	INF
REAC	Eukaryotic Translation Initiation	REAC:R-HSA-72613	false	1.86523919870557e-07	6.72926546625923	116	13	6	7150	RPS25,FAU,RPL36,RPL7A,RPL37A,RPS16	INF
REAC	Cap-dependent Translation Initiation	REAC:R-HSA-72737	false	1.86523919870557e-07	6.72926546625923	116	13	6	7150	RPS25,FAU,RPL36,RPL7A,RPL37A,RPS16	INF
REAC	Cellular response to starvation	REAC:R-HSA-9711097	false	7.63377735055652e-07	6.11726051098828	148	13	6	7150	RPS25,FAU,RPL36,RPL7A,RPL37A,RPS16	INF
REAC	Regulation of expression of SLITs and ROBOs	REAC:R-HSA-9010553	false	1.19859007785203e-06	5.92132932179384	161	13	6	7150	RPS25,FAU,RPL36,RPL7A,RPL37A,RPS16	INF
REAC	Major pathway of rRNA processing in the nucleolus and cytosol	REAC:R-HSA-6791226	false	1.93891989589328e-06	5.71244013289661	176	13	6	7150	RPS25,FAU,RPL36,RPL7A,RPL37A,RPS16	INF
REAC	rRNA processing in the nucleus and cytosol	REAC:R-HSA-8868773	false	2.56845884766703e-06	5.59032738823215	186	13	6	7150	RPS25,FAU,RPL36,RPL7A,RPL37A,RPS16	INF
REAC	rRNA processing	REAC:R-HSA-72312	false	3.34909521787345e-06	5.47507250489096	196	13	6	7150	RPS25,FAU,RPL36,RPL7A,RPL37A,RPS16	INF
REAC	Signaling by ROBO receptors	REAC:R-HSA-376176	false	3.72447055195932e-06	5.42893545518547	201	13	6	7150	RPS25,FAU,RPL36,RPL7A,RPL37A,RPS16	INF
REAC	Metabolism of amino acids and derivatives	REAC:R-HSA-71291	false	2.61164143081205e-05	4.58308645040977	286	13	6	7150	RPS25,FAU,RPL36,RPL7A,RPL37A,RPS16	INF
REAC	Metabolism of RNA	REAC:R-HSA-8953854	false	2.61164143081205e-05	4.58308645040977	676	13	8	7150	RPS25,FAU,RPL36,RPL7A,RPL37A,RPS16,TRA2B,GTF2F1	INF
REAC	Translation	REAC:R-HSA-72766	false	2.61164143081205e-05	4.58308645040977	286	13	6	7150	RPS25,FAU,RPL36,RPL7A,RPL37A,RPS16	INF
REAC	SARS-CoV-1 modulates host translation machinery	REAC:R-HSA-9735869	false	0.000142244969303326	3.84696308410646	35	13	3	7150	RPS25,FAU,RPS16	INF
REAC	Viral Infection Pathways	REAC:R-HSA-9824446	false	0.000251742606865597	3.59904327487413	654	13	7	7150	RPS25,FAU,RPL36,RPL7A,RPL37A,RPS16,GTF2F1	INF
REAC	Axon guidance	REAC:R-HSA-422475	false	0.000270520521061586	3.56779978473201	438	13	6	7150	RPS25,FAU,RPL36,RPL7A,RPL37A,RPS16	INF
REAC	Nervous system development	REAC:R-HSA-9675108	false	0.000324521938807774	3.48875593805902	455	13	6	7150	RPS25,FAU,RPL36,RPL7A,RPL37A,RPS16	INF
REAC	SARS-CoV-2 modulates host translation machinery	REAC:R-HSA-9754678	false	0.000345243336885313	3.46187469444916	49	13	3	7150	RPS25,FAU,RPS16	INF
REAC	Formation of the ternary complex, and subsequently, the 43S complex	REAC:R-HSA-72695	false	0.000355775994625462	3.44882335853823	50	13	3	7150	RPS25,FAU,RPS16	INF
REAC	Ribosomal scanning and start codon recognition	REAC:R-HSA-72702	false	0.000497098357799964	3.30355767158156	57	13	3	7150	RPS25,FAU,RPS16	INF
REAC	Translation initiation complex formation	REAC:R-HSA-72649	false	0.000497098357799964	3.30355767158156	57	13	3	7150	RPS25,FAU,RPS16	INF
REAC	Activation of the mRNA upon binding of the cap-binding complex and eIFs, and subsequent binding to 43S	REAC:R-HSA-72662	false	0.000509115336378888	3.29318382025906	58	13	3	7150	RPS25,FAU,RPS16	INF
REAC	Infectious disease	REAC:R-HSA-5663205	false	0.000689829996456124	3.16125792476693	794	13	7	7150	RPS25,FAU,RPL36,RPL7A,RPL37A,RPS16,GTF2F1	INF
REAC	Metabolism of proteins	REAC:R-HSA-392499	false	0.00101845155574705	2.99205962407384	1534	13	9	7150	RPS25,CCT4,FAU,RCN1,RPL36,RPL7A,RPL37A,RPS16,EIF5A2	INF
REAC	SARS-CoV-1-host interactions	REAC:R-HSA-9692914	false	0.00151340986461254	2.82004343956838	86	13	3	7150	RPS25,FAU,RPS16	INF
REAC	Cellular responses to stress	REAC:R-HSA-2262752	false	0.00260810799594391	2.58367442940045	695	13	6	7150	RPS25,FAU,RPL36,RPL7A,RPL37A,RPS16	INF
REAC	Cellular responses to stimuli	REAC:R-HSA-8953897	false	0.00264474900703437	2.57761553725156	700	13	6	7150	RPS25,FAU,RPL36,RPL7A,RPL37A,RPS16	INF
REAC	Developmental Biology	REAC:R-HSA-1266738	false	0.00335523410188656	2.47427717277946	735	13	6	7150	RPS25,FAU,RPL36,RPL7A,RPL37A,RPS16	INF
REAC	SARS-CoV-1 Infection	REAC:R-HSA-9678108	false	0.00428220373500498	2.36833267406083	127	13	3	7150	RPS25,FAU,RPS16	INF
REAC	SARS-CoV-2-host interactions	REAC:R-HSA-9705683	false	0.00886520511728152	2.05231121152692	165	13	3	7150	RPS25,FAU,RPS16	INF
REAC	Disease	REAC:R-HSA-1643685	false	0.0129296379517414	1.88841363581274	1319	13	7	7150	RPS25,FAU,RPL36,RPL7A,RPL37A,RPS16,GTF2F1	INF
REAC	Mitochondrial transcription initiation	REAC:R-HSA-163282	false	0.0158626706106018	1.79962369382745	3	13	1	7150	TFAM	INF
REAC	Transcription from mitochondrial promoters	REAC:R-HSA-75944	false	0.0202519630563447	1.69353287352499	4	13	1	7150	TFAM	INF
REAC	Hypusine synthesis from eIF5A-lysine	REAC:R-HSA-204626	false	0.0202519630563447	1.69353287352499	4	13	1	7150	EIF5A2	INF
REAC	SARS-CoV-2 Infection	REAC:R-HSA-9694516	false	0.0246345441946775	1.60845546893069	247	13	3	7150	RPS25,FAU,RPS16	INF
REAC	Folding of actin by CCT/TriC	REAC:R-HSA-390450	false	0.0483607178046779	1.31550726165127	10	13	1	7150	CCT4	INF
REAC	Regulation of expression of SLITs and ROBOs	REAC:R-HSA-9010553	false	4.76176346313435e-07	6.32223218163314	161	52	12	7150	RPS17,PSMA6,RPL35A,RPL6,PSMC4,PSMA7,RPL21,RPL36AL,RPS29,PSMD4,PSMC3,RPS27	NI
REAC	L13a-mediated translational silencing of Ceruloplasmin expression	REAC:R-HSA-156827	false	6.15382287817327e-07	6.21085500794865	108	52	10	7150	RPS17,EIF2S3,RPL35A,RPL6,EIF3G,RPL21,RPL36AL,RPS29,EIF4B,RPS27	NI
REAC	GTP hydrolysis and joining of the 60S ribosomal subunit	REAC:R-HSA-72706	false	6.15382287817327e-07	6.21085500794865	109	52	10	7150	RPS17,EIF2S3,RPL35A,RPL6,EIF3G,RPL21,RPL36AL,RPS29,EIF4B,RPS27	NI
REAC	Cap-dependent Translation Initiation	REAC:R-HSA-72737	false	6.80212857221299e-07	6.16735516339493	116	52	10	7150	RPS17,EIF2S3,RPL35A,RPL6,EIF3G,RPL21,RPL36AL,RPS29,EIF4B,RPS27	NI
REAC	Eukaryotic Translation Initiation	REAC:R-HSA-72613	false	6.80212857221299e-07	6.16735516339493	116	52	10	7150	RPS17,EIF2S3,RPL35A,RPL6,EIF3G,RPL21,RPL36AL,RPS29,EIF4B,RPS27	NI
REAC	Signaling by ROBO receptors	REAC:R-HSA-376176	false	1.00345477358498e-06	5.99850219669429	201	52	12	7150	RPS17,PSMA6,RPL35A,RPL6,PSMC4,PSMA7,RPL21,RPL36AL,RPS29,PSMD4,PSMC3,RPS27	NI
REAC	Viral Infection Pathways	REAC:R-HSA-9824446	false	3.8266596062466e-06	5.41718016795674	654	52	19	7150	RPS17,PSMA6,PPIA,RPL35A,FNTA,TUFM,RPL6,PSMC4,PSMA7,DDOST,RPL21,RPL36AL,RPS29,XRCC5,PSMD4,PCBP2,HSP90AA1,PSMC3,RPS27	NI
REAC	Metabolism of amino acids and derivatives	REAC:R-HSA-71291	false	4.45270683830079e-06	5.35137589743546	286	52	13	7150	RPS17,PSMA6,SLC25A10,RPL35A,RPL6,PSMC4,PSMA7,RPL21,RPL36AL,RPS29,PSMD4,PSMC3,RPS27	NI
REAC	Metabolism of RNA	REAC:R-HSA-8953854	false	5.06781981062234e-06	5.29517883511527	676	52	19	7150	RPS17,PHF5A,PSMA6,RPL35A,IGF2BP3,U2AF2,RPL6,PSMC4,PSMA7,RPL21,SNRNP70,RPL36AL,RPS29,SARNP,PSMD4,PCBP2,PSMC3,EIF4B,RPS27	NI
REAC	Cellular responses to stress	REAC:R-HSA-2262752	false	7.10127868470642e-06	5.14866344343416	695	52	19	7150	RPS17,PSMA6,EIF2S3,RPL35A,RPL6,PSMC4,BAG2,PSMA7,DNAJA2,PRDX1,RPL21,RPL36AL,RPS29,PSMD4,HSP90AA1,PSMC3,P4HB,COX4I1,RPS27	NI
REAC	Cellular responses to stimuli	REAC:R-HSA-8953897	false	7.235346203786e-06	5.14054068350878	700	52	19	7150	RPS17,PSMA6,EIF2S3,RPL35A,RPL6,PSMC4,BAG2,PSMA7,DNAJA2,PRDX1,RPL21,RPL36AL,RPS29,PSMD4,HSP90AA1,PSMC3,P4HB,COX4I1,RPS27	NI
REAC	Infectious disease	REAC:R-HSA-5663205	false	9.437747249631e-06	5.02513165758857	794	52	20	7150	RPS17,PSMA6,PPIA,RPL35A,FNTA,TUFM,RPL6,PSMC4,PSMA7,SUGT1,DDOST,RPL21,RPL36AL,RPS29,XRCC5,PSMD4,PCBP2,HSP90AA1,PSMC3,RPS27	NI
REAC	Response of EIF2AK4 (GCN2) to amino acid deficiency	REAC:R-HSA-9633012	false	1.36226618914008e-05	4.86573802224754	98	52	8	7150	RPS17,EIF2S3,RPL35A,RPL6,RPL21,RPL36AL,RPS29,RPS27	NI
REAC	Formation of a pool of free 40S subunits	REAC:R-HSA-72689	false	1.36226618914008e-05	4.86573802224754	98	52	8	7150	RPS17,RPL35A,RPL6,EIF3G,RPL21,RPL36AL,RPS29,RPS27	NI
REAC	Folding of actin by CCT/TriC	REAC:R-HSA-390450	false	1.5042030861839e-05	4.82269352461222	10	52	4	7150	TCP1,CCT3,CCT5,CCT7	NI
REAC	Translation	REAC:R-HSA-72766	false	1.82642387078399e-05	4.73839842538881	286	52	12	7150	RPS17,EIF2S3,RPL35A,TUFM,RPL6,DDOST,EIF3G,RPL21,RPL36AL,RPS29,EIF4B,RPS27	NI
REAC	SRP-dependent cotranslational protein targeting to membrane	REAC:R-HSA-1799339	false	2.54883682982744e-05	4.59365796608969	109	52	8	7150	RPS17,RPL35A,RPL6,DDOST,RPL21,RPL36AL,RPS29,RPS27	NI
REAC	Peptide chain elongation	REAC:R-HSA-156902	false	5.47786226265711e-05	4.26138889200174	86	52	7	7150	RPS17,RPL35A,RPL6,RPL21,RPL36AL,RPS29,RPS27	NI
REAC	Hedgehog ligand biogenesis	REAC:R-HSA-5358346	false	5.47786226265711e-05	4.26138889200174	55	52	6	7150	PSMA6,PSMC4,PSMA7,PSMD4,PSMC3,P4HB	NI
REAC	Viral mRNA Translation	REAC:R-HSA-192823	false	5.47786226265711e-05	4.26138889200174	86	52	7	7150	RPS17,RPL35A,RPL6,RPL21,RPL36AL,RPS29,RPS27	NI
REAC	Selenocysteine synthesis	REAC:R-HSA-2408557	false	5.73070655647276e-05	4.24179182922632	89	52	7	7150	RPS17,RPL35A,RPL6,RPL21,RPL36AL,RPS29,RPS27	NI
REAC	Activation of the mRNA upon binding of the cap-binding complex and eIFs, and subsequent binding to 43S	REAC:R-HSA-72662	false	5.73070655647276e-05	4.24179182922632	58	52	6	7150	RPS17,EIF2S3,EIF3G,RPS29,EIF4B,RPS27	NI
REAC	Eukaryotic Translation Termination	REAC:R-HSA-72764	false	5.73070655647276e-05	4.24179182922632	90	52	7	7150	RPS17,RPL35A,RPL6,RPL21,RPL36AL,RPS29,RPS27	NI
REAC	Eukaryotic Translation Elongation	REAC:R-HSA-156842	false	5.73070655647276e-05	4.24179182922632	90	52	7	7150	RPS17,RPL35A,RPL6,RPL21,RPL36AL,RPS29,RPS27	NI
REAC	Translation initiation complex formation	REAC:R-HSA-72649	false	5.73070655647276e-05	4.24179182922632	57	52	6	7150	RPS17,EIF2S3,EIF3G,RPS29,EIF4B,RPS27	NI
REAC	Ribosomal scanning and start codon recognition	REAC:R-HSA-72702	false	5.73070655647276e-05	4.24179182922632	57	52	6	7150	RPS17,EIF2S3,EIF3G,RPS29,EIF4B,RPS27	NI
REAC	Influenza Viral RNA Transcription and Replication	REAC:R-HSA-168273	false	5.7653166111038e-05	4.23917683777437	129	52	8	7150	RPS17,RPL35A,RPL6,RPL21,RPL36AL,RPS29,HSP90AA1,RPS27	NI
REAC	Nonsense Mediated Decay (NMD) independent of the Exon Junction Complex (EJC)	REAC:R-HSA-975956	false	6.17078725449886e-05	4.2096594261654	92	52	7	7150	RPS17,RPL35A,RPL6,RPL21,RPL36AL,RPS29,RPS27	NI
REAC	Association of TriC/CCT with target proteins during biosynthesis	REAC:R-HSA-390471	false	9.39800340636089e-05	4.02696440190048	37	52	5	7150	DCAF7,TCP1,CCT3,CCT5,CCT7	NI
REAC	The role of GTSE1 in G2/M progression after G2 checkpoint	REAC:R-HSA-8852276	false	0.000106538261873978	3.97249439282149	66	52	6	7150	PSMA6,PSMC4,PSMA7,PSMD4,HSP90AA1,PSMC3	NI
REAC	Formation of tubulin folding intermediates by CCT/TriC	REAC:R-HSA-389960	false	0.000127986314551293	3.89283646654441	19	52	4	7150	TCP1,CCT3,CCT5,CCT7	NI
REAC	Influenza Infection	REAC:R-HSA-168255	false	0.000128713172517604	3.89037700508499	147	52	8	7150	RPS17,RPL35A,RPL6,RPL21,RPL36AL,RPS29,HSP90AA1,RPS27	NI
REAC	Cellular response to starvation	REAC:R-HSA-9711097	false	0.000131217213309329	3.88200918969434	148	52	8	7150	RPS17,EIF2S3,RPL35A,RPL6,RPL21,RPL36AL,RPS29,RPS27	NI
REAC	Axon guidance	REAC:R-HSA-422475	false	0.000132063837714421	3.87921608648161	438	52	13	7150	RPS17,PSMA6,RPL35A,RPL6,PSMC4,PSMA7,RPL21,RPL36AL,RPS29,PSMD4,HSP90AA1,PSMC3,RPS27	NI
REAC	Cross-presentation of soluble exogenous antigens (endosomes)	REAC:R-HSA-1236978	false	0.000143743499185501	3.84241178720672	42	52	5	7150	PSMA6,PSMC4,PSMA7,PSMD4,PSMC3	NI
REAC	Selenoamino acid metabolism	REAC:R-HSA-2408522	false	0.000143743499185501	3.84241178720672	108	52	7	7150	RPS17,RPL35A,RPL6,RPL21,RPL36AL,RPS29,RPS27	NI
REAC	Downstream signaling events of B Cell Receptor (BCR)	REAC:R-HSA-1168372	false	0.000159881199200293	3.7962026029431	74	52	6	7150	PSMA6,PPIA,PSMC4,PSMA7,PSMD4,PSMC3	NI
REAC	Nonsense Mediated Decay (NMD) enhanced by the Exon Junction Complex (EJC)	REAC:R-HSA-975957	false	0.000159881199200293	3.7962026029431	112	52	7	7150	RPS17,RPL35A,RPL6,RPL21,RPL36AL,RPS29,RPS27	NI
REAC	Nuclear events mediated by NFE2L2	REAC:R-HSA-9759194	false	0.000159881199200293	3.7962026029431	74	52	6	7150	PSMA6,PSMC4,PSMA7,PRDX1,PSMD4,PSMC3	NI
REAC	Nonsense-Mediated Decay (NMD)	REAC:R-HSA-927802	false	0.000159881199200293	3.7962026029431	112	52	7	7150	RPS17,RPL35A,RPL6,RPL21,RPL36AL,RPS29,RPS27	NI
REAC	Nervous system development	REAC:R-HSA-9675108	false	0.000165259863233329	3.78183261099525	455	52	13	7150	RPS17,PSMA6,RPL35A,RPL6,PSMC4,PSMA7,RPL21,RPL36AL,RPS29,PSMD4,HSP90AA1,PSMC3,RPS27	NI
REAC	Regulation of activated PAK-2p34 by proteasome mediated degradation	REAC:R-HSA-211733	false	0.000189709208386821	3.72191158817025	46	52	5	7150	PSMA6,PSMC4,PSMA7,PSMD4,PSMC3	NI
REAC	Ubiquitin-dependent degradation of Cyclin D	REAC:R-HSA-75815	false	0.000197625092943702	3.70415791280963	48	52	5	7150	PSMA6,PSMC4,PSMA7,PSMD4,PSMC3	NI
REAC	Regulation of ornithine decarboxylase (ODC)	REAC:R-HSA-350562	false	0.000197625092943702	3.70415791280963	47	52	5	7150	PSMA6,PSMC4,PSMA7,PSMD4,PSMC3	NI
REAC	ABC-family proteins mediated transport	REAC:R-HSA-382556	false	0.000197625092943702	3.70415791280963	79	52	6	7150	PSMA6,EIF2S3,PSMC4,PSMA7,PSMD4,PSMC3	NI
REAC	Ubiquitin Mediated Degradation of Phosphorylated Cdc25A	REAC:R-HSA-69601	false	0.000197625092943702	3.70415791280963	48	52	5	7150	PSMA6,PSMC4,PSMA7,PSMD4,PSMC3	NI
REAC	p53-Independent G1/S DNA damage checkpoint	REAC:R-HSA-69613	false	0.000197625092943702	3.70415791280963	48	52	5	7150	PSMA6,PSMC4,PSMA7,PSMD4,PSMC3	NI
REAC	Autodegradation of the E3 ubiquitin ligase COP1	REAC:R-HSA-349425	false	0.000197625092943702	3.70415791280963	48	52	5	7150	PSMA6,PSMC4,PSMA7,PSMD4,PSMC3	NI
REAC	p53-Independent DNA Damage Response	REAC:R-HSA-69610	false	0.000197625092943702	3.70415791280963	48	52	5	7150	PSMA6,PSMC4,PSMA7,PSMD4,PSMC3	NI
REAC	Vpu mediated degradation of CD4	REAC:R-HSA-180534	false	0.000197625092943702	3.70415791280963	47	52	5	7150	PSMA6,PSMC4,PSMA7,PSMD4,PSMC3	NI
REAC	Prefoldin mediated transfer of substrate to CCT/TriC	REAC:R-HSA-389957	false	0.000203624496035838	3.69116997754716	24	52	4	7150	TCP1,CCT3,CCT5,CCT7	NI
REAC	Regulation of Apoptosis	REAC:R-HSA-169911	false	0.00020671838486449	3.6846208969086	49	52	5	7150	PSMA6,PSMC4,PSMA7,PSMD4,PSMC3	NI
REAC	Vif-mediated degradation of APOBEC3G	REAC:R-HSA-180585	false	0.00020671838486449	3.6846208969086	49	52	5	7150	PSMA6,PSMC4,PSMA7,PSMD4,PSMC3	NI
REAC	Cellular response to chemical stress	REAC:R-HSA-9711123	false	0.000207597768703707	3.6827773186698	169	52	8	7150	PSMA6,PSMC4,PSMA7,PRDX1,PSMD4,PSMC3,P4HB,COX4I1	NI
REAC	GSK3B and BTRC:CUL1-mediated-degradation of NFE2L2	REAC:R-HSA-9762114	false	0.000209071894186876	3.67970434604393	50	52	5	7150	PSMA6,PSMC4,PSMA7,PSMD4,PSMC3	NI
REAC	Formation of the ternary complex, and subsequently, the 43S complex	REAC:R-HSA-72695	false	0.000209071894186876	3.67970434604393	50	52	5	7150	RPS17,EIF2S3,EIF3G,RPS29,RPS27	NI
REAC	Negative regulation of NOTCH4 signaling	REAC:R-HSA-9604323	false	0.000209071894186876	3.67970434604393	50	52	5	7150	PSMA6,PSMC4,PSMA7,PSMD4,PSMC3	NI
REAC	AUF1 (hnRNP D0) binds and destabilizes mRNA	REAC:R-HSA-450408	false	0.000209071894186876	3.67970434604393	50	52	5	7150	PSMA6,PSMC4,PSMA7,PSMD4,PSMC3	NI
REAC	Metabolism of polyamines	REAC:R-HSA-351202	false	0.000212518853751088	3.67260253518146	51	52	5	7150	PSMA6,PSMC4,PSMA7,PSMD4,PSMC3	NI
REAC	Hh mutants are degraded by ERAD	REAC:R-HSA-5362768	false	0.000212518853751088	3.67260253518146	51	52	5	7150	PSMA6,PSMC4,PSMA7,PSMD4,PSMC3	NI
REAC	SCF-beta-TrCP mediated degradation of Emi1	REAC:R-HSA-174113	false	0.000212518853751088	3.67260253518146	51	52	5	7150	PSMA6,PSMC4,PSMA7,PSMD4,PSMC3	NI
REAC	Degradation of AXIN	REAC:R-HSA-4641257	false	0.000212518853751088	3.67260253518146	51	52	5	7150	PSMA6,PSMC4,PSMA7,PSMD4,PSMC3	NI
REAC	FBXL7 down-regulates AURKA during mitotic entry and in early mitosis	REAC:R-HSA-8854050	false	0.000212518853751088	3.67260253518146	51	52	5	7150	PSMA6,PSMC4,PSMA7,PSMD4,PSMC3	NI
REAC	Hh mutants abrogate ligand secretion	REAC:R-HSA-5387390	false	0.000220085564467014	3.65740844212597	52	52	5	7150	PSMA6,PSMC4,PSMA7,PSMD4,PSMC3	NI
REAC	Regulation of RUNX3 expression and activity	REAC:R-HSA-8941858	false	0.000220085564467014	3.65740844212597	52	52	5	7150	PSMA6,PSMC4,PSMA7,PSMD4,PSMC3	NI
REAC	Degradation of DVL	REAC:R-HSA-4641258	false	0.000220085564467014	3.65740844212597	52	52	5	7150	PSMA6,PSMC4,PSMA7,PSMD4,PSMC3	NI
REAC	Cooperation of Prefoldin and TriC/CCT in actin and tubulin folding	REAC:R-HSA-389958	false	0.000220085564467014	3.65740844212597	26	52	4	7150	TCP1,CCT3,CCT5,CCT7	NI
REAC	Stabilization of p53	REAC:R-HSA-69541	false	0.000238179114365157	3.62309632393487	53	52	5	7150	PSMA6,PSMC4,PSMA7,PSMD4,PSMC3	NI
REAC	Degradation of GLI1 by the proteasome	REAC:R-HSA-5610780	false	0.000257318012994222	3.5895298108741	54	52	5	7150	PSMA6,PSMC4,PSMA7,PSMD4,PSMC3	NI
REAC	GLI3 is processed to GLI3R by the proteasome	REAC:R-HSA-5610785	false	0.000269847440605583	3.56888169668768	55	52	5	7150	PSMA6,PSMC4,PSMA7,PSMD4,PSMC3	NI
REAC	Cooperation of PDCL (PhLP1) and TRiC/CCT in G-protein beta folding	REAC:R-HSA-6814122	false	0.000269847440605583	3.56888169668768	28	52	4	7150	TCP1,CCT3,CCT5,CCT7	NI
REAC	NIK-->noncanonical NF-kB signaling	REAC:R-HSA-5676590	false	0.000269847440605583	3.56888169668768	55	52	5	7150	PSMA6,PSMC4,PSMA7,PSMD4,PSMC3	NI
REAC	Degradation of GLI2 by the proteasome	REAC:R-HSA-5610783	false	0.000269847440605583	3.56888169668768	55	52	5	7150	PSMA6,PSMC4,PSMA7,PSMD4,PSMC3	NI
REAC	SCF(Skp2)-mediated degradation of p27/p21	REAC:R-HSA-187577	false	0.000279462772487677	3.55367603672206	56	52	5	7150	PSMA6,PSMC4,PSMA7,PSMD4,PSMC3	NI
REAC	Dectin-1 mediated noncanonical NF-kB signaling	REAC:R-HSA-5607761	false	0.000279462772487677	3.55367603672206	56	52	5	7150	PSMA6,PSMC4,PSMA7,PSMD4,PSMC3	NI
REAC	Defective CFTR causes cystic fibrosis	REAC:R-HSA-5678895	false	0.000279462772487677	3.55367603672206	56	52	5	7150	PSMA6,PSMC4,PSMA7,PSMD4,PSMC3	NI
REAC	Signaling by the B Cell Receptor (BCR)	REAC:R-HSA-983705	false	0.000314487509394802	3.50239659889482	94	52	6	7150	PSMA6,PPIA,PSMC4,PSMA7,PSMD4,PSMC3	NI
REAC	Asymmetric localization of PCP proteins	REAC:R-HSA-4608870	false	0.000381005585705971	3.41906865733357	60	52	5	7150	PSMA6,PSMC4,PSMA7,PSMD4,PSMC3	NI
REAC	p53-Dependent G1 DNA Damage Response	REAC:R-HSA-69563	false	0.000392862684226402	3.40575922037169	61	52	5	7150	PSMA6,PSMC4,PSMA7,PSMD4,PSMC3	NI
REAC	p53-Dependent G1/S DNA damage checkpoint	REAC:R-HSA-69580	false	0.000392862684226402	3.40575922037169	61	52	5	7150	PSMA6,PSMC4,PSMA7,PSMD4,PSMC3	NI
REAC	Oxygen-dependent proline hydroxylation of Hypoxia-inducible Factor Alpha	REAC:R-HSA-1234176	false	0.000392862684226402	3.40575922037169	61	52	5	7150	PSMA6,PSMC4,PSMA7,PSMD4,PSMC3	NI
REAC	Regulation of RAS by GAPs	REAC:R-HSA-5658442	false	0.000392862684226402	3.40575922037169	61	52	5	7150	PSMA6,PSMC4,PSMA7,PSMD4,PSMC3	NI
REAC	KEAP1-NFE2L2 pathway	REAC:R-HSA-9755511	false	0.000410162553558451	3.38704399176209	100	52	6	7150	PSMA6,PSMC4,PSMA7,PRDX1,PSMD4,PSMC3	NI
REAC	Autodegradation of Cdh1 by Cdh1:APC/C	REAC:R-HSA-174084	false	0.000410162553558451	3.38704399176209	62	52	5	7150	PSMA6,PSMC4,PSMA7,PSMD4,PSMC3	NI
REAC	ABC transporter disorders	REAC:R-HSA-5619084	false	0.000410162553558451	3.38704399176209	62	52	5	7150	PSMA6,PSMC4,PSMA7,PSMD4,PSMC3	NI
REAC	Activation of NF-kappaB in B cells	REAC:R-HSA-1169091	false	0.000428149939139831	3.36840411337579	63	52	5	7150	PSMA6,PSMC4,PSMA7,PSMD4,PSMC3	NI
REAC	G1/S DNA Damage Checkpoints	REAC:R-HSA-69615	false	0.000428149939139831	3.36840411337579	63	52	5	7150	PSMA6,PSMC4,PSMA7,PSMD4,PSMC3	NI
REAC	Regulation of PTEN stability and activity	REAC:R-HSA-8948751	false	0.000428149939139831	3.36840411337579	63	52	5	7150	PSMA6,PSMC4,PSMA7,PSMD4,PSMC3	NI
REAC	Regulation of RUNX2 expression and activity	REAC:R-HSA-8939902	false	0.000451743035793993	3.3451085339293	64	52	5	7150	PSMA6,PSMC4,PSMA7,PSMD4,PSMC3	NI
REAC	APC/C:Cdc20 mediated degradation of Securin	REAC:R-HSA-174154	false	0.000451743035793993	3.3451085339293	64	52	5	7150	PSMA6,PSMC4,PSMA7,PSMD4,PSMC3	NI
REAC	Orc1 removal from chromatin	REAC:R-HSA-68949	false	0.000518035617442828	3.28564037939164	66	52	5	7150	PSMA6,PSMC4,PSMA7,PSMD4,PSMC3	NI
REAC	Cdc20:Phospho-APC/C mediated degradation of Cyclin A	REAC:R-HSA-174184	false	0.000578780924414343	3.23748579088767	68	52	5	7150	PSMA6,PSMC4,PSMA7,PSMD4,PSMC3	NI
REAC	Cellular response to hypoxia	REAC:R-HSA-1234174	false	0.000578780924414343	3.23748579088767	68	52	5	7150	PSMA6,PSMC4,PSMA7,PSMD4,PSMC3	NI
REAC	CDK-mediated phosphorylation and removal of Cdc6	REAC:R-HSA-69017	false	0.000578780924414343	3.23748579088767	68	52	5	7150	PSMA6,PSMC4,PSMA7,PSMD4,PSMC3	NI
REAC	APC:Cdc20 mediated degradation of cell cycle proteins prior to satisfation of the cell cycle checkpoint	REAC:R-HSA-179419	false	0.00061412296059899	3.21174466507503	69	52	5	7150	PSMA6,PSMC4,PSMA7,PSMD4,PSMC3	NI
REAC	TNFR2 non-canonical NF-kB pathway	REAC:R-HSA-5668541	false	0.000644324938817213	3.19089505881182	70	52	5	7150	PSMA6,PSMC4,PSMA7,PSMD4,PSMC3	NI
REAC	APC/C:Cdh1 mediated degradation of Cdc20 and other APC/C:Cdh1 targeted proteins in late mitosis/early G1	REAC:R-HSA-174178	false	0.000644324938817213	3.19089505881182	70	52	5	7150	PSMA6,PSMC4,PSMA7,PSMD4,PSMC3	NI
REAC	APC/C:Cdc20 mediated degradation of mitotic proteins	REAC:R-HSA-176409	false	0.00068238603492472	3.16596986961485	71	52	5	7150	PSMA6,PSMC4,PSMA7,PSMD4,PSMC3	NI
REAC	Activation of APC/C and APC/C:Cdc20 mediated degradation of mitotic proteins	REAC:R-HSA-176814	false	0.000722009719001728	3.14145695633561	72	52	5	7150	PSMA6,PSMC4,PSMA7,PSMD4,PSMC3	NI
REAC	Host Interactions of HIV factors	REAC:R-HSA-162909	false	0.000747227026247212	3.12654742861714	115	52	6	7150	PSMA6,PPIA,PSMC4,PSMA7,PSMD4,PSMC3	NI
REAC	Chaperonin-mediated protein folding	REAC:R-HSA-390466	false	0.000748410586322203	3.12586007800153	73	52	5	7150	DCAF7,TCP1,CCT3,CCT5,CCT7	NI
REAC	ER-Phagosome pathway	REAC:R-HSA-1236974	false	0.000748410586322203	3.12586007800153	73	52	5	7150	PSMA6,PSMC4,PSMA7,PSMD4,PSMC3	NI
REAC	Signaling by NOTCH4	REAC:R-HSA-9013694	false	0.000826528512094299	3.08274216032406	75	52	5	7150	PSMA6,PSMC4,PSMA7,PSMD4,PSMC3	NI
REAC	FCERI mediated NF-kB activation	REAC:R-HSA-2871837	false	0.000826528512094299	3.08274216032406	75	52	5	7150	PSMA6,PSMC4,PSMA7,PSMD4,PSMC3	NI
REAC	Regulation of APC/C activators between G1/S and early anaphase	REAC:R-HSA-176408	false	0.000863606186073576	3.06368425544388	76	52	5	7150	PSMA6,PSMC4,PSMA7,PSMD4,PSMC3	NI
REAC	Hedgehog 'on' state	REAC:R-HSA-5632684	false	0.000863606186073576	3.06368425544388	76	52	5	7150	PSMA6,PSMC4,PSMA7,PSMD4,PSMC3	NI
REAC	MAPK6/MAPK4 signaling	REAC:R-HSA-5687128	false	0.000949703407243077	3.02241200387863	78	52	5	7150	PSMA6,PSMC4,PSMA7,PSMD4,PSMC3	NI
REAC	Cyclin E associated events during G1/S transition	REAC:R-HSA-69202	false	0.000949703407243077	3.02241200387863	78	52	5	7150	PSMA6,PSMC4,PSMA7,PSMD4,PSMC3	NI
REAC	Downstream TCR signaling	REAC:R-HSA-202424	false	0.000949703407243077	3.02241200387863	78	52	5	7150	PSMA6,PSMC4,PSMA7,PSMD4,PSMC3	NI
REAC	Programmed Cell Death	REAC:R-HSA-5357801	false	0.000981392349152962	3.00815733206287	175	52	7	7150	PSMA6,FNTA,PSMC4,PSMA7,PSMD4,HSP90AA1,PSMC3	NI
REAC	Degradation of beta-catenin by the destruction complex	REAC:R-HSA-195253	false	0.000990487174344157	3.00415114369699	79	52	5	7150	PSMA6,PSMC4,PSMA7,PSMD4,PSMC3	NI
REAC	Major pathway of rRNA processing in the nucleolus and cytosol	REAC:R-HSA-6791226	false	0.000998551938467909	3.00062934090507	176	52	7	7150	RPS17,RPL35A,RPL6,RPL21,RPL36AL,RPS29,RPS27	NI
REAC	Antigen processing-Cross presentation	REAC:R-HSA-1236975	false	0.00101482521675096	2.9936087498069	80	52	5	7150	PSMA6,PSMC4,PSMA7,PSMD4,PSMC3	NI
REAC	Protein folding	REAC:R-HSA-391251	false	0.00101482521675096	2.9936087498069	80	52	5	7150	DCAF7,TCP1,CCT3,CCT5,CCT7	NI
REAC	Cyclin A:Cdk2-associated events at S phase entry	REAC:R-HSA-69656	false	0.00101482521675096	2.9936087498069	80	52	5	7150	PSMA6,PSMC4,PSMA7,PSMD4,PSMC3	NI
REAC	Signaling by Hedgehog	REAC:R-HSA-5358351	false	0.0010995523517065	2.95878408825318	127	52	6	7150	PSMA6,PSMC4,PSMA7,PSMD4,PSMC3,P4HB	NI
REAC	Regulation of mRNA stability by proteins that bind AU-rich elements	REAC:R-HSA-450531	false	0.0011201270619375	2.95073271021519	82	52	5	7150	PSMA6,PSMC4,PSMA7,PSMD4,PSMC3	NI
REAC	Signaling by Interleukins	REAC:R-HSA-449147	false	0.00112423582832109	2.94914257827258	305	52	9	7150	PSMA6,PPIA,TCP1,PSMC4,PSMA7,PSMD4,HSP90AA1,PSMC3,P4HB	NI
REAC	Regulation of mitotic cell cycle	REAC:R-HSA-453276	false	0.00115627040089432	2.93694059162142	83	52	5	7150	PSMA6,PSMC4,PSMA7,PSMD4,PSMC3	NI
REAC	APC/C-mediated degradation of cell cycle proteins	REAC:R-HSA-174143	false	0.00115627040089432	2.93694059162142	83	52	5	7150	PSMA6,PSMC4,PSMA7,PSMD4,PSMC3	NI
REAC	PCP/CE pathway	REAC:R-HSA-4086400	false	0.00121279656555459	2.91621204156262	84	52	5	7150	PSMA6,PSMC4,PSMA7,PSMD4,PSMC3	NI
REAC	rRNA processing in the nucleus and cytosol	REAC:R-HSA-8868773	false	0.00128705484732629	2.89040294541604	186	52	7	7150	RPS17,RPL35A,RPL6,RPL21,RPL36AL,RPS29,RPS27	NI
REAC	SARS-CoV-1-host interactions	REAC:R-HSA-9692914	false	0.00133158568067072	2.87563088371598	86	52	5	7150	RPS17,PPIA,RPS29,PCBP2,RPS27	NI
REAC	BBSome-mediated cargo-targeting to cilium	REAC:R-HSA-5620922	false	0.00134179834227768	2.87231274900814	20	52	3	7150	TCP1,CCT3,CCT5	NI
REAC	Switching of origins to a post-replicative state	REAC:R-HSA-69052	false	0.00138293848386718	2.85919713783083	87	52	5	7150	PSMA6,PSMC4,PSMA7,PSMD4,PSMC3	NI
REAC	CLEC7A (Dectin-1) signaling	REAC:R-HSA-5607764	false	0.00143563370765019	2.84295635329602	88	52	5	7150	PSMA6,PSMC4,PSMA7,PSMD4,PSMC3	NI
REAC	Transcriptional regulation by RUNX3	REAC:R-HSA-8878159	false	0.00143563370765019	2.84295635329602	88	52	5	7150	PSMA6,PSMC4,PSMA7,PSMD4,PSMC3	NI
REAC	UCH proteinases	REAC:R-HSA-5689603	false	0.00165084667261924	2.78229326127847	91	52	5	7150	PSMA6,PSMC4,PSMA7,PSMD4,PSMC3	NI
REAC	TCR signaling	REAC:R-HSA-202403	false	0.00165084667261924	2.78229326127847	91	52	5	7150	PSMA6,PSMC4,PSMA7,PSMD4,PSMC3	NI
REAC	rRNA processing	REAC:R-HSA-72312	false	0.00165993202437442	2.77990969632353	196	52	7	7150	RPS17,RPL35A,RPL6,RPL21,RPL36AL,RPS29,RPS27	NI
REAC	Interleukin-1 signaling	REAC:R-HSA-9020702	false	0.00226819447433246	2.64431971190056	98	52	5	7150	PSMA6,PSMC4,PSMA7,PSMD4,PSMC3	NI
REAC	Hedgehog 'off' state	REAC:R-HSA-5610787	false	0.00226819447433246	2.64431971190056	98	52	5	7150	PSMA6,PSMC4,PSMA7,PSMD4,PSMC3	NI
REAC	SARS-CoV Infections	REAC:R-HSA-9679506	false	0.00231129875400705	2.63614391482772	342	52	9	7150	RPS17,PPIA,FNTA,TUFM,DDOST,RPS29,PCBP2,HSP90AA1,RPS27	NI
REAC	HIV Infection	REAC:R-HSA-162906	false	0.00243371949358549	2.61372947927284	210	52	7	7150	PSMA6,PPIA,PSMC4,PSMA7,XRCC5,PSMD4,PSMC3	NI
REAC	Apoptosis	REAC:R-HSA-109581	false	0.00255980711973816	2.59179275734018	153	52	6	7150	PSMA6,FNTA,PSMC4,PSMA7,PSMD4,PSMC3	NI
REAC	Neddylation	REAC:R-HSA-8951664	false	0.00259003025173393	2.58669516329929	213	52	7	7150	DCAF7,PSMA6,PSMC4,PSMA7,DCAF4,PSMD4,PSMC3	NI
REAC	Mitotic Anaphase	REAC:R-HSA-68882	false	0.00259003025173393	2.58669516329929	213	52	7	7150	PSMA6,EMD,PSMC4,PSMA7,PSMD4,PSMC3,RPS27	NI
REAC	Mitotic Metaphase and Anaphase	REAC:R-HSA-2555396	false	0.00264376490419813	2.5777771669432	214	52	7	7150	PSMA6,EMD,PSMC4,PSMA7,PSMD4,PSMC3,RPS27	NI
REAC	C-type lectin receptors (CLRs)	REAC:R-HSA-5621481	false	0.00270370838152837	2.5680401526427	103	52	5	7150	PSMA6,PSMC4,PSMA7,PSMD4,PSMC3	NI
REAC	Transcriptional regulation by RUNX2	REAC:R-HSA-8878166	false	0.00292905332024595	2.53327272238538	105	52	5	7150	PSMA6,PSMC4,PSMA7,PSMD4,PSMC3	NI
REAC	RUNX1 regulates transcription of genes involved in differentiation of HSCs	REAC:R-HSA-8939236	false	0.00388919055797527	2.41014077728204	112	52	5	7150	PSMA6,PSMC4,PSMA7,PSMD4,PSMC3	NI
REAC	Fc epsilon receptor (FCERI) signaling	REAC:R-HSA-2454202	false	0.00415156945128708	2.38178769240087	114	52	5	7150	PSMA6,PSMC4,PSMA7,PSMD4,PSMC3	NI
REAC	Disorders of transmembrane transporters	REAC:R-HSA-5619115	false	0.00415156945128708	2.38178769240087	114	52	5	7150	PSMA6,PSMC4,PSMA7,PSMD4,PSMC3	NI
REAC	Synthesis of DNA	REAC:R-HSA-69239	false	0.00445574432951991	2.35107973692415	116	52	5	7150	PSMA6,PSMC4,PSMA7,PSMD4,PSMC3	NI
REAC	Separation of Sister Chromatids	REAC:R-HSA-2467813	false	0.00451604580137499	2.34524166214487	173	52	6	7150	PSMA6,PSMC4,PSMA7,PSMD4,PSMC3,RPS27	NI
REAC	Interleukin-1 family signaling	REAC:R-HSA-446652	false	0.00456673492833496	2.34039419586012	117	52	5	7150	PSMA6,PSMC4,PSMA7,PSMD4,PSMC3	NI
REAC	Innate Immune System	REAC:R-HSA-168249	false	0.00491945888506263	2.30808266474391	636	52	12	7150	PSMA6,PPIA,PSMC4,PSMA7,SUGT1,PGRMC1,DDOST,XRCC5,PSMD4,PCBP2,HSP90AA1,PSMC3	NI
REAC	Integration of provirus	REAC:R-HSA-162592	false	0.00537500640343465	2.26962101402172	9	52	2	7150	PPIA,XRCC5	NI
REAC	Developmental Biology	REAC:R-HSA-1266738	false	0.00540806570846815	2.26695804031868	735	52	13	7150	RPS17,PSMA6,RPL35A,RPL6,PSMC4,PSMA7,RPL21,RPL36AL,RPS29,PSMD4,HSP90AA1,PSMC3,RPS27	NI
REAC	Beta-catenin independent WNT signaling	REAC:R-HSA-3858494	false	0.00554932598372858	2.25575976270138	123	52	5	7150	PSMA6,PSMC4,PSMA7,PSMD4,PSMC3	NI
REAC	G2/M Transition	REAC:R-HSA-69275	false	0.00562131039698152	2.25016243321366	182	52	6	7150	PSMA6,PSMC4,PSMA7,PSMD4,HSP90AA1,PSMC3	NI
REAC	Mitotic G2-G2/M phases	REAC:R-HSA-453274	false	0.00582747967162176	2.23451923278257	184	52	6	7150	PSMA6,PSMC4,PSMA7,PSMD4,HSP90AA1,PSMC3	NI
REAC	G1/S Transition	REAC:R-HSA-69206	false	0.00582747967162176	2.23451923278257	125	52	5	7150	PSMA6,PSMC4,PSMA7,PSMD4,PSMC3	NI
REAC	SARS-CoV-1 modulates host translation machinery	REAC:R-HSA-9735869	false	0.00582747967162176	2.23451923278257	35	52	3	7150	RPS17,RPS29,RPS27	NI
REAC	SARS-CoV-1 Infection	REAC:R-HSA-9678108	false	0.00618484093714889	2.2086714651548	127	52	5	7150	RPS17,PPIA,RPS29,PCBP2,RPS27	NI
REAC	RAF/MAP kinase cascade	REAC:R-HSA-5673001	false	0.00624413128750041	2.20452797414941	187	52	6	7150	PSMA6,FNTA,PSMC4,PSMA7,PSMD4,PSMC3	NI
REAC	PTEN Regulation	REAC:R-HSA-6807070	false	0.00676430061794003	2.16977709980118	130	52	5	7150	PSMA6,PSMC4,PSMA7,PSMD4,PSMC3	NI
REAC	MAPK1/MAPK3 signaling	REAC:R-HSA-5684996	false	0.00685972603554281	2.16369322884542	191	52	6	7150	PSMA6,FNTA,PSMC4,PSMA7,PSMD4,PSMC3	NI
REAC	Assembly of the pre-replicative complex	REAC:R-HSA-68867	false	0.00690754584879294	2.16067622377494	131	52	5	7150	PSMA6,PSMC4,PSMA7,PSMD4,PSMC3	NI
REAC	Interleukin-12 signaling	REAC:R-HSA-9020591	false	0.00704241189022013	2.15227857789996	38	52	3	7150	PPIA,TCP1,P4HB	NI
REAC	Transport of small molecules	REAC:R-HSA-382551	false	0.00804362072434128	2.09454841560004	420	52	9	7150	PSMA6,SLC25A10,EIF2S3,ATP2A2,PSMC4,PSMA7,PSMD4,PSMC3,P4HB	NI
REAC	Early Phase of HIV Life Cycle	REAC:R-HSA-162594	false	0.00888794790647012	2.05119849952161	12	52	2	7150	PPIA,XRCC5	NI
REAC	Signaling by NOTCH	REAC:R-HSA-157118	false	0.00901548937196657	2.04501069425757	203	52	6	7150	PSMA6,ATP2A2,PSMC4,PSMA7,PSMD4,PSMC3	NI
REAC	Mitotic G1 phase and G1/S transition	REAC:R-HSA-453279	false	0.00949908917933847	2.02231803506389	142	52	5	7150	PSMA6,PSMC4,PSMA7,PSMD4,PSMC3	NI
REAC	Cargo trafficking to the periciliary membrane	REAC:R-HSA-5620920	false	0.00974182038691934	2.0113598819177	43	52	3	7150	TCP1,CCT3,CCT5	NI
REAC	Interleukin-12 family signaling	REAC:R-HSA-447115	false	0.010339489915723	1.98550088602458	44	52	3	7150	PPIA,TCP1,P4HB	NI
REAC	DNA Replication Pre-Initiation	REAC:R-HSA-69002	false	0.0108209988927677	1.9657326474001	147	52	5	7150	PSMA6,PSMC4,PSMA7,PSMD4,PSMC3	NI
REAC	G2/M Checkpoints	REAC:R-HSA-69481	false	0.0134707868988779	1.8706070341316	155	52	5	7150	PSMA6,PSMC4,PSMA7,PSMD4,PSMC3	NI
REAC	S Phase	REAC:R-HSA-69242	false	0.0136226046007723	1.86573984869353	156	52	5	7150	PSMA6,PSMC4,PSMA7,PSMD4,PSMC3	NI
REAC	MAPK family signaling cascades	REAC:R-HSA-5683057	false	0.0136226046007723	1.86573984869353	223	52	6	7150	PSMA6,FNTA,PSMC4,PSMA7,PSMD4,PSMC3	NI
REAC	SARS-CoV-2 modulates host translation machinery	REAC:R-HSA-9754678	false	0.0136226046007723	1.86573984869353	49	52	3	7150	RPS17,RPS29,RPS27	NI
REAC	M Phase	REAC:R-HSA-68886	false	0.0150480563462311	1.82251959127404	382	52	8	7150	PSMA6,EMD,PSMC4,PSMA7,PSMD4,HSP90AA1,PSMC3,RPS27	NI
REAC	Cytokine Signaling in Immune system	REAC:R-HSA-1280215	false	0.0153230361135665	1.81465517486471	468	52	9	7150	PSMA6,PPIA,TCP1,PSMC4,PSMA7,PSMD4,HSP90AA1,PSMC3,P4HB	NI
REAC	SARS-CoV-2-host interactions	REAC:R-HSA-9705683	false	0.0169107665020588	1.77183670700485	165	52	5	7150	RPS17,TUFM,RPS29,HSP90AA1,RPS27	NI
REAC	DNA Replication	REAC:R-HSA-69306	false	0.0194253499094511	1.71163114949615	172	52	5	7150	PSMA6,PSMC4,PSMA7,PSMD4,PSMC3	NI
REAC	Ub-specific processing proteases	REAC:R-HSA-5689880	false	0.0201509403500239	1.69570468256022	174	52	5	7150	PSMA6,PSMC4,PSMA7,PSMD4,PSMC3	NI
REAC	SARS-CoV-2 Infection	REAC:R-HSA-9694516	false	0.0207433422678968	1.68312126667602	247	52	6	7150	RPS17,TUFM,DDOST,RPS29,HSP90AA1,RPS27	NI
REAC	Cilium Assembly	REAC:R-HSA-5617833	false	0.0234256974746598	1.63030746960191	181	52	5	7150	TCP1,DYNLRB1,CCT3,CCT5,HSP90AA1	NI
REAC	Telomere Extension By Telomerase	REAC:R-HSA-171319	false	0.026044469239527	1.58428448863226	22	52	2	7150	PPP6C,RUVBL2	NI
REAC	Detoxification of Reactive Oxygen Species	REAC:R-HSA-3299685	false	0.0280927177198676	1.55140624464859	23	52	2	7150	PRDX1,P4HB	NI
REAC	RHOBTB2 GTPase cycle	REAC:R-HSA-9013418	false	0.0280927177198676	1.55140624464859	23	52	2	7150	HSP90AA1,CCT7	NI
REAC	Transcriptional regulation by RUNX1	REAC:R-HSA-8878171	false	0.0303402234576931	1.51798122493078	194	52	5	7150	PSMA6,PSMC4,PSMA7,PSMD4,PSMC3	NI
REAC	Antigen processing: Ubiquitination & Proteasome degradation	REAC:R-HSA-983168	false	0.0308735591208581	1.5104133019254	271	52	6	7150	PSMA6,UBE2E2,PSMC4,PSMA7,PSMD4,PSMC3	NI
REAC	TCF dependent signaling in response to WNT	REAC:R-HSA-201681	false	0.0312793432020494	1.50474237475287	196	52	5	7150	PSMA6,PSMC4,PSMA7,PSMD4,PSMC3	NI
REAC	Cell Cycle Checkpoints	REAC:R-HSA-69620	false	0.0321249494734834	1.49315754672383	274	52	6	7150	PSMA6,PSMC4,PSMA7,PSMD4,PSMC3,RPS27	NI
REAC	Cell Cycle	REAC:R-HSA-1640170	false	0.0326471366855922	1.48615490248009	632	52	10	7150	PSMA6,EMD,PPP6C,PSMC4,PSMA7,RUVBL2,PSMD4,HSP90AA1,PSMC3,RPS27	NI
REAC	PIP3 activates AKT signaling	REAC:R-HSA-1257604	false	0.0360550150785142	1.44303431847737	205	52	5	7150	PSMA6,PSMC4,PSMA7,PSMD4,PSMC3	NI
REAC	Gene and protein expression by JAK-STAT signaling after Interleukin-12 stimulation	REAC:R-HSA-8950505	false	0.0489487234455533	1.3102586298625	32	52	2	7150	PPIA,TCP1	NI
