# Supplementary material for: Profiling Cullin4-E3 Ligases Interactomes and Their Rewiring in Influenza A Virus Infection
Source: Mol Cell Proteomics. 2024 Oct 9;23(11):100856. doi: 10.1016/j.mcpro.2024.100856 (PMC11609542; doi:10.1016/j.mcpro.2024.100856)
Supplement: Supplemental Table S4 — Raw data (RLU) from the CLR4 mN2H experiment. [file mmc9.xlsx]

## Sheet: Description
Table S4. Raw data (RLU) from the CLR4 mN2H experiment.
Relative Luminescence Unit (RLU) and the Normalized Luminescence Ratio (NLR) analysis.

## Sheet: Assay configuration N2H
RLU-Plate 1
	D12L1 N2	D12L1 C2	DCAF11 N2	DCAF11 C2	DDB1 N2	DDB1 C2	CTRL N2	CTRL C2
D12L1 N1	15613076	12904056	2742094	11108305	310871	3780282	15143	29137
D12L1 C1	2356985	2613266	317043	1230941	18430	301757	2795	6832
DCAF11 N1	5030800	1975495	2725971	7932863	171864	2084203	4403	18989
DCAF11 C1	2635105	1426934	1153388	3420007	72645	856123	2776	8428
DDB1 N1	285013	113434	100260	281864	8068	88212	335	1466
DDB1 C1	807033	329150	507002	1006324	20002	205803	975	1459
CTRL N1	40307	56749	5807	28112	975	14087	224	2130
CTRL C1	5739	9130	1186	3217	373	1640	342	143
RLU-Plate 2
	D12L1 N2	D12L1 C2	DCAF11 N2	DCAF11 C2	DDB1 N2	DDB1 C2	CTRL N2	CTRL C2
D12L1 N1	16700279	14954772	2891169	11965032	345081	3728165	19238	34340
D12L1 C1	2534505	2915867	321216	1211481	18206	322350	4031	7875
DCAF11 N1	4958351	2016561	2702815	7558984	186613	2063120	4136	17821
DCAF11 C1	3082634	1534296	1196976	3496317	71102	907932	2733	8099
DDB1 N1	310176	128034	112600	295457	8813	90920	391	1925
DDB1 C1	871299	372847	535632	1016100	18995	208820	1217	1627
CTRL N1	41103	66454	6950	29703	1136	15696	279	2615
CTRL C1	6397	10521	1230	4031	317	1807	435	137
RLU-Plate 3
	D12L1 N2	D12L1 C2	DCAF11 N2	DCAF11 C2	DDB1 N2	DDB1 C2	CTRL N2	CTRL C2
D12L1 N1	19569574	19032826	3307787	15350360	426628	4549441	26353	43926
D12L1 C1	3168380	3483761	409040	1695439	24731	407865	4676	10180
DCAF11 N1	5621581	2483953	3085442	8893378	222965	2230346	4590	25632
DCAF11 C1	3956656	1934908	1452127	4427857	85560	1130713	3645	11341
DDB1 N1	366742	157402	130004	358071	10205	105691	441	1826
DDB1 C1	1054225	405333	597838	1177533	22755	255896	1261	2099
CTRL N1	50841	77935	7235	34675	1248	18206	236	2453
CTRL C1	7186	10043	1348	4142	348	2025	509	137
RLU-Plate 4
	D12L1 N2	D12L1 C2	DCAF11 N2	DCAF11 C2	DDB1 N2	DDB1 C2	CTRL N2	CTRL C2
D12L1 N1	20445440	21055508	3824522	15833719	491181	5586184	30585	67344
D12L1 C1	3888747	4291210	498001	2042647	33880	570773	7030	18039
DCAF11 N1	7047441	3046836	3654309	10501738	271669	2907598	7770	34887
DCAF11 C1	5080630	2555544	1761421	5221646	130222	1452075	6298	23488
DDB1 N1	453363	225659	166922	503014	13752	151215	733	3229
DDB1 C1	1205332	541868	705646	1437428	30821	352087	2565	2950
CTRL N1	63984	101618	9167	39083	1565	23556	491	3006
CTRL C1	8770	14988	1664	4453	397	2590	416	168
Mean RLU
	D12L1 N2	D12L1 C2	DCAF11 N2	DCAF11 C2	DDB1 N2	DDB1 C2	CTRL N2	CTRL C2
D12L1 N1	1.80821e+07	1.69868e+07	3191393	13564354	393440	4411018	22829.8	43686.8
D12L1 C1	2.98715e+06	3326026	386325	1545127	23811.8	400686	4633	10731.5
DCAF11 N1	5.66454e+06	2.38071e+06	3.04213e+06	8.72174e+06	213278	2.32132e+06	5224.75	24332.2
DCAF11 C1	3.68876e+06	1.86292e+06	1390978	4.14146e+06	89882.2	1.08671e+06	3863	12839
DDB1 N1	353824	156132	127446	359602	10209.5	109010	475	2111.5
DDB1 C1	984472	412300	586530	1.15935e+06	23143.2	255652	1504.5	2033.75
CTRL N1	49058.8	75689	7289.75	32893.2	1231	17886.2	307.5	2551
CTRL C1	7023	11170.5	1357	3960.75	358.75	2015.5	425.5	146.25
Normalisation-NLR
	D12L1 N2	D12L1 C2	DCAF11 N2	DCAF11 C2	DDB1 N2	DDB1 C2	CTRL N2	CTRL C2
D12L1 N1	251.53	142.297	105.958	177.127	16.352	71.6388	0.98671	0.944829
D12L1 C1	256.276	151.859	64.495	105.166	4.77022	31.4338	0.415255	0.986555
DCAF11 N1	104.351	23.8021	243.089	152.41	33.0369	54.9834	0.944417	0.905108
DCAF11 C1	338.853	77.591	266.471	246.519	21.2903	73.157	0.291228	0.988737
DDB1 N1	7.14308	2.00683	16.4135	10.2729	5.98447	5.45109	0.607029	0.452869
DDB1 C1	115.447	31.2248	204.973	193.402	12.4209	63.1355	0.611772	0.932913
CTRL N1	0.993771	0.967395	0.959525	0.928028	0.80013	0.875179	0.5	0.5
CTRL C1	0.942874	0.987077	0.76129	0.96439	0.457443	0.932346	0.5	0.5
