# Supplementary material for: Profiling Cullin4-E3 Ligases Interactomes and Their Rewiring in Influenza A Virus Infection
Source: Mol Cell Proteomics. 2024 Oct 9;23(11):100856. doi: 10.1016/j.mcpro.2024.100856 (PMC11609542; doi:10.1016/j.mcpro.2024.100856)
Supplement: Supplemental Table S5 — Raw data (RLU) value of each of the two biological replicates and NLR analysis of the mN2H validation of the cellular factors for each CRL4 factor. [file mmc10.xlsx]

## Sheet: Description
Table S5. Raw data (RLU) and NLR analysis of the mN2H validation of the cellular factors for each CRL4.
Relative Luminescence Unit (RLU) and Normalized Luminescence Ratio (NLR) for the mN2H validation.
AP-MS status is denoted as follow :
NI : Non infected
INF : Infected
Both : Infected and non infected
N2 : Protein fused in N-terminus with the fragment 2 of the nanoluciferase
C2 : Protein fused in C-terminus with the fragment 2 of the nanoluciferase
N2H scoring : An interaction is positive if the NLR value is above the threshold located at the bottom of the column

## Sheet: DDB1
MS-associated host factor	DDB1-C2 Replicate 1	DDB1-C2 Replicate 2	DDB1-C2 mean RLU	N2-CTRL mean RLU	NLR	N2H scoring	Status-MS
IGF2BP3	59130.5	63404.8	61267.6	20939	2.6	NEG	NI
PPP6C	566588	543030	554809	102764	5.26	NEG	NI
DNAJA2	248810	309396	279103	28490.9	8.96	NEG	NI
EIF3G	2885093	3.49221e+06	3.18865e+06	471699	6.72	NEG	NI
BAG2	83755.2	101392	92573.9	18794.1	4.32	NEG	NI
TXNDC12	24294.5	30542.8	26483.2	19160.8	1.21	NEG	NI
P4HB	676197	568079	622138	163273	3.75	NEG	NI
HSP90AA1	6685781	4.93532e+06	2.54991e+06	165562	15.16	POS	NI
SNRNP70	2.16598e+06	2237111	2.20154e+06	481854	4.54	NEG	NI
RPL35A	4842.75	4923.5	72142.9	78717.4	0.89	NEG	NI
EIF4B	6.50281e+06	6.90671e+06	6.70476e+06	1.50397e+06	4.45	NEG	NI
U2AF2	1.37004e+06	1.09353e+06	1231783	305342	4	NEG	NI
DDOST	5019.5	3539.75	4279.63	476.75	1.37	NEG	NI
HADHA	9404.75	7865.75	3.34682e+06	120074	27.27	POS	NI
RPS27	40942	38768.2	39855.1	105120	0.37	NEG	NI
PSMC4	2894178	2945037	2.91961e+06	326493	8.87	NEG	NI
RPL21	2710.75	2787	2748.88	2292.38	0.56	NEG	NI
CCT5	187027	190712	188870	309046	0.61	NEG	NI
FNTA	246220	380348	313284	98529.9	3.1	NEG	NI
TUFM	1214484	870679	1.04258e+06	169656	6.05	NEG	NI
EMD	2274100	2285595	1.15017e+06	845957	1.36	NEG	NI
PSMD4	49725.2	59138	54431.6	6925.62	5.68	NEG	NI
DCAF7	84250	514960	299605	136042	2.16	NEG	NI
PPIA	35727.2	28449.5	32088.4	14829.6	1.84	NEG	NI
SARNP	634200	631774	1.42324e+06	310649	4.54	NEG	NI
SLC25A3	551840	635797	593819	228087	2.57	NEG	NI
RPL6	110246	113141	111694	65861.2	1.63	NEG	NI
TRAP1	1.37316e+06	1217655	1.29541e+06	55959.5	22.1	POS	NI
PHF5A	8311.5	6031.75	7171.63	7285.12	0.72	NEG	NI
NUFIP2	1.50353e+06	1032165	1.26785e+06	254980	4.92	NEG	NI
DCAF4	4.97849e+06	7743750	6.36112e+06	552265	11.46	NEG	NI
RBM33	738755	799403	414055	67042.1	5.94	NEG	NI
CCT7	103729	106310	105019	184027	0.56	NEG	NI
SLC25A10	35560.2	28417.5	44327.2	17377.6	2.21	NEG	NI
RUVBL2	1129970	945880	1037925	111457	9.1	NEG	NI
LUC7L2	187996	179374	183685	76413.1	2.32	NEG	NI
TPD52	2.21471e+06	2.62333e+06	1325440	245291	5.35	NEG	NI
RBX1	127212	139687	232162	26288.2	8.2	NEG	Both
DYNLL1	24213.8	29778.8	26996.2	6768.12	2.86	NEG	Both
GPS1	2471498	1908530	2190014	133993	16.03	POS	Both
TRIM28	2005587	1.56461e+06	1.7851e+06	562395	3.16	NEG	Both
CUL4B	5079273	4.17906e+06	2.35748e+06	334254	7	NEG	Both
COPS5	113734	118417	116076	17149.9	5.86	NEG	Both
COPS7B	27925.2	28918.2	28421.8	3029.12	5	NEG	Both
RPL11	5412.5	9832	17063.2	10110.6	1.34	NEG	Both
PTMS	26827	24426	34329.9	13598.8	2.11	NEG	INF
RPL37A	2550.75	3592.75	3071.75	1092.25	0.82	NEG	INF
RPS16	22789	26317.8	24553.4	11118.5	1.78	NEG	INF
RPS25	174	296.5	235.25	235.25	0.08	NEG	INF
EIF5A2	107918	95650.8	101784	64717.4	1.51	NEG	INF
NOLC1	1.24959e+06	1.26795e+06	1258770	477680	2.62	NEG	INF
RCN1	13290.5	66574.8	39932.6	6021.88	4.6	NEG	INF
FUBP3	99875	102255	101065	33949.5	2.76	NEG	INF
N1-D11			3 877 331	276 996	12.985	POS
				PPI threshold	12.985

## Sheet: DCAF11
MS-associated host factor	N2-D11 Replicate 1	N2-D11 Replicate 2	N2-D11 mean RLU	N2-CTRL mean RLU	NLR	N2H scoring	status MS
MRPS12	8869	8625.25	8747.13	3310.88	2023-06-02	NEG	NI
PPM1G	659215	725614	692414.13	716901.13	0.96	NEG	NI
HNRNPR	344208	309405	326806.38	568928.63	0.57	NEG	NI
SRSF10	124622	130687	127654.63	193125.88	0.66	NEG	NI
EIF3G	2375522	2.20533e+06	2290424.38	471699.00	4.85	NEG	NI
P4HB	354650	281891	318270.25	163273.13	1.94	NEG	NI
SNRNP70	1041550	1.0497e+06	1045625.13	481853.75	2.17	NEG	NI
SET	53187.2	51744.8	52466.00	103610.88	0.50	NEG	NI
HIST1H1C	99951	164661	161818.25	360756.63	0.45	NEG	NI
U2AF2	856742	543543	700142.63	305341.75	2.29	NEG	NI
PTBP1	735962	562979	649470.75	334144.50	1.94	NEG	NI
GRN	117580	111863	114721.50	22466.00	4.90	NEG	NI
TUFM	1.08615e+06	890680	988416	169656	5.79	POS	NI
FXR2	1.15408e+06	802477	978276.88	196145.25	4.96	NEG	NI
HADHB	21004	19963.2	20483.63	22646.38	0.87	NEG	NI
RPS6	11557	14250.5	7811.50	5203.75	1.27	NEG	NI
SARNP	455976	579788	1150693.25	310649.25	3.69	NEG	NI
RPL18A	7970	18653.8	13311.88	9027.75	1.34	NEG	NI
LGALS3BP	288208	220426	254317.38	51135.63	4.88	NEG	NI
SRSF5	8257.25	12599.5	271088	49193.9	5.41	POS	NI
SRSF6	94279	72762.8	83520.88	121066.00	0.68	NEG	NI
TRIM28	1.24931e+06	822641	1035977.25	562395.13	1.84	NEG	NI
CIRBP	20820.5	23278.2	27757.75	27500.38	0.98	NEG	NI
PHF5A	3266.5	3103.75	3185.13	7285.13	0.39	NEG	NI
NDUFAF2	28778.2	30794.8	16703.00	9811.13	1.55	NEG	NI
CHCHD4	19970.8	17170.2	18570.50	12607.38	1.37	NEG	NI
RBM33	423500	463816	247207.38	67042.13	3.64	NEG	NI
FUBP3	63952.2	74241	69096.63	33949.50	1.98	NEG	NI
THRAP3	36855.8	59628.2	6.0963e+06	887816	6.86	POS	NI
LUC7L2	102243	105870	104056.50	76413.13	1.35	NEG	NI
TSSC4	71032.2	113289	268394.38	157506.25	1.69	NEG	NI
IGF2BP3	20269.2	19526.8	19898.00	20939.00	0.91	NEG	Both
DNAJA2	104461	124234	114347.50	28490.88	3.89	NEG	Both
BAG2	94936.2	108227	101581.63	18794.13	5.15	NEG	Both
HSP90AA1	3353704	2.92371e+06	1.56098e+06	165562	9.38	POS	Both
RPL35A	2611.25	2883.25	36957.75	78717.38	0.46	NEG	Both
S100A7	48446.8	61853.5	42899.25	16202.00	2.50	NEG	Both
HADHA	7774	7951.5	1.68083e+06	120074	13.89	POS	Both
RPL21	2596	1906.5	2251.25	2292.38	0.70	NEG	Both
CCT5	1.04941e+06	743355	896382.13	309045.50	2.89	NEG	Both
EMD	1.99688e+06	2369359	1190458.00	845957.25	1.41	NEG	Both
RPL37A	1771.5	2675	2223.25	1092.25	2023-10-01	NEG	Both
RBX1	43597	48097	147847	26288.2	5.43	POS	Both
GPS1	1.22084e+06	688825	954830	133993	7.08	POS	Both
CUL4B	2.20215e+06	1.81857e+06	1140884.50	334253.88	3.40	NEG	Both
NOLC1	558491	450982	504736.50	477680.00	2023-05-01	NEG	Both
NUFIP2	816552	573322	694937.13	254979.63	2.72	NEG	Both
COPS5	123068	139846	131457	17149.9	7.27	POS	Both
CCT7	875857	720992	798424.63	184027.25	4.32	NEG	Both
COPS7B	28261	26341	27301	3029.13	6.89	POS	Both
RUVBL2	622954	473917	548435.38	111457.00	4.88	NEG	Both
TPD52	1.7216e+06	2.11348e+06	1065118.25	245291.25	4.33	NEG	Both
RPL23A	129438	188913	159175.50	46991.63	3.32	NEG	NI
RPS19	475867	432498	454182.50	165101.63	2.74	NEG	NI
MAP4	1.76861e+06	1.52865e+06	1.64863e+06	218646	7.51	POS	NI
RPS10	32237.2	39563.5	38209.63	55081.38	0.68	NEG	NI
RPL35	32065.2	26221.2	29143.25	18594.13	1.49	NEG	NI
ST13	521.5	852.25	686.88	307.38	0.55	NEG	NI
RPL8	42196	54865	1025873.13	614055.75	1.67	NEG	NI
MRPL12	219171	252585	235878	30571.5	7.49	POS	NI
RPS28	5583.25	7406.5	6494.88	5517.25	2023-01-01	NEG	NI
RPS16	29612.8	28807.8	29210.25	11118.50	2.42	NEG	Both
VDAC1	97871.8	135720	83406.75	27697.63	2.91	NEG	INF
EEF1D	1.3576e+07	1.00624e+07	11819164.60	2652372.50	4.45	NEG	INF
PRDX6	88249.8	56845	72547.38	63918.00	2023-12-01	NEG	INF
RPS27	68641.2	109531	89086.00	105119.63	0.84	NEG	INF
HSPA2	8.0138e+06	5477312	6.74556e+06	991133	6.8	POS	INF
PSMD4	20031.8	29436	24733.88	6925.63	3.15	NEG	INF
RPS7	23213.5	25074.2	24143.88	21766.13	2023-06-01	NEG	INF
RPS25	194	299.5	246.75	235.25	0.21	NEG	INF
RPL11	9190.5	18054	16444.13	10110.63	1.49	NEG	INF
DYNLL1	11861.2	19318.2	15589.75	6768.13	2023-02-02	NEG	INF
EIF5A2	56317.2	63625.8	59971.50	64717.38	0.91	NEG	INF
SSRP1	752956	579854	666405	80575.6	8.18	POS	INF
ILF3	233781	245239	144418.00	109819.75	1.30	NEG	INF
SRSF9	182718	96470.2	139593.88	218673.25	0.64	NEG	INF
RCN1	20486.8	31751	26118.88	6021.88	3.76	NEG	INF
TIMM50	26236.5	18995.5	22616.00	10146.50	2023-04-02	NEG	INF
PHB2	54988.2	55890	60995	10338.4	5.41	POS	INF
TUBA1C	29069	33909.8	31489.38	23368.25	1.30	NEG	INF
CHCHD3	412173	352880	382526.25	83693.13	4.52	NEG	INF
STUB1	2.38007e+07	16010665	1.99057e+07	1.76873e+06	11.25	POS	INF
YTHDF2	76466.5	78950	77708.25	102842.75	0.75	NEG	INF
IRS4	5.69226e+06	4.18056e+06	4936413.00	955869.75	5.16	NEG	INF
SRSF2	89550	71400.8	80475.38	26465.13	2.94	NEG	INF
DDB1-C1			627 905	115 429	5.35	POS
				PPI threshold	5.35

## Sheet: DCAF12L1
MS-associated host factor	N2-D12L1 Replicate 1	N2-D12L1 Replicate 2	N2-D12L1 mean	N2-CTRL	NLR	N2H scoring	MS-Status
RBX1	808 973,3	478440	643707	26288.2	20.37	POS	INF
RPL11	64 885,8	135894	100390	10110.6	6.51	NEG	Both
DYNLL1	67708.2	123394	95551	6768.13	7.90	NEG	Both
GPS1	5.93548e+06	4.37433e+06	5.15491e+06	133993	37.00	POS	NI
TRIM28	12096574	8.60475e+06	1.03507e+07	562395	18.23	POS	Both
CUL4B	7.45388e+06	7780369	5.21874e+06	334254	15.37	POS	NI
COPS5	345572	316274	330923	17149.9	14.73	POS	NI
COPS7B	77651.2	128121	102886	3029.13	12.32	NEG	NI
RPL37A	12194	24317.5	18255.8	1092.25	2.85	NEG	Both
RPS16	186584	274950	230767	11118.5	2023-04-14	POS	Both
RPS25	1639.5	385	1012.25	235.25	0.18	NEG	Both
NOLC1	4.75067e+06	4.22687e+06	4.48877e+06	477680	9.29	NEG	Both
RCN1	43477.8	87900.2	65689	6021.88	5.79	NEG	Both
FUBP3	348583	549584	449084	33949.5	11.44	NEG	Both
IGF2BP3	154870	139167	147018	20939	5.60	NEG	Both
DNAJA2	473088	434727	453908	28490.9	13.43	NEG	Both
EIF3G	7045419	1.08743e+07	8.95988e+06	471699	18.78	POS	NI
BAG2	230461	510054	370257	18794.1	15.35	POS	Both
P4HB	1053828	888712	971270	163273	5.76	NEG	NI
HSP90AA1	823 183,3	8.31659e+06	4.56989e+06	165562	26.74	POS	Both
SNRNP70	4.55078e+06	4248413	4.39959e+06	481854	2023-03-09	NEG	Both
RPL35A	600 497,5	20792.8	310645	78717.4	3.70	NEG	Both
U2AF2	8.99764e+06	6602735	7.80019e+06	305342	2023-11-25	POS	Both
HADHA	8 144 511,5	34504.2	4.08951e+06	120074	32.61	POS	Both
RPS27	251888	510698	381293	105120	3.45	NEG	Both
RPL21	11853.8	7982	9917.88	2292.38	1.30	NEG	Both
CCT5	2.47401e+06	2502451	2.48823e+06	309046	7.92	NEG	Both
TUFM	3.05189e+06	2.7909e+06	2.9214e+06	169656	16.70	POS	NI
EMD	79 309,5	1.14322e+07	5.75576e+06	845957	6.76	NEG	Both
PSMD4	104409	112788	108598	6925.63	8.87	NEG	Both
TPD52	96 569,3	8.97935e+06	4537958	245291	2023-11-18	POS	Both
SARNP	4 506 815,8	7671569	6.08919e+06	310649	19.27	POS	Both
PHF5A	23627.8	32374	28000.9	7285.13	2.22	NEG	Both
NUFIP2	3.2045e+06	2235302	2.7199e+06	254980	10.45	NEG	Both
RBM33	140 764,8	3309194	1.72498e+06	67042.1	23.84	POS	Both
CCT7	1.7371e+06	1.398e+06	1.56755e+06	184027	8.28	NEG	Both
RUVBL2	4.3338e+06	3.28319e+06	3.8085e+06	111457	32.61	POS	Both
LUC7L2	1.01032e+06	934780	972548	76413.1	11.90	NEG	Both
DDOST	10276	9333.25	9804.63	476.75	1.69	NEG	INF
PSMC4	7.56832e+06	6.83942e+06	7.20387e+06	326493	21.71	POS	Both
SLC25A3	1.21482e+06	1968348	1.59158e+06	228087	6.82	NEG	INF
RPL6	724027	557194	640611	65861.2	9.00	NEG	Both
VDAC1	198 292,5	528312	363302	27697.6	11.00	NEG	INF
EEF1D	46489837	45395529	45942683	2.65237e+06	17.29	POS	Both
PRDX6	511308	512988	512148	63918	7.40	NEG	Both
HSPA2	33091419	2.44905e+07	2.8791e+07	991133	28.89	POS	Both
RPS7	120460	181329	150895	21766.1	5.57	NEG	Both
SSRP1	2.29802e+06	3.09099e+06	2.6945e+06	80575.6	31.37	POS	Both
ILF3	332 673,0	2.1683e+06	1.25048e+06	109820	10.86	NEG	Both
SRSF9	1.38192e+06	902596	1.14226e+06	218673	2023-10-05	NEG	Both
TIMM50	201452	194686	198069	10146.5	12.81	NEG	Both
PHB2	222 889,5	214573	218731	10338.4	13.97	POS	INF
TUBA1C	124773	112370	118572	23368.2	4.13	NEG	INF
CHCHD3	1189028	1.68992e+06	1.43947e+06	83693.1	16.17	POS	Both
STUB1	56773024	5.71784e+07	5.69757e+07	1.76873e+06	32.12	POS	Both
YTHDF2	258028	251462	254744	102843	2.36	NEG	Both
IRS4	17580956	1.30488e+07	1.53149e+07	955870	15.93	POS	Both
SRSF2	729730	705750	717740	26465.1	22.58	POS	Both
MRPS12	49283.2	31051.8	40167.5	3310.88	4.65	NEG	Both
PPM1G	8.84117e+06	6.53673e+06	7.68895e+06	716901	10.65	NEG	Both
HNRNPR	4.23691e+06	3.2485e+06	3.74271e+06	568929	6.52	NEG	Both
SRSF10	901593	1.10008e+06	1.00084e+06	193126	2023-04-05	NEG	Both
PTBP1	4.45907e+06	3078001	3.76854e+06	334144	2023-10-11	NEG	Both
GRN	403123	509244	456184	22466	16.42	POS	INF
FXR2	1.96506e+06	1.45461e+06	1.70984e+06	196145	8.49	NEG	NI
HADHB	107432	78206.8	92819.1	22646.4	3.32	NEG	Both
RPS6	5 283,5	155903	80593.4	5203.75	7.66	NEG	NI
RPL18A	61566.8	173962	117764	9027.75	8.21	NEG	Both
SRSF5	1 449 867,8	141472	795670	49193.9	14.60	POS	INF
SRSF6	289414	389355	339384	121066	2.69	NEG	Both
CIRBP	133 304,0	170518	151911	27500.4	4.63	NEG	Both
NDUFAF2	12 433,3	150090	81261.9	9811.13	5.37	NEG	NI
CHCHD4	113976	128338	121157	12607.4	6.76	NEG	Both
THRAP3	29 943 026,0	341880	1.51425e+07	887816	16.95	POS	Both
TSSC4	1 967 971,8	992246	1.48011e+06	157506	2023-09-09	NEG	Both
RPL23A	634825	1.51772e+06	1.07627e+06	46991.6	20.57	POS	Both
RPS19	2588149	3.36531e+06	2.97673e+06	165102	17.47	POS	Both
MAP4	4.98181e+06	6.07759e+06	5529700	218646	24.69	POS	Both
RPS10	255 019,8	224397	239708	55081.4	3.97	NEG	Both
RPL35	219310	242176	230743	18594.1	9.65	NEG	Both
ST13	1622.25	2848.75	2235.5	307.38	0.40	NEG	Both
RPL8	6 990 851,3	501862	3.74636e+06	614056	2023-05-06	NEG	Both
MRPL12	721700	856218	788959	30571.5	21.98	POS	Both
RPS28	35152.5	62265.5	48709	5517.25	4.49	NEG	Both
S100A7	111 184,3	444333	277759	16202	12.91	NEG	INF
HIP1	4.93103e+06	6.41978e+06	5.6754e+06	295738	18.85	POS	INF
ACTN4	7 453 877,3	34034050	2.0744e+07	885622	23.28	POS	INF
NUDT21	293.5	262.5	278	222	0.05	NEG	INF
GGCT	2.18081e+06	3.70152e+06	2.94117e+06	154886	18.36	POS	INF
PRKRA	170802	255985	213394	43193.5	4.40	NEG	INF
SCO1	342 683,8	331132	336908	28481.4	9.97	NEG	INF
TUBB4A	7.46161e+06	8.12412e+06	7.79286e+06	1080546	7.18	NEG	INF
RPN1	79940	62225.2	71082.6	4213	7.46	NEG	INF
S100A8	20395.2	25972.2	23183.8	1328.88	3.49	NEG	INF
HMGN2	216627	366134	291381	30080.2	8.23	NEG	INF
ANXA2	1358701	1.29506e+06	1.32688e+06	95063.6	13.22	NEG	INF
UBL4A	1.20186e+06	1478064	1.33996e+06	9822.5	88.49	POS	INF
POLR2C	97 526,0	430127	263826	32236.4	2023-02-07	NEG	INF
BTF3	1.33655e+06	2349035	1.84279e+06	110126	15.96	POS	INF
SDHB	409273	328317	368795	50467.5	6.61	NEG	INF
FBL	1.06629e+06	1.73111e+06	1.3987e+06	111546	11.97	NEG	INF
PSMA1	91048.2	170967	131008	8866.75	9.23	NEG	INF
EEF1G	962749	900790	931769	163151	5.53	NEG	INF
SERPINB3	5.27533e+06	4.69694e+06	4.98614e+06	413076	11.92	NEG	INF
CASP14	641722	890900	766311	58790.2	11.95	NEG	INF
NOP2	3.16361e+06	2222503	2.69306e+06	125580	20.57	POS	INF
KPNA2	2391618	2.01583e+06	2.20372e+06	72606.8	28.28	POS	INF
HMGA2	5.25676e+06	3541211	4.39898e+06	681433	6.41	NEG	INF
MYL6	767392	1025143	896267	34236.8	22.66	POS	INF
RAN	664 819,0	2.37829e+06	1.52155e+06	230398	6.45	NEG	INF
MRPS35	1 174 796,8	44313.2	609555	53374.8	10.39	NEG	INF
EIF4H	1.37265e+06	2.19313e+06	1782891	279156	6.27	NEG	INF
MAPRE1	82 764,5	2284007	1.18339e+06	30927.5	32.65	POS	INF
CPSF6	741253	505278	623265	84295	6.95	NEG	INF
GPATCH4	917284	734116	825700	125277	6.32	NEG	INF
FIP1L1	236.25	324.5	280.38	215	0.05	NEG	INF
LARP4	34227.8	63294.2	48761	3482.5	5.54	NEG	INF
PAF1	3.51196e+06	3148442	3.3302e+06	151671	21.21	POS	INF
KRI1	8.65934e+06	7.35744e+06	8.00839e+06	1.26947e+06	6.28	NEG	INF
PURB	3.07369e+07	20511473	2.56242e+07	1.89776e+06	13.46	NEG	INF
MYCBP	243 295,3	149850	196572	13090.6	10.68	NEG	INF
RNF126	72044.2	270860	171452	9291.88	11.73	NEG	INF
POLDIP3	369061	560527	464794	18620.1	19.42	POS	INF
SLIRP	22 529,8	29796.2	26163	2949.25	3.16	NEG	INF
C8orf33	2.33083e+06	3.63425e+06	2.98254e+06	77065	36.20	POS	INF
MID1IP1	759942	1.06065e+06	910296	45102.6	2023-05-18	POS	INF
DDX21	25 099,0	3.64937e+06	1.83723e+06	274703	6.56	NEG	INF
ZNF346	275 741,8	736918	506330	48211.1	9.46	NEG	INF
PRPF19	2191068	1.97257e+06	2.08182e+06	134460	14.89	POS	INF
C19orf53	2 095 351,5	495033	1.29519e+06	67106.6	17.88	POS	INF
SH3GLB1	907883	370162	639022	23856.2	21.90	POS	INF
MRPS23	506562	808858	657710	68020.2	8.97	NEG	INF
RPL10A	57861.5	87291.5	72576.5	12342.5	2023-11-04	NEG	INF
RPL7	1164361	871031	1.0177e+06	59300.8	15.75	POS	INF
EIF2S2	2.97772e+06	2.165e+06	2.57136e+06	166077	15.00	POS	INF
RPL18	71385.5	161190	116288	11572.8	6.88	NEG	INF
DDX17	687650	680858	684254	202072	3.30	NEG	INF
RPL4	972554	922181	947368	172538	5.33	NEG	INF
COX5B	147098	178890	162994	10375.4	10.39	NEG	INF
MIF	223352	242766	233059	30859.9	6.44	NEG	INF
UQCRH	128507	293539	211023	25774	6.79	NEG	INF
HNRNPUL1	1.70858e+07	1.32767e+07	1.51813e+07	882250	2023-10-17	POS	INF
TUBB	1.58949e+06	1.52689e+06	1.55819e+06	492938	3.13	NEG	INF
SLC25A5	125080	258376	191728	27573	5.83	NEG	INF
RPL15	22237.8	38802.8	30520.2	3866	3.32	NEG	INF
ILF2	685172	532474	608823	42240.1	12.80	NEG	INF
VDAC2	311788	341119	326454	49041.1	2023-01-06	NEG	INF
HMGN1	2.09535e+06	3.90651e+06	3.00093e+06	134319	21.49	POS	INF
HMGB1	4 241 599,8	3054131	3.64787e+06	149706	23.53	POS	INF
NPM3	43 104,0	250798	146951	10775.1	9.13	NEG	NI
SURF6	954840	1.82189e+06	1.38836e+06	221669	2023-12-06	NEG	NI
ZRANB2	542256	661642	601949	92349.8	6.16	NEG	NI
UQCRB	85 614,8	1.15773e+06	621671	28890.9	18.17	POS	NI
PPP2R1A	1.29689e+07	1.43009e+07	1.36349e+07	395020	34.06	POS	NI
S100A11	86 544,3	185575	136060	10182.1	8.78	NEG	NI
PSMC2	432010	437410	434710	54051.4	7.32	NEG	NI
SSBP1	14 677,5	7772.75	11225.1	1393.5	1.67	NEG	NI
MSI2	181094	152840	166967	10699.2	10.42	NEG	NI
DAZAP1	1062405	892468	977436	441253	2.19	NEG	NI
WDR92	829536	992870	911203	181238	4.88	NEG	NI
RBM14	2 014 167,8	824872	1419520	146917	9.32	NEG	NI
MRPS26	4 694 346,8	6.60373e+06	5.64904e+06	176989	30.99	POS	NI
HSPBP1	3.55897e+07	2.73762e+07	31482990	1.36752e+06	22.93	POS	NI
STRAP	343671	429617	386644	103106	3.57	NEG	NI
IGF2BP2	8.93843e+06	6466377	7.7024e+06	820718	9.32	NEG	NI
MAP1B	6686791	5.79159e+06	6.23919e+06	421498	14.62	POS	NI
DDB1-C1			1 326 144	122 499	10.34	POS
				PPI threshold	10.34
