# Supplementary material for: Profiling Cullin4-E3 Ligases Interactomes and Their Rewiring in Influenza A Virus Infection
Source: Mol Cell Proteomics. 2024 Oct 9;23(11):100856. doi: 10.1016/j.mcpro.2024.100856 (PMC11609542; doi:10.1016/j.mcpro.2024.100856)
Supplement: Supplemental Table S6 — List of common CRL4 interactors identified positively in AP-MS (Tab A), and positively in mN2H (Tab B). [file mmc11.xlsx]

## Sheet: Description
Table S6. List of common CRL4 interactors identified positively in AP-MS (Tab A), and positively in mN2H (Tab B).

## Sheet: All common factors
Common to all three CRL4	Common to DDB1 and DCAF11	Common to DDB1 and DCAF12L1	Common to DCAF11 and DCAF12L1
BAG2	BAG2	BAG2	BAG2
CCT5	CCT5	CCT5	CCT5
CCT7	CCT7	CCT7	CCT7
COPS5	COPS5	COPS5	CHCHD3
COPS7B	COPS7B	COPS7B	CHCHD4
CUL4B	CUL4B	CUL4B	CIRBP
DNAJA2	DNAJA2	DDOST	COPS5
DYNLL1	DYNLL1	DNAJA2	COPS7B
EIF3G	EIF3G	DYNLL1	CUL4B
EMD	EIF5A2	EIF3G	DNAJA2
FUBP3	EMD	EMD	DYNLL1
GPS1	FUBP3	FUBP3	EEF1D
HADHA	GPS1	GPS1	EIF3G
HSP90AA1	HADHA	HADHA	EMD
IGF2BP3	HSP90AA1	HSP90AA1	FUBP3
LUC7L2	IGF2BP3	IGF2BP3	FXR2
NOLC1	LUC7L2	LUC7L2	GPS1
NUFIP2	NOLC1	NOLC1	GRN
P4HB	NUFIP2	NUFIP2	HADHA
PHF5A	P4HB	P4HB	HADHB
PSMD4	PHF5A	PHF5A	HNRNPR
RBM33	PSMD4	PSMC4	HSP90AA1
RBX1	RBM33	PSMD4	HSPA2
RCN1	RBX1	RBM33	IGF2BP3
RPL11	RCN1	RBX1	ILF3
RPL21	RPL11	RCN1	IRS4
RPL35A	RPL21	RPL11	LUC7L2
RPL37A	RPL35A	RPL21	MAP4
RPS16	RPL37A	RPL35A	MRPL12
RPS25	RPS16	RPL37A	MRPS12
RPS27	RPS25	RPL6	NDUFAF2
RUVBL2	RPS27	RPS16	NOLC1
SARNP	RUVBL2	RPS25	NUFIP2
SNRNP70	SARNP	RPS27	P4HB
TPD52	SNRNP70	RUVBL2	PHB2
TRIM28	TPD52	SARNP	PHF5A
TUFM	TRIM28	SLC25A3	PPM1G
U2AF2	TUFM	SNRNP70	PRDX6
	U2AF2	TPD52	PSMD4
		TRIM28	PTBP1
		TUFM	RBM33
		U2AF2	RBX1
			RCN1
			RPL11
			RPL18A
			RPL21
			RPL23A
			RPL35
			RPL35A
			RPL37A
			RPL8
			RPS10
			RPS16
			RPS19
			RPS25
			RPS27
			RPS28
			RPS6
			RPS7
			RUVBL2
			S100A7
			SARNP
			SNRNP70
			SRSF10
			SRSF2
			SRSF5
			SRSF6
			SRSF9
			SSRP1
			ST13
			STUB1
			THRAP3
			TIMM50
			TPD52
			TRIM28
			TSSC4
			TUBA1C
			TUFM
			U2AF2
			VDAC1
			YTHDF2

## Sheet: Pos in N2H
Common to all three CRL4	Common to DDB1 and DCAF11	Common to DDB1 and DCAF12L1	Common to DCAF11 and DCAF12L1	DCAF11 AP-MS	DCAF12L1 AP-MS
GPS1	GPS1	GPS1	COPS5	Both	NI
HADHA	HADHA	HADHA	GPS1	Both	NI
HSP90AA1	HSP90AA1	HSP90AA1	HADHA	Both	Both
			HSP90AA1	Both	Both
			HSPA2	INF	Both
			MAP4	NI	Both
			MRPL12	NI	Both
			PHB2	INF	INF
			RBX1	Both	INF
			SRSF5	NI	INF
			SSRP1	INF	Both
			STUB1	INF	Both
			THRAP3	NI	Both
			TUFM	NI	NI
