# Supplementary material for: Profiling Cullin4-E3 Ligases Interactomes and Their Rewiring in Influenza A Virus Infection
Source: Mol Cell Proteomics. 2024 Oct 9;23(11):100856. doi: 10.1016/j.mcpro.2024.100856 (PMC11609542; doi:10.1016/j.mcpro.2024.100856)
Supplement: Supplemental Table S7 — List of cellular factors associated with DCAF11 and DCAF12L1 or both that are selected for functional assessment in IAV infection. The experiment was done in two biological replicates each with at least 3 technical replicates. [file mmc12.xlsx]

## Sheet: Description
Table S7 : List of cellular factors selected for functional assessment in IAV infection.
* NA= Not applicable

## Sheet: N2H positive hits enriched in i
N2H positive	Status AP-MS	SRF direct partner (DCAF11 or DCAF12L1)	Role in infection known	Tested in functional analysis	DOI
COPS5	Both	Both	Yes	Yes	doi: 10.1128/JVI.02651-10
CUL4B	Both	Both	Yes	Yes	DOI: 10.1126/scisignal.adg7867
GPS1	Both	Both	Yes	Yes	doi: 10.1128/mBio.02867-19
GRN	Both	Both	Yes	Yes	doi: 10.1371/journal.ppat.1008062
HMGB1	INF	DCAF12L1	Yes	Yes	https://doi.org/10.1371/journal.pbio.3001934
HNRNPUL1	INF	DCAF12L1	Yes	Yes	https://doi.org/10.1371/journal.pbio.3001934
HSPA2	Both	Both	Yes	Yes	doi: 10.3390/ijms21218294
KPNA2	INF	DCAF12L1	Yes	Yes	doi: 10.1016/j.micinf.2011.01.012
MAP4	Both	Both	Yes	Yes	DOI: 10.1371/journal.pone.0041207
MAPRE1	INF	DCAF12L1	Yes	Yes	doi: 10.3390/ijms21218294
MID1IP1	INF	DCAF12L1	Yes	Yes	doi: 10.1038/nature08699
NOP2	INF	DCAF12L1	Yes	Yes	doi: 10.3390/ijms22179127
PAF1	INF	DCAF12L1	Yes	Yes	doi: 10.1038/nature10892
PHB2	INF	Both	Yes	Yes	https://doi.org/10.1016/j.jbc.2024.105632
PRPF19	INF	DCAF12L1	Yes	Yes	https://doi.org/10.1021/acs.jproteome.6b00103
SRSF5	Both	Both	Yes	Yes	doi: 10.1002/advs.202203088
SSRP1	Both	Both	Yes	Yes	doi: 10.1016/j.celrep.2015.10.001
STUB1	Both	Both	Yes	Yes	doi: 10.1038/s41467-023-36389-0
TUFM	NI	Both	Yes	Yes	doi: 10.1080/15548627.2020.1725375
RBX1	Both	Both	No	No	NA
EIF3G	NI	Both	No	No	NA
HIP1	INF	DCAF12L1	No	No	NA
ACTN4	INF	DCAF12L1	No	No	NA
GGCT	INF	DCAF12L1	No	No	NA
UBL4A	INF	DCAF12L1	No	No	NA
BTF3	INF	DCAF12L1	No	No	NA
MYL6	INF	DCAF12L1	No	No	NA
POLDIP3	INF	DCAF12L1	No	No	NA
C8orf33	INF	DCAF12L1	No	No	NA
C19orf53	INF	DCAF12L1	No	No	NA
SH3GLB1	INF	DCAF12L1	No	No	NA
RPL7	INF	DCAF12L1	No	No	NA
EIF2S2	INF	DCAF12L1	No	No	NA
HMGN1	INF	DCAF12L1	No	No	NA
UQCRB	NI	DCAF12L2	No	No	NA
PPP2R1A	NI	DCAF12L3	No	No	NA
MRPS26	NI	DCAF12L4	No	No	NA
HSPBP1	NI	DCAF12L5	No	No	NA
MAP1B	NI	DCAF12L6	No	No	NA
THRAP3	Both	Both	No	No	NA
MRPL12	Both	Both	No	No	NA
