# Supplementary material for: Profiling Cullin4-E3 Ligases Interactomes and Their Rewiring in Influenza A Virus Infection
Source: Mol Cell Proteomics. 2024 Oct 9;23(11):100856. doi: 10.1016/j.mcpro.2024.100856 (PMC11609542; doi:10.1016/j.mcpro.2024.100856)
Supplement: Supplemental Table S8 — Raw data for each functional validation of CRL4s interactors for each replicate and statistical analysis. The experiment was done in two biological replicates each with at least 3 technical replicates. [file mmc13.xlsx]

## Sheet: Description
Table S8. Raw data for each functional validation of CRL4s interactors for each replicate and statistical analysis.
Red is the non-targeting scramble siRNA used as a negative control
Blue is the RAB11A siRNA used as a positive control

## Sheet: Raw data functional assay
Replicate 1				Replicate 2				Replicate 3				Replicate 4				Replicate 5				Replicate 6
siRNA Target	PFU/ml	Fold Change		siRNA Target	PFU/ml	Fold Change		siRNA Target	PFU/ml	Fold Change		siRNA Target	PFU/ml	Fold Change		siRNA Target	PFU/ml	Fold Change		siRNA Target	PFU/ml	Fold Change
SCBL	4,58E+05	1,00		SCBL	4,03E+05	1,00		SCBL	7,92E+05	1,00		SCBL-03	2,22E+05	1,00		SCBL-03	2,08E+06	1,00		SCBL-03	7,08E+05	1,00
COPS5	5,00E+05	1,09		COPS5	8,75E+05	2,17		COPS5	6,11E+00	1,53		COPS5	5,83E+05	2,63		COPS5	4,17E+06	2,00		COPS5	2,08E+06	2,94
CUL4B	1,25E+05	0,27		CUL4B	3,75E+05	0,93		CUL4B	4,58E+05			CUL4B	2,08E+05	0,94		CUL4B	2,92E+06	1,40		CUL4B	1,00E+06	1,41
GPS1	1,08E+05	0,24		GPS1	2,92E+05	0,72		GPS1		0,58		GPS1	5,00E+04	0,23		GPS1	3,75E+05	0,18		GPS1	1,17E+06	1,65
GRN	1,17E+06	2,55		GRN	1,08E+06	2,69		GRN	3,33E+05	0,42		GRN				GRN	8,33E+05	0,40		GRN	3,75E+05	0,53
HMGB1	8,33E+04	0,18		HMGB1	2,50E+05	0,62		HMGB1				HMGB1	1,25E+05	0,56		HMGB1	2,92E+06	1,40		HMGB1	1,29E+06	1,82
HNRNPUL1	5,42E+05	1,18		HNRNPUL1	3,33E+05	0,83		HNRNPUL1				HNRNPUL1	2,08E+05	0,94		HNRNPUL1				HNRNPUL1	2,92E+04
HSPA2	1,33E+05	0,29		HSPA2	5,42E+05	1,34		HSPA2	5,00E+05	0,63		HSPA2	3,33E+05	1,50		HSPA2				HSPA2	1,67E+06	2,35
KPNA2	1,67E+05	0,36		KPNA2	3,75E+05	0,93		KPNA2				KPNA2	1,67E+05	0,75		KPNA2				KPNA2	9,58E+05	1,35
MAP4	5,00E+05	1,09		MAP4	1,67E+06	4,14		MAP4				MAP4	2,50E+05	1,13		MAP4	2,08E+06	1,00		MAP4	8,33E+05	1,18
MAPRE1	9,58E+04	0,21		MAPRE1	8,75E+05	2,17		MAPRE1				MAPRE1	3,75E+05	1,69		MAPRE1				MAPRE1	9,58E+05	1,35
MID1IP1	4,58E+05	1,00		MID1IP1	1,00E+06	2,48		MID1IP1				MID1IP1	9,17E+05	4,13		MID1IP1				MID1IP1	6,25E+06	8,82
NOP2	5,00E+05	1,09		NOP2	4,17E+05	1,03		NOP2	5,83E+05	0,74		NOP2	1,67E+05	0,75		NOP2	6,25E+05	0,30		NOP2	1,25E+06	1,76
PAF1	1,50E+05	0,33		PAF1	3,33E+05	0,83		PAF1	7,08E+04	0,09		PAF1				PAF1	2,08E+06	1,00		PAF1	8,75E+05	1,24
PHB2	4,17E+04	0,09		PHB2	6,25E+04	0,16		PHB2	5,00E+05	0,63		PHB2	2,92E+04	0,13		PHB2	8,33E+04	0,04		PHB2	1,67E+05	0,24
PRPF19	7,50E+04	0,16		PRPF19	2,92E+05	0,72		PRPF19	9,17E+04	0,12		PRPF19	5,83E+04	0,26		PRPF19	7,92E+05	0,38		PRPF19	5,83E+05	0,82
RAB11A	4,58E+04	0,10		RAB11A	7,92E+04	0,20		RAB11A	9,17E+05	1,16		RAB11A	9,17E+04	0,41		RAB11A	1,25E+05	0,06		RAB11A	1,04E+05	0,15
SRSF5	3,75E+06	8,18		SRSF5	5,83E+05	1,45		SRSF5	3,75E+06	8,18		SRSF5	3,75E+05	1,69		SRSF5	1,67E+06	0,80		SRSF5	1,25E+06	1,76
SSRP1	4,17E+05	0,91		SSRP1	6,25E+05	1,55		SSRP1	4,17E+05	0,91		SSRP1	5,00E+04	0,23		SSRP1				SSRP1	6,67E+05	0,94
STUB1	3,75E+05	0,82		STUB1	5,42E+05	1,34		STUB1	3,75E+05	0,82		STUB1	3,33E+05	1,50		STUB1	6,25E+05	0,30		STUB1	3,75E+06	5,29
TUFM	8,75E+05	1,91		TUFM	4,17E+05	1,03		TUFM	8,75E+05	1,91		TUFM	2,50E+05	1,13		TUFM	1,08E+06	0,52		TUFM	6,67E+05	0,94

## Sheet: Statistical analysis
Test details	p-Value		difference
SCBL vs. RAB11A	0.0006	***	-0.88
SCBL vs. COPS5	0.0025	**	1.17
SCBL vs. CUL4B	0.6713	ns
SCBL vs. GPS1	0.338	ns
SCBL vs. GRN	>0.9	ns
SCBL vs. HMGB1	0.003	**	-0.5
SCBL vs. HNRNPUL1	0.6333	ns
SCBL vs. HSPA2	0.0518	ns
SCBL vs. KPNA2	0.338	ns
SCBL vs. MAP4	0.0169	*	0.155
SCBL vs. MAPRE1	0.5808	ns
SCBL vs. MID1IP1	0.0242	*	1.09
SCBL vs. NOP2	0.8124	ns
SCBL vs. PAF1	0.6608	ns
SCBL vs. PHB2	0.0006	***	-0.9
SCBL vs. PRPF19	0.0006	***	-0.4
SCBL vs. SRSF5	0.0367	*	0.525
SCBL vs. SSRP1	0.6591	ns
SCBL vs. STUB1	0.5808	ns
SCBL vs. TUFM	0.8759	ns
